# Supplementary material for: SeroBA(v2.0) and SeroBAnk: a robust genome-based serotyping scheme and comprehensive atlas of capsular diversity in Streptococcus pneumoniae
Source: Microb Genom. 2025 Oct 17;11(10):001483. doi: 10.1099/mgen.0.001483 (PMC12534171; doi:10.1099/mgen.0.001483)
Supplement: Uncited Supplementary Material 2. [file mgen-11-01483-s002.xlsx]

## Sheet: Supplementary2
lane_id	Phenotypic_serotype	Sample_name	Public_name	Study_name	Selection_random	Continent	Country	Region	City	Facility_where_collected	Submitting_institution	Month	Year	Sex	Age_years	Clinical_manifestation	Source	HIV_status	Underlying_conditions	Phenotypic_serotype_method	AST_method_Penicillin	Penicillin	AST_method_Amoxicillin	Amoxicillin	AST_method_Cefotaxime	Cefotaxime	AST_method_Ceftriaxone	Ceftriaxone	AST_method_Cefuroxime	Cefuroxime	AST_method_Meropenem	Meropenem	AST_method_Erythromycin	Erythromycin	AST_method_Clindamycin	Clindamycin	AST_method_COT	COT	AST_method_Vancomycin	Vancomycin	AST_method_Linezolid	Linezolid	AST_method_Ciprofloxacin	Ciprofloxacin	AST_method_Chloramphenicol	Chloramphenicol	AST_method_Tetracycline	Tetracycline	AST_method_Levofloxacin
24775_1#230	_	BB21440	GPS_IN_BB21440	_	_	_	_	_	_	_	_	_	NA	_	_	_	_	_	_	_	_	_	_	_	_	_	_	_	_	_	_	_	_	_	_	_	_	_	_	_	_	_	_	_	_	_	_	_	_
31537_1#273	_	GPS_RU_19	GPS_RU_19	_	Y	EUROPE	RUSSIAN FEDERATION	REPUBLIC OF KARELIA	PETROZAVODSK	LABSTORY	MGRIEM	APR	2018	M	1	URI	NASOPHARYNGEAL SWAB	_	_	_	_	_	_	_	_	_	_	_	_	_	_	_	_	_	_	_	_	_	_	_	_	_	_	_	_	_	_	_	_
31537_1#332	_	GPS_RU_45	GPS_RU_45	_	Y	EUROPE	RUSSIAN FEDERATION	REPUBLIC OF KARELIA	PETROZAVODSK	LABSTORY	MGRIEM	JUN	2018	M	1	URI	NASOPHARYNGEAL SWAB	_	_	_	_	_	_	_	_	_	_	_	_	_	_	_	_	_	_	_	_	_	_	_	_	_	_	_	_	_	_	_	_
31537_1#337	_	GPS_RU_46	GPS_RU_46	_	Y	EUROPE	RUSSIAN FEDERATION	LENINGRAD OBLAST	LENINGRAD OBLAST	LABSTORY	MGRIEM	JUN	2018	F	7	URI	NASOPHARYNGEAL SWAB	_	_	_	_	_	_	_	_	_	_	_	_	_	_	_	_	_	_	_	_	_	_	_	_	_	_	_	_	_	_	_	_
31588_4#162	_	GPS_RU_14_18	GPS_RU_14_18	_	Y	EUROPE	RUSSIAN FEDERATION	LENINGRAD OBLAST	LENINGRAD OBLAST	LABSTORY	MGRIEM	APR	2018	M	3	URI	NASOPHARYNGEAL SWAB	_	_	_	_	_	_	_	_	_	_	_	_	_	_	_	_	_	_	_	_	_	_	_	_	_	_	_	_	_	_	_	_
31588_4#177	_	GPS_RU_38	GPS_RU_38	_	Y	EUROPE	RUSSIAN FEDERATION	LENINGRAD OBLAST	LENINGRAD OBLAST	LABSTORY	MGRIEM	JUN	2018	M	7	URI	NASOPHARYNGEAL SWAB	_	_	_	_	_	_	_	_	_	_	_	_	_	_	_	_	_	_	_	_	_	_	_	_	_	_	_	_	_	_	_	_
31537_1#233	_	GPS_RU_4	GPS_RU_4	_	Y	EUROPE	RUSSIAN FEDERATION	ST. PETERSBURG	ST. PETERSBURG	LABSTORY	MGRIEM	APR	2018	F	18	URI	NASOPHARYNGEAL SWAB	_	_	_	_	_	_	_	_	_	_	_	_	_	_	_	_	_	_	_	_	_	_	_	_	_	_	_	_	_	_	_	_
31537_1#237	_	GPS_RU_5	GPS_RU_5	_	Y	EUROPE	RUSSIAN FEDERATION	ST. PETERSBURG	ST. PETERSBURG	LABSTORY	MGRIEM	APR	2018	M	18	URI	NASOPHARYNGEAL SWAB	_	_	_	_	_	_	_	_	_	_	_	_	_	_	_	_	_	_	_	_	_	_	_	_	_	_	_	_	_	_	_	_
31537_1#241	_	GPS_RU_6	GPS_RU_6	_	Y	EUROPE	RUSSIAN FEDERATION	ST. PETERSBURG	ST. PETERSBURG	LABSTORY	MGRIEM	APR	2018	F	4	URI	NASOPHARYNGEAL SWAB	_	_	_	_	_	_	_	_	_	_	_	_	_	_	_	_	_	_	_	_	_	_	_	_	_	_	_	_	_	_	_	_
31537_1#245	_	GPS_RU_7	GPS_RU_7	_	Y	EUROPE	RUSSIAN FEDERATION	ST. PETERSBURG	ST. PETERSBURG	LABSTORY	MGRIEM	APR	2018	F	5	URI	NASOPHARYNGEAL SWAB	_	_	_	_	_	_	_	_	_	_	_	_	_	_	_	_	_	_	_	_	_	_	_	_	_	_	_	_	_	_	_	_
31537_1#249	_	GPS_RU_8	GPS_RU_8	_	Y	EUROPE	RUSSIAN FEDERATION	ST. PETERSBURG	ST. PETERSBURG	LABSTORY	MGRIEM	APR	2018	F	11	URI	NASOPHARYNGEAL SWAB	_	_	_	_	_	_	_	_	_	_	_	_	_	_	_	_	_	_	_	_	_	_	_	_	_	_	_	_	_	_	_	_
31537_1#253	_	GPS_RU_10_18	GPS_RU_10_18	_	Y	EUROPE	RUSSIAN FEDERATION	ST. PETERSBURG	ST. PETERSBURG	LABSTORY	MGRIEM	APR	2018	M	50	URI	NASOPHARYNGEAL SWAB	_	_	_	_	_	_	_	_	_	_	_	_	_	_	_	_	_	_	_	_	_	_	_	_	_	_	_	_	_	_	_	_
31537_1#257	_	GPS_RU_11	GPS_RU_11	_	Y	EUROPE	RUSSIAN FEDERATION	ST. PETERSBURG	ST. PETERSBURG	LABSTORY	MGRIEM	APR	2018	F	12	CONJUNCTIVITIS	OTHER	_	_	_	_	_	_	_	_	_	_	_	_	_	_	_	_	_	_	_	_	_	_	_	_	_	_	_	_	_	_	_	_
31537_1#265	_	GPS_RU_16	GPS_RU_16	_	Y	EUROPE	RUSSIAN FEDERATION	ST. PETERSBURG	ST. PETERSBURG	LABSTORY	MGRIEM	APR	2018	M	33	URI	NASOPHARYNGEAL SWAB	_	_	_	_	_	_	_	_	_	_	_	_	_	_	_	_	_	_	_	_	_	_	_	_	_	_	_	_	_	_	_	_
31537_1#269	_	GPS_RU_18	GPS_RU_18	_	Y	EUROPE	RUSSIAN FEDERATION	ST. PETERSBURG	ST. PETERSBURG	LABSTORY	MGRIEM	APR	2018	F	11	URI	NASOPHARYNGEAL SWAB	_	_	_	_	_	_	_	_	_	_	_	_	_	_	_	_	_	_	_	_	_	_	_	_	_	_	_	_	_	_	_	_
31537_1#277	_	GPS_RU_20	GPS_RU_20	_	Y	EUROPE	RUSSIAN FEDERATION	ST. PETERSBURG	ST. PETERSBURG	LABSTORY	MGRIEM	APR	2018	M	3	URI	NASOPHARYNGEAL SWAB	_	_	_	_	_	_	_	_	_	_	_	_	_	_	_	_	_	_	_	_	_	_	_	_	_	_	_	_	_	_	_	_
31537_1#281	_	GPS_RU_21	GPS_RU_21	_	Y	EUROPE	RUSSIAN FEDERATION	ST. PETERSBURG	ST. PETERSBURG	LABSTORY	MGRIEM	APR	2018	M	3	URI	NASOPHARYNGEAL SWAB	_	_	_	_	_	_	_	_	_	_	_	_	_	_	_	_	_	_	_	_	_	_	_	_	_	_	_	_	_	_	_	_
31537_1#285	_	GPS_RU_26	GPS_RU_26	_	Y	EUROPE	RUSSIAN FEDERATION	ST. PETERSBURG	ST. PETERSBURG	LABSTORY	MGRIEM	MAY	2018	F	4	URI	NASOPHARYNGEAL SWAB	_	_	_	_	_	_	_	_	_	_	_	_	_	_	_	_	_	_	_	_	_	_	_	_	_	_	_	_	_	_	_	_
31537_1#289	_	GPS_RU_30	GPS_RU_30	_	Y	EUROPE	RUSSIAN FEDERATION	ST. PETERSBURG	ST. PETERSBURG	LABSTORY	MGRIEM	MAY	2018	F	7	CONJUNCTIVITIS	OTHER	_	_	_	_	_	_	_	_	_	_	_	_	_	_	_	_	_	_	_	_	_	_	_	_	_	_	_	_	_	_	_	_
31537_1#296	_	GPS_RU_31	GPS_RU_31	_	Y	EUROPE	RUSSIAN FEDERATION	ST. PETERSBURG	ST. PETERSBURG	LABSTORY	MGRIEM	MAY	2018	M	8	URI	NASOPHARYNGEAL SWAB	_	_	_	_	_	_	_	_	_	_	_	_	_	_	_	_	_	_	_	_	_	_	_	_	_	_	_	_	_	_	_	_
31537_1#301	_	GPS_RU_33	GPS_RU_33	_	Y	EUROPE	RUSSIAN FEDERATION	ST. PETERSBURG	ST. PETERSBURG	LABSTORY	MGRIEM	JUN	2018	F	2	URI	NASOPHARYNGEAL SWAB	_	_	_	_	_	_	_	_	_	_	_	_	_	_	_	_	_	_	_	_	_	_	_	_	_	_	_	_	_	_	_	_
31537_1#305	_	GPS_RU_34_18	GPS_RU_34_18	_	Y	EUROPE	RUSSIAN FEDERATION	ST. PETERSBURG	ST. PETERSBURG	LABSTORY	MGRIEM	JUN	2018	M	3	URI	NASOPHARYNGEAL SWAB	_	_	_	_	_	_	_	_	_	_	_	_	_	_	_	_	_	_	_	_	_	_	_	_	_	_	_	_	_	_	_	_
31537_1#309	_	GPS_RU_36	GPS_RU_36	_	Y	EUROPE	RUSSIAN FEDERATION	ST. PETERSBURG	ST. PETERSBURG	LABSTORY	MGRIEM	JUN	2018	M	58	URI	NASOPHARYNGEAL SWAB	_	_	_	_	_	_	_	_	_	_	_	_	_	_	_	_	_	_	_	_	_	_	_	_	_	_	_	_	_	_	_	_
31537_1#313	_	GPS_RU_40	GPS_RU_40	_	Y	EUROPE	RUSSIAN FEDERATION	ST. PETERSBURG	ST. PETERSBURG	LABSTORY	MGRIEM	JUN	2018	F	7	URI	NASOPHARYNGEAL SWAB	_	_	_	_	_	_	_	_	_	_	_	_	_	_	_	_	_	_	_	_	_	_	_	_	_	_	_	_	_	_	_	_
31537_1#317	_	GPS_RU_41	GPS_RU_41	_	Y	EUROPE	RUSSIAN FEDERATION	ST. PETERSBURG	ST. PETERSBURG	LABSTORY	MGRIEM	JUN	2018	F	7	NONINVASIVE_DISEASE	OTHER	_	_	_	_	_	_	_	_	_	_	_	_	_	_	_	_	_	_	_	_	_	_	_	_	_	_	_	_	_	_	_	_
31537_1#329	_	GPS_RU_44	GPS_RU_44	_	Y	EUROPE	RUSSIAN FEDERATION	ST. PETERSBURG	ST. PETERSBURG	LABSTORY	MGRIEM	JUN	2018	M	6	URI	NASOPHARYNGEAL SWAB	_	_	_	_	_	_	_	_	_	_	_	_	_	_	_	_	_	_	_	_	_	_	_	_	_	_	_	_	_	_	_	_
31537_1#340	_	GPS_RU_50	GPS_RU_50	_	Y	EUROPE	RUSSIAN FEDERATION	ST. PETERSBURG	ST. PETERSBURG	LABSTORY	MGRIEM	JUN	2018	M	2	URI	NASOPHARYNGEAL SWAB	_	_	_	_	_	_	_	_	_	_	_	_	_	_	_	_	_	_	_	_	_	_	_	_	_	_	_	_	_	_	_	_
31537_1#345	_	GPS_RU_51	GPS_RU_51	_	Y	EUROPE	RUSSIAN FEDERATION	ST. PETERSBURG	ST. PETERSBURG	LABSTORY	MGRIEM	JUN	2018	M	20	URI	NASOPHARYNGEAL SWAB	_	_	_	_	_	_	_	_	_	_	_	_	_	_	_	_	_	_	_	_	_	_	_	_	_	_	_	_	_	_	_	_
31537_1#348	_	GPS_RU_52	GPS_RU_52	_	Y	EUROPE	RUSSIAN FEDERATION	ST. PETERSBURG	ST. PETERSBURG	LABSTORY	MGRIEM	JUN	2018	F	3	URI	NASOPHARYNGEAL SWAB	_	_	_	_	_	_	_	_	_	_	_	_	_	_	_	_	_	_	_	_	_	_	_	_	_	_	_	_	_	_	_	_
31537_1#353	_	GPS_RU_53	GPS_RU_53	_	Y	EUROPE	RUSSIAN FEDERATION	ST. PETERSBURG	ST. PETERSBURG	LABSTORY	MGRIEM	JUN	2018	F	34	URI	NASOPHARYNGEAL SWAB	_	_	_	_	_	_	_	_	_	_	_	_	_	_	_	_	_	_	_	_	_	_	_	_	_	_	_	_	_	_	_	_
31588_4#156	_	GPS_RU_2	GPS_RU_2	_	Y	EUROPE	RUSSIAN FEDERATION	ST. PETERSBURG	ST. PETERSBURG	LABSTORY	MGRIEM	MAR	2018	M	4	URI	NASOPHARYNGEAL SWAB	_	_	_	_	_	_	_	_	_	_	_	_	_	_	_	_	_	_	_	_	_	_	_	_	_	_	_	_	_	_	_	_
31588_4#158	_	GPS_RU_3	GPS_RU_3	_	Y	EUROPE	RUSSIAN FEDERATION	ST. PETERSBURG	ST. PETERSBURG	LABSTORY	MGRIEM	APR	2018	M	10	URI	NASOPHARYNGEAL SWAB	_	_	_	_	_	_	_	_	_	_	_	_	_	_	_	_	_	_	_	_	_	_	_	_	_	_	_	_	_	_	_	_
31588_4#166	_	GPS_RU_15	GPS_RU_15	_	Y	EUROPE	RUSSIAN FEDERATION	ST. PETERSBURG	ST. PETERSBURG	LABSTORY	MGRIEM	APR	2018	M	1	URI	NASOPHARYNGEAL SWAB	_	_	_	_	_	_	_	_	_	_	_	_	_	_	_	_	_	_	_	_	_	_	_	_	_	_	_	_	_	_	_	_
31588_4#169	_	GPS_RU_35	GPS_RU_35	_	Y	EUROPE	RUSSIAN FEDERATION	ST. PETERSBURG	ST. PETERSBURG	LABSTORY	MGRIEM	JUN	2018	F	3	URI	NASOPHARYNGEAL SWAB	_	_	_	_	_	_	_	_	_	_	_	_	_	_	_	_	_	_	_	_	_	_	_	_	_	_	_	_	_	_	_	_
31588_4#173	_	GPS_RU_37	GPS_RU_37	_	Y	EUROPE	RUSSIAN FEDERATION	ST. PETERSBURG	ST. PETERSBURG	LABSTORY	MGRIEM	JUN	2018	M	5	URI	NASOPHARYNGEAL SWAB	_	_	_	_	_	_	_	_	_	_	_	_	_	_	_	_	_	_	_	_	_	_	_	_	_	_	_	_	_	_	_	_
31537_1#321	_	GPS_RU_42	GPS_RU_42	_	Y	EUROPE	RUSSIAN FEDERATION	PSKOV OBLAST	PSKOV	LABSTORY	MGRIEM	JUN	2018	F	33	URI	NASOPHARYNGEAL SWAB	_	_	_	_	_	_	_	_	_	_	_	_	_	_	_	_	_	_	_	_	_	_	_	_	_	_	_	_	_	_	_	_
31537_1#325	_	GPS_RU_43	GPS_RU_43	_	Y	EUROPE	RUSSIAN FEDERATION	PSKOV OBLAST	PSKOV	LABSTORY	MGRIEM	JUN	2018	F	2	URI	NASOPHARYNGEAL SWAB	_	_	_	_	_	_	_	_	_	_	_	_	_	_	_	_	_	_	_	_	_	_	_	_	_	_	_	_	_	_	_	_
31588_4#181	_	GPS_RU_48	GPS_RU_48	_	Y	EUROPE	RUSSIAN FEDERATION	PSKOV OBLAST	PSKOV	LABSTORY	MGRIEM	JUN	2018	F	7	URI	NASOPHARYNGEAL SWAB	_	_	_	_	_	_	_	_	_	_	_	_	_	_	_	_	_	_	_	_	_	_	_	_	_	_	_	_	_	_	_	_
9950_1#26	19F	EF3030	EF3030	_	_	EUROPE	SWEDEN	GOTHENBURG	_	UNIVERSITY OF GOTHENBERG	EMORY UNIVERSITY	_	1990	_	_	OTITIS MEDIA	MIDDLE EAR FLUID	_	_	_	_	_	_	_	_	_	_	_	_	_	_	_	_	_	_	_	_	_	_	_	_	_	_	_	_	_	_	_	_
14723_3#28	23F	PATH4840	GPS_US_PATH4840	GLOBAL STRAIN BANK	Y	EUROPE	LATVIA	_	_	_	EMORY UNIVERSITY	_	1999	_	_	_	OP SWAB	_	_	QUELLUNG	_	_	_	_	_	_	_	_	_	_	_	_	_	_	_	_	_	_	_	_	_	_	_	_	_	_	_	_	_
14723_3#30	15B	PATH4842	GPS_US_PATH4842	GLOBAL STRAIN BANK	Y	EUROPE	LATVIA	_	_	_	EMORY UNIVERSITY	_	1999	_	_	_	OP SWAB	_	_	QUELLUNG	_	_	_	_	_	_	_	_	_	_	_	_	_	_	_	_	_	_	_	_	_	_	_	_	_	_	_	_	_
14723_3#31	11A	PATH4843	GPS_US_PATH4843	GLOBAL STRAIN BANK	Y	EUROPE	LATVIA	_	_	_	EMORY UNIVERSITY	_	1999	_	_	_	OP SWAB	_	_	QUELLUNG	_	_	_	_	_	_	_	_	_	_	_	_	_	_	_	_	_	_	_	_	_	_	_	_	_	_	_	_	_
14723_3#32	3	PATH4844	GPS_US_PATH4844	GLOBAL STRAIN BANK	Y	EUROPE	LATVIA	_	_	_	EMORY UNIVERSITY	_	1999	_	_	_	OP SWAB	_	_	QUELLUNG	_	_	_	_	_	_	_	_	_	_	_	_	_	_	_	_	_	_	_	_	_	_	_	_	_	_	_	_	_
14723_3#33	23A	PATH4845	GPS_US_PATH4845	GLOBAL STRAIN BANK	Y	EUROPE	LATVIA	_	_	_	EMORY UNIVERSITY	_	1999	_	_	_	OP SWAB	_	_	QUELLUNG	_	_	_	_	_	_	_	_	_	_	_	_	_	_	_	_	_	_	_	_	_	_	_	_	_	_	_	_	_
14723_3#34	4	PATH4846	GPS_US_PATH4846	GLOBAL STRAIN BANK	Y	EUROPE	LATVIA	_	_	_	EMORY UNIVERSITY	_	1999	_	_	_	OP SWAB	_	_	QUELLUNG	_	_	_	_	_	_	_	_	_	_	_	_	_	_	_	_	_	_	_	_	_	_	_	_	_	_	_	_	_
14723_3#35	34	PATH4847	GPS_US_PATH4847	GLOBAL STRAIN BANK	Y	EUROPE	LATVIA	_	_	_	EMORY UNIVERSITY	_	1999	_	_	_	OP SWAB	_	_	QUELLUNG	_	_	_	_	_	_	_	_	_	_	_	_	_	_	_	_	_	_	_	_	_	_	_	_	_	_	_	_	_
14723_3#36	19F	PATH4848	GPS_US_PATH4848	GLOBAL STRAIN BANK	Y	EUROPE	LATVIA	_	_	_	EMORY UNIVERSITY	_	1999	_	_	_	OP SWAB	_	_	QUELLUNG	_	_	_	_	_	_	_	_	_	_	_	_	_	_	_	_	_	_	_	_	_	_	_	_	_	_	_	_	_
14723_3#37	11A	PATH4849	GPS_US_PATH4849	GLOBAL STRAIN BANK	Y	EUROPE	LATVIA	_	_	_	EMORY UNIVERSITY	_	1999	_	_	_	OP SWAB	_	_	QUELLUNG	_	_	_	_	_	_	_	_	_	_	_	_	_	_	_	_	_	_	_	_	_	_	_	_	_	_	_	_	_
15277_1#54	16F	PATH4841	GPS_US_PATH4841	GLOBAL STRAIN BANK	Y	EUROPE	LATVIA	_	_	_	EMORY UNIVERSITY	_	1999	_	_	_	OP SWAB	_	_	QUELLUNG	_	_	_	_	_	_	_	_	_	_	_	_	_	_	_	_	_	_	_	_	_	_	_	_	_	_	_	_	_
31537_1#225	_	GPS_RU_681_18	GPS_RU_681_18	_	Y	EUROPE	RUSSIAN FEDERATION	MOSCOW	MOSCOW	INFECTIOUS HOSPITAL NUMBER 1	MGRIEM	APR	2018	F	53	MENINGITIS	CSF	_	_	_	_	_	_	_	_	_	_	_	_	_	_	_	_	_	_	_	_	_	_	_	_	_	_	_	_	_	_	_	_
31537_1#359	_	GPS_RU_2005	GPS_RU_2005	_	Y	EUROPE	RUSSIAN FEDERATION	MOSCOW	MOSCOW	MGRIEM	MGRIEM	JAN	2018	M	4	URI	NASOPHARYNGEAL SWAB	_	_	_	_	_	_	_	_	_	_	_	_	_	_	_	_	_	_	_	_	_	_	_	_	_	_	_	_	_	_	_	_
31537_1#361	_	GPS_RU_1608	GPS_RU_1608	_	Y	EUROPE	RUSSIAN FEDERATION	MOSCOW	MOSCOW	MGRIEM	MGRIEM	JAN	2018	M	8	URI	NASOPHARYNGEAL SWAB	_	_	_	_	_	_	_	_	_	_	_	_	_	_	_	_	_	_	_	_	_	_	_	_	_	_	_	_	_	_	_	_
31537_1#365	_	GPS_RU_967N	GPS_RU_967N	_	Y	EUROPE	RUSSIAN FEDERATION	MOSCOW	MOSCOW	MGRIEM	MGRIEM	JAN	2018	F	6	URI	NASOPHARYNGEAL SWAB	_	_	_	_	_	_	_	_	_	_	_	_	_	_	_	_	_	_	_	_	_	_	_	_	_	_	_	_	_	_	_	_
31537_1#368	_	GPS_RU_2397	GPS_RU_2397	_	Y	EUROPE	RUSSIAN FEDERATION	MOSCOW	MOSCOW	MGRIEM	MGRIEM	APR	2018	M	7	URI	NASOPHARYNGEAL SWAB	_	_	_	_	_	_	_	_	_	_	_	_	_	_	_	_	_	_	_	_	_	_	_	_	_	_	_	_	_	_	_	_
31537_1#373	_	GPS_RU_2336	GPS_RU_2336	_	Y	EUROPE	RUSSIAN FEDERATION	MOSCOW	MOSCOW	MGRIEM	MGRIEM	APR	2018	M	8	URI	NASOPHARYNGEAL SWAB	_	_	_	_	_	_	_	_	_	_	_	_	_	_	_	_	_	_	_	_	_	_	_	_	_	_	_	_	_	_	_	_
31588_4#186	_	GPS_RU_85611	GPS_RU_85611	_	Y	EUROPE	RUSSIAN FEDERATION	MOSCOW	MOSCOW	MGRIEM	MGRIEM	JAN	2018	F	5	URI	NASOPHARYNGEAL SWAB	_	_	_	_	_	_	_	_	_	_	_	_	_	_	_	_	_	_	_	_	_	_	_	_	_	_	_	_	_	_	_	_
31588_4#190	_	GPS_RU_963	GPS_RU_963	_	Y	EUROPE	RUSSIAN FEDERATION	MOSCOW	MOSCOW	MGRIEM	MGRIEM	JAN	2018	F	12	URI	NASOPHARYNGEAL SWAB	_	_	_	_	_	_	_	_	_	_	_	_	_	_	_	_	_	_	_	_	_	_	_	_	_	_	_	_	_	_	_	_
31588_4#195	_	GPS_RU_1497	GPS_RU_1497	_	Y	EUROPE	RUSSIAN FEDERATION	MOSCOW	MOSCOW	MGRIEM	MGRIEM	JAN	2018	F	18	URI	NASOPHARYNGEAL SWAB	_	_	_	_	_	_	_	_	_	_	_	_	_	_	_	_	_	_	_	_	_	_	_	_	_	_	_	_	_	_	_	_
31588_4#198	_	GPS_RU_1290	GPS_RU_1290	_	Y	EUROPE	RUSSIAN FEDERATION	MOSCOW	MOSCOW	MGRIEM	MGRIEM	JAN	2018	F	3	URI	NASOPHARYNGEAL SWAB	_	_	_	_	_	_	_	_	_	_	_	_	_	_	_	_	_	_	_	_	_	_	_	_	_	_	_	_	_	_	_	_
31588_4#203	_	GPS_RU_264	GPS_RU_264	_	Y	EUROPE	RUSSIAN FEDERATION	MOSCOW	MOSCOW	MGRIEM	MGRIEM	JAN	2018	F	6	URI	NASOPHARYNGEAL SWAB	_	_	_	_	_	_	_	_	_	_	_	_	_	_	_	_	_	_	_	_	_	_	_	_	_	_	_	_	_	_	_	_
31588_4#206	_	GPS_RU_1464	GPS_RU_1464	_	Y	EUROPE	RUSSIAN FEDERATION	MOSCOW	MOSCOW	MGRIEM	MGRIEM	JAN	2018	F	6	URI	NASOPHARYNGEAL SWAB	_	_	_	_	_	_	_	_	_	_	_	_	_	_	_	_	_	_	_	_	_	_	_	_	_	_	_	_	_	_	_	_
31588_4#210	_	GPS_RU_1625	GPS_RU_1625	_	Y	EUROPE	RUSSIAN FEDERATION	MOSCOW	MOSCOW	MGRIEM	MGRIEM	JAN	2018	F	3	URI	NASOPHARYNGEAL SWAB	_	_	_	_	_	_	_	_	_	_	_	_	_	_	_	_	_	_	_	_	_	_	_	_	_	_	_	_	_	_	_	_
31588_4#215	_	GPS_RU_1678	GPS_RU_1678	_	Y	EUROPE	RUSSIAN FEDERATION	MOSCOW	MOSCOW	MGRIEM	MGRIEM	JAN	2018	M	2	URI	NASOPHARYNGEAL SWAB	_	_	_	_	_	_	_	_	_	_	_	_	_	_	_	_	_	_	_	_	_	_	_	_	_	_	_	_	_	_	_	_
31588_4#219	_	GPS_RU_1681	GPS_RU_1681	_	Y	EUROPE	RUSSIAN FEDERATION	MOSCOW	MOSCOW	MGRIEM	MGRIEM	JAN	2018	F	1	URI	NASOPHARYNGEAL SWAB	_	_	_	_	_	_	_	_	_	_	_	_	_	_	_	_	_	_	_	_	_	_	_	_	_	_	_	_	_	_	_	_
31588_4#223	_	GPS_RU_1800	GPS_RU_1800	_	Y	EUROPE	RUSSIAN FEDERATION	MOSCOW	MOSCOW	MGRIEM	MGRIEM	FEB	2018	F	2	URI	NASOPHARYNGEAL SWAB	_	_	_	_	_	_	_	_	_	_	_	_	_	_	_	_	_	_	_	_	_	_	_	_	_	_	_	_	_	_	_	_
31588_4#227	_	GPS_RU_1276	GPS_RU_1276	_	Y	EUROPE	RUSSIAN FEDERATION	MOSCOW	MOSCOW	MGRIEM	MGRIEM	FEB	2018	M	2	URI	NASOPHARYNGEAL SWAB	_	_	_	_	_	_	_	_	_	_	_	_	_	_	_	_	_	_	_	_	_	_	_	_	_	_	_	_	_	_	_	_
31588_4#261	_	GPS_RU_217	GPS_RU_217	_	Y	EUROPE	RUSSIAN FEDERATION	MOSCOW	MOSCOW	MGRIEM	MGRIEM	JAN	2018	M	9	URI	NASOPHARYNGEAL SWAB	_	_	_	_	_	_	_	_	_	_	_	_	_	_	_	_	_	_	_	_	_	_	_	_	_	_	_	_	_	_	_	_
31537_1#197	_	GPS_RU_5_17	GPS_RU_5_17	_	Y	EUROPE	RUSSIAN FEDERATION	MOSCOW	MOSCOW	INFECTIOUS HOSPITAL NUMBER 1	MGRIEM	JAN	2017	F	46	MENINGITIS	CSF	_	_	_	_	_	_	_	_	_	_	_	_	_	_	_	_	_	_	_	_	_	_	_	_	_	_	_	_	_	_	_	_
31537_1#201	_	GPS_RU_434_17	GPS_RU_434_17	_	Y	EUROPE	RUSSIAN FEDERATION	MOSCOW	MOSCOW	INFECTIOUS HOSPITAL NUMBER 1	MGRIEM	MAR	2017	M	41	MENINGITIS	CSF	_	_	_	_	_	_	_	_	_	_	_	_	_	_	_	_	_	_	_	_	_	_	_	_	_	_	_	_	_	_	_	_
31537_1#205	_	GPS_RU_512_17	GPS_RU_512_17	_	Y	EUROPE	RUSSIAN FEDERATION	MOSCOW	MOSCOW	INFECTIOUS HOSPITAL NUMBER 1	MGRIEM	MAR	2017	F	54	MENINGITIS	CSF	_	_	_	_	_	_	_	_	_	_	_	_	_	_	_	_	_	_	_	_	_	_	_	_	_	_	_	_	_	_	_	_
31537_1#209	_	GPS_RU_768_17	GPS_RU_768_17	_	Y	EUROPE	RUSSIAN FEDERATION	MOSCOW	MOSCOW	INFECTIOUS HOSPITAL NUMBER 1	MGRIEM	MAY	2017	F	44	MENINGITIS	CSF	_	_	_	_	_	_	_	_	_	_	_	_	_	_	_	_	_	_	_	_	_	_	_	_	_	_	_	_	_	_	_	_
31537_1#213	_	GPS_RU_946_17	GPS_RU_946_17	_	Y	EUROPE	RUSSIAN FEDERATION	MOSCOW	MOSCOW	INFECTIOUS HOSPITAL NUMBER 1	MGRIEM	MAY	2017	M	39	MENINGITIS	CSF	_	_	_	_	_	_	_	_	_	_	_	_	_	_	_	_	_	_	_	_	_	_	_	_	_	_	_	_	_	_	_	_
31537_1#217	_	GPS_RU_1661_17	GPS_RU_1661_17	_	Y	EUROPE	RUSSIAN FEDERATION	MOSCOW	MOSCOW	INFECTIOUS HOSPITAL NUMBER 1	MGRIEM	SEP	2017	F	60	MENINGITIS	CSF	_	_	_	_	_	_	_	_	_	_	_	_	_	_	_	_	_	_	_	_	_	_	_	_	_	_	_	_	_	_	_	_
31537_1#221	_	GPS_RU_8_18	GPS_RU_8_18	_	Y	EUROPE	RUSSIAN FEDERATION	MOSCOW	MOSCOW	INFECTIOUS HOSPITAL NUMBER 1	MGRIEM	NOV	2017	M	80	MENINGITIS	CSF	_	_	_	_	_	_	_	_	_	_	_	_	_	_	_	_	_	_	_	_	_	_	_	_	_	_	_	_	_	_	_	_
31537_1#232	_	GPS_RU_967	GPS_RU_967	_	Y	EUROPE	RUSSIAN FEDERATION	MOSCOW	MOSCOW	INFECTIOUS HOSPITAL NUMBER 1	MGRIEM	MAY	2017	M	49	MENINGITIS	CSF	_	_	_	_	_	_	_	_	_	_	_	_	_	_	_	_	_	_	_	_	_	_	_	_	_	_	_	_	_	_	_	_
31537_1#376	_	GPS_RU_1283	GPS_RU_1283	_	Y	EUROPE	RUSSIAN FEDERATION	MOSCOW	MOSCOW	MGRIEM	MGRIEM	MAR	2017	M	16	URI	NASOPHARYNGEAL SWAB	_	_	_	_	_	_	_	_	_	_	_	_	_	_	_	_	_	_	_	_	_	_	_	_	_	_	_	_	_	_	_	_
31537_1#381	_	GPS_RU_1490	GPS_RU_1490	_	Y	EUROPE	RUSSIAN FEDERATION	MOSCOW	MOSCOW	MGRIEM	MGRIEM	MAR	2017	F	51	URI	NASOPHARYNGEAL SWAB	_	_	_	_	_	_	_	_	_	_	_	_	_	_	_	_	_	_	_	_	_	_	_	_	_	_	_	_	_	_	_	_
31588_4#144	_	GPS_RU_795_17	GPS_RU_795_17	_	Y	EUROPE	RUSSIAN FEDERATION	MOSCOW	MOSCOW	INFECTIOUS HOSPITAL NUMBER 1	MGRIEM	MAY	2017	M	75	MENINGITIS	CSF	_	_	_	_	_	_	_	_	_	_	_	_	_	_	_	_	_	_	_	_	_	_	_	_	_	_	_	_	_	_	_	_
31588_4#148	_	GPS_RU_967_17	GPS_RU_967_17	_	Y	EUROPE	RUSSIAN FEDERATION	MOSCOW	MOSCOW	INFECTIOUS HOSPITAL NUMBER 1	MGRIEM	MAY	2017	M	49	MENINGITIS	CSF	_	_	_	_	_	_	_	_	_	_	_	_	_	_	_	_	_	_	_	_	_	_	_	_	_	_	_	_	_	_	_	_
31588_4#152	_	GPS_RU_1877_17	GPS_RU_1877_17	_	Y	EUROPE	RUSSIAN FEDERATION	MOSCOW	MOSCOW	INFECTIOUS HOSPITAL NUMBER 1	MGRIEM	NOV	2017	M	33	MENINGITIS	CSF	_	_	_	_	_	_	_	_	_	_	_	_	_	_	_	_	_	_	_	_	_	_	_	_	_	_	_	_	_	_	_	_
31588_4#232	_	GPS_RU_1613	GPS_RU_1613	_	Y	EUROPE	RUSSIAN FEDERATION	MOSCOW	MOSCOW	MGRIEM	MGRIEM	MAR	2017	M	5	URI	NASOPHARYNGEAL SWAB	_	_	_	_	_	_	_	_	_	_	_	_	_	_	_	_	_	_	_	_	_	_	_	_	_	_	_	_	_	_	_	_
31588_4#235	_	GPS_RU_1615	GPS_RU_1615	_	Y	EUROPE	RUSSIAN FEDERATION	MOSCOW	MOSCOW	MGRIEM	MGRIEM	MAR	2017	M	5	URI	NASOPHARYNGEAL SWAB	_	_	_	_	_	_	_	_	_	_	_	_	_	_	_	_	_	_	_	_	_	_	_	_	_	_	_	_	_	_	_	_
31588_4#239	_	GPS_RU_1379	GPS_RU_1379	_	Y	EUROPE	RUSSIAN FEDERATION	MOSCOW	MOSCOW	MGRIEM	MGRIEM	MAR	2017	F	3	URI	NASOPHARYNGEAL SWAB	_	_	_	_	_	_	_	_	_	_	_	_	_	_	_	_	_	_	_	_	_	_	_	_	_	_	_	_	_	_	_	_
31588_4#241	_	GPS_RU_1780	GPS_RU_1780	_	Y	EUROPE	RUSSIAN FEDERATION	MOSCOW	MOSCOW	MGRIEM	MGRIEM	MAR	2017	M	4	URI	NASOPHARYNGEAL SWAB	_	_	_	_	_	_	_	_	_	_	_	_	_	_	_	_	_	_	_	_	_	_	_	_	_	_	_	_	_	_	_	_
31588_4#245	_	GPS_RU_1905	GPS_RU_1905	_	Y	EUROPE	RUSSIAN FEDERATION	MOSCOW	MOSCOW	MGRIEM	MGRIEM	MAR	2017	F	9	URI	NASOPHARYNGEAL SWAB	_	_	_	_	_	_	_	_	_	_	_	_	_	_	_	_	_	_	_	_	_	_	_	_	_	_	_	_	_	_	_	_
31588_4#249	_	GPS_RU_408	GPS_RU_408	_	Y	EUROPE	RUSSIAN FEDERATION	MOSCOW	MOSCOW	MGRIEM	MGRIEM	OCT	2017	F	4	URI	NASOPHARYNGEAL SWAB	_	_	_	_	_	_	_	_	_	_	_	_	_	_	_	_	_	_	_	_	_	_	_	_	_	_	_	_	_	_	_	_
31588_4#253	_	GPS_RU_811	GPS_RU_811	_	Y	EUROPE	RUSSIAN FEDERATION	MOSCOW	MOSCOW	MGRIEM	MGRIEM	OCT	2017	M	5	URI	NASOPHARYNGEAL SWAB	_	_	_	_	_	_	_	_	_	_	_	_	_	_	_	_	_	_	_	_	_	_	_	_	_	_	_	_	_	_	_	_
31588_4#258	_	GPS_RU_1109	GPS_RU_1109	_	Y	EUROPE	RUSSIAN FEDERATION	MOSCOW	MOSCOW	MGRIEM	MGRIEM	OCT	2017	F	4	URI	NASOPHARYNGEAL SWAB	_	_	_	_	_	_	_	_	_	_	_	_	_	_	_	_	_	_	_	_	_	_	_	_	_	_	_	_	_	_	_	_
31588_4#266	_	GPS_RU_825	GPS_RU_825	_	Y	EUROPE	RUSSIAN FEDERATION	MOSCOW	MOSCOW	MGRIEM	MGRIEM	NOV	2017	M	4	URI	NASOPHARYNGEAL SWAB	_	_	_	_	_	_	_	_	_	_	_	_	_	_	_	_	_	_	_	_	_	_	_	_	_	_	_	_	_	_	_	_
31588_4#270	_	GPS_RU_990	GPS_RU_990	_	Y	EUROPE	RUSSIAN FEDERATION	MOSCOW	MOSCOW	MGRIEM	MGRIEM	NOV	2017	F	5	URI	NASOPHARYNGEAL SWAB	_	_	_	_	_	_	_	_	_	_	_	_	_	_	_	_	_	_	_	_	_	_	_	_	_	_	_	_	_	_	_	_
31588_4#274	_	GPS_RU_1427	GPS_RU_1427	_	Y	EUROPE	RUSSIAN FEDERATION	MOSCOW	MOSCOW	MGRIEM	MGRIEM	DEC	2017	F	3	URI	NASOPHARYNGEAL SWAB	_	_	_	_	_	_	_	_	_	_	_	_	_	_	_	_	_	_	_	_	_	_	_	_	_	_	_	_	_	_	_	_
31537_1#177	_	GPS_RU_704	GPS_RU_704	_	Y	EUROPE	RUSSIAN FEDERATION	MOSCOW	MOSCOW	INFECTIOUS HOSPITAL NUMBER 1	MGRIEM	APR	2016	M	56	MENINGITIS	CSF	_	_	_	_	_	_	_	_	_	_	_	_	_	_	_	_	_	_	_	_	_	_	_	_	_	_	_	_	_	_	_	_
31537_1#181	_	GPS_RU_717	GPS_RU_717	_	Y	EUROPE	RUSSIAN FEDERATION	MOSCOW	MOSCOW	INFECTIOUS HOSPITAL NUMBER 1	MGRIEM	APR	2016	M	66	MENINGITIS	CSF	_	_	_	_	_	_	_	_	_	_	_	_	_	_	_	_	_	_	_	_	_	_	_	_	_	_	_	_	_	_	_	_
31537_1#189	_	GPS_RU_1355	GPS_RU_1355	_	Y	EUROPE	RUSSIAN FEDERATION	MOSCOW	MOSCOW	INFECTIOUS HOSPITAL NUMBER 1	MGRIEM	JUL	2016	M	30	MENINGITIS	CSF	P	_	_	_	_	_	_	_	_	_	_	_	_	_	_	_	_	_	_	_	_	_	_	_	_	_	_	_	_	_	_	_
31537_1#193	_	GPS_RU_2220	GPS_RU_2220	_	Y	EUROPE	RUSSIAN FEDERATION	MOSCOW	MOSCOW	INFECTIOUS HOSPITAL NUMBER 1	MGRIEM	DEC	2016	F	41	MENINGITIS	CSF	_	_	_	_	_	_	_	_	_	_	_	_	_	_	_	_	_	_	_	_	_	_	_	_	_	_	_	_	_	_	_	_
31588_4#115	_	GPS_RU_14	GPS_RU_14	_	Y	EUROPE	RUSSIAN FEDERATION	MOSCOW	MOSCOW	INFECTIOUS HOSPITAL NUMBER 1	MGRIEM	JAN	2016	F	66	MENINGITIS	CSF	_	_	_	_	_	_	_	_	_	_	_	_	_	_	_	_	_	_	_	_	_	_	_	_	_	_	_	_	_	_	_	_
31588_4#119	_	GPS_RU_453	GPS_RU_453	_	Y	EUROPE	RUSSIAN FEDERATION	MOSCOW	MOSCOW	INFECTIOUS HOSPITAL NUMBER 1	MGRIEM	MAR	2016	M	34	MENINGITIS	CSF	_	_	_	_	_	_	_	_	_	_	_	_	_	_	_	_	_	_	_	_	_	_	_	_	_	_	_	_	_	_	_	_
31588_4#123	_	GPS_RU_1213	GPS_RU_1213	_	Y	EUROPE	RUSSIAN FEDERATION	MOSCOW	MOSCOW	INFECTIOUS HOSPITAL NUMBER 1	MGRIEM	JUL	2016	F	24	MENINGITIS	CSF	_	_	_	_	_	_	_	_	_	_	_	_	_	_	_	_	_	_	_	_	_	_	_	_	_	_	_	_	_	_	_	_
31588_4#127	_	GPS_RU_1877	GPS_RU_1877	_	Y	EUROPE	RUSSIAN FEDERATION	MOSCOW	MOSCOW	INFECTIOUS HOSPITAL NUMBER 1	MGRIEM	NOV	2016	M	58	MENINGITIS	CSF	_	_	_	_	_	_	_	_	_	_	_	_	_	_	_	_	_	_	_	_	_	_	_	_	_	_	_	_	_	_	_	_
31588_4#131	_	GPS_RU_1896	GPS_RU_1896	_	Y	EUROPE	RUSSIAN FEDERATION	MOSCOW	MOSCOW	INFECTIOUS HOSPITAL NUMBER 1	MGRIEM	NOV	2016	M	44	MENINGITIS	CSF	_	_	_	_	_	_	_	_	_	_	_	_	_	_	_	_	_	_	_	_	_	_	_	_	_	_	_	_	_	_	_	_
31588_4#136	_	GPS_RU_2176	GPS_RU_2176	_	Y	EUROPE	RUSSIAN FEDERATION	MOSCOW	MOSCOW	INFECTIOUS HOSPITAL NUMBER 1	MGRIEM	DEC	2016	F	27	MENINGITIS	CSF	_	_	_	_	_	_	_	_	_	_	_	_	_	_	_	_	_	_	_	_	_	_	_	_	_	_	_	_	_	_	_	_
21053_8#146	_	599	GPS_RU_599	_	Y	EUROPE	RUSSIAN FEDERATION	MOSCOW	MOSCOW	INFECTIOUS HOSPITAL NUMBER 1	MGRIEM	MAY	2015	M	29	MENINGITIS	CSF	_	_	_	_	_	_	_	_	_	_	_	_	_	_	_	DISC DIFFUSION	34	_	_	DISC DIFFUSION	6	DISC DIFFUSION	30	_	_	_	_	DISC DIFFUSION	30	_	_	_
21053_8#147	6B	667	GPS_RU_667	_	Y	EUROPE	RUSSIAN FEDERATION	MOSCOW	MOSCOW	INFECTIOUS HOSPITAL NUMBER 1	MGRIEM	MAY	2015	F	66	MENINGITIS	CSF	_	_	QUELLUNG	_	_	_	_	_	_	_	_	_	_	_	_	DISC DIFFUSION	30	_	_	DISC DIFFUSION	10	DISC DIFFUSION	24	_	_	_	_	DISC DIFFUSION	30	_	_	_
21053_8#159	_	882	GPS_RU_882	_	Y	EUROPE	RUSSIAN FEDERATION	MOSCOW	MOSCOW	INFECTIOUS HOSPITAL NUMBER 1	MGRIEM	MAY	2015	M	39	MENINGITIS	CSF	_	_	_	_	_	_	_	_	_	_	_	_	_	_	_	DISC DIFFUSION	25	_	_	DISC DIFFUSION	6	DISC DIFFUSION	25	_	_	DISC DIFFUSION	16	DISC DIFFUSION	22	_	_	_
21053_8#167	_	2188	GPS_RU_2188	_	Y	EUROPE	RUSSIAN FEDERATION	MOSCOW	MOSCOW	INFECTIOUS HOSPITAL NUMBER 1	MGRIEM	NOV	2015	F	34	MENINGITIS	CSF	_	_	_	_	_	_	_	_	_	_	_	_	_	_	_	DISC DIFFUSION	34	_	_	DISC DIFFUSION	6	DISC DIFFUSION	25	_	_	_	_	DISC DIFFUSION	25	_	_	_
21053_8#168	19F	233	GPS_RU_233	_	Y	EUROPE	RUSSIAN FEDERATION	MOSCOW	MOSCOW	INFECTIOUS HOSPITAL NUMBER 1	MGRIEM	FEB	2015	F	50	MENINGITIS	CSF	_	_	LATEX AGGLUTINATION	_	_	_	_	_	_	_	_	_	_	_	_	DISC DIFFUSION	6	_	_	DISC DIFFUSION	13	DISC DIFFUSION	25	_	_	DISC DIFFUSION	20	DISC DIFFUSION	30	_	_	_
21053_8#170	_	343	GPS_RU_343	_	Y	EUROPE	RUSSIAN FEDERATION	MOSCOW	MOSCOW	INFECTIOUS HOSPITAL NUMBER 1	MGRIEM	FEB	2015	F	53	MENINGITIS	CSF	_	_	_	_	_	_	_	_	_	_	_	_	_	_	_	DISC DIFFUSION	29	_	_	DISC DIFFUSION	6	DISC DIFFUSION	21	_	_	_	_	DISC DIFFUSION	28	_	_	_
21053_8#171	14	200	GPS_RU_200	_	Y	EUROPE	RUSSIAN FEDERATION	MOSCOW	MOSCOW	INFECTIOUS HOSPITAL NUMBER 1	MGRIEM	FEB	2015	F	4	MENINGITIS	CSF	_	_	QUELLUNG	_	_	_	_	_	_	_	_	_	_	_	_	DISC DIFFUSION	6	_	_	DISC DIFFUSION	6	DISC DIFFUSION	22	_	_	_	_	DISC DIFFUSION	30	_	_	_
21053_8#174	19F	151	GPS_RU_151	_	Y	EUROPE	RUSSIAN FEDERATION	MOSCOW	MOSCOW	INFECTIOUS HOSPITAL NUMBER 1	MGRIEM	FEB	2015	F	39	MENINGITIS	CSF	_	_	QUELLUNG	_	_	_	_	_	_	_	_	_	_	_	_	DISC DIFFUSION	21	_	_	DISC DIFFUSION	15	DISC DIFFUSION	20	_	_	DISC DIFFUSION	20	DISC DIFFUSION	23	_	_	_
21053_8#177	9A	477	GPS_RU_477	_	Y	EUROPE	RUSSIAN FEDERATION	MOSCOW	MOSCOW	INFECTIOUS HOSPITAL NUMBER 1	MGRIEM	MAR	2015	M	32	MENINGITIS	CSF	_	_	QUELLUNG	_	_	_	_	_	_	_	_	_	_	_	_	DISC DIFFUSION	30	_	_	DISC DIFFUSION	6	DISC DIFFUSION	26	_	_	DISC DIFFUSION	30	DISC DIFFUSION	34	_	_	_
21053_8#178	6	2661	GPS_RU_2661	_	Y	EUROPE	RUSSIAN FEDERATION	MOSCOW	MOSCOW	INFECTIOUS HOSPITAL NUMBER 1	MGRIEM	APR	2015	_	70	MENINGITIS	CSF	_	_	LATEX AGGLUTINATION	_	_	_	_	_	_	_	_	_	_	_	_	DISC DIFFUSION	28	_	_	DISC DIFFUSION	16	DISC DIFFUSION	23	_	_	DISC DIFFUSION	20	DISC DIFFUSION	30	_	_	_
21053_8#179	_	1274	GPS_RU_1274	_	Y	EUROPE	RUSSIAN FEDERATION	MOSCOW	MOSCOW	INFECTIOUS HOSPITAL NUMBER 1	MGRIEM	JUL	2015	M	30	MENINGITIS	CSF	_	_	_	_	_	_	_	_	_	_	_	_	_	_	_	DISC DIFFUSION	26	_	_	DISC DIFFUSION	8	DISC DIFFUSION	20	_	_	_	_	DISC DIFFUSION	25	_	_	_
21053_8#180	_	2123	GPS_RU_2123	_	Y	EUROPE	RUSSIAN FEDERATION	MOSCOW	MOSCOW	INFECTIOUS HOSPITAL NUMBER 1	MGRIEM	NOV	2015	F	59	MENINGITIS	CSF	_	_	_	_	_	_	_	_	_	_	_	_	_	_	_	DISC DIFFUSION	6	_	_	DISC DIFFUSION	6	DISC DIFFUSION	19	_	_	_	_	DISC DIFFUSION	22	_	_	_
21053_8#181	3	1023	GPS_RU_1023	_	Y	EUROPE	RUSSIAN FEDERATION	MOSCOW	MOSCOW	INFECTIOUS HOSPITAL NUMBER 1	MGRIEM	MAY	2015	F	27	MENINGITIS	CSF	_	_	LATEX AGGLUTINATION	_	_	_	_	_	_	_	_	_	_	_	_	DISC DIFFUSION	30	_	_	DISC DIFFUSION	20	DISC DIFFUSION	24	_	_	_	_	DISC DIFFUSION	30	_	_	_
21053_8#186	18C	885	GPS_RU_885	_	Y	EUROPE	RUSSIAN FEDERATION	MOSCOW	MOSCOW	MGRIEM	MGRIEM	MAR	2015	F	3	URI	NASOPHARYNGEAL SWAB	_	_	QUELLUNG	_	_	_	_	_	_	_	_	_	_	_	_	DISC DIFFUSION	32	_	_	DISC DIFFUSION	6	DISC DIFFUSION	28	_	_	DISC DIFFUSION	22	DISC DIFFUSION	34	_	_	_
21127_1#11	3	2460	GPS_RU_2460	_	Y	EUROPE	RUSSIAN FEDERATION	MOSCOW	MOSCOW	MGRIEM	MGRIEM	APR	2015	M	2	URI	NASOPHARYNGEAL SWAB	_	_	LATEX AGGLUTINATION	_	_	_	_	_	_	_	_	_	_	_	_	DISC DIFFUSION	19	_	_	DISC DIFFUSION	12	DISC DIFFUSION	21	_	_	_	_	DISC DIFFUSION	24	_	_	_
21127_1#12	23	1697	GPS_RU_1697	_	Y	EUROPE	RUSSIAN FEDERATION	MOSCOW	MOSCOW	MGRIEM	MGRIEM	APR	2015	M	5	URI	NASOPHARYNGEAL SWAB	_	_	LATEX AGGLUTINATION	_	_	_	_	_	_	_	_	_	_	_	_	DISC DIFFUSION	25	_	_	DISC DIFFUSION	6	DISC DIFFUSION	22	_	_	_	_	DISC DIFFUSION	28	_	_	_
21127_1#13	_	578	GPS_RU_578	_	Y	EUROPE	RUSSIAN FEDERATION	MOSCOW	MOSCOW	MGRIEM	MGRIEM	MAR	2015	F	5	URI	NASOPHARYNGEAL SWAB	_	_	_	_	_	_	_	_	_	_	_	_	_	_	_	DISC DIFFUSION	6	_	_	DISC DIFFUSION	10	DISC DIFFUSION	20	_	_	_	_	DISC DIFFUSION	21	_	_	_
21127_1#15	_	2891	GPS_RU_2891	_	Y	EUROPE	RUSSIAN FEDERATION	MOSCOW	MOSCOW	MGRIEM	MGRIEM	FEB	2015	F	0	URI	NASOPHARYNGEAL SWAB	_	_	_	_	_	_	_	_	_	_	_	_	_	_	_	DISC DIFFUSION	25	_	_	DISC DIFFUSION	6	DISC DIFFUSION	19	_	_	_	_	DISC DIFFUSION	23	_	_	_
21127_1#17	_	2691	GPS_RU_2691	_	Y	EUROPE	RUSSIAN FEDERATION	MOSCOW	MOSCOW	MGRIEM	MGRIEM	MAY	2015	F	4	URI	NASOPHARYNGEAL SWAB	_	_	_	_	_	_	_	_	_	_	_	_	_	_	_	DISC DIFFUSION	21	_	_	DISC DIFFUSION	6	DISC DIFFUSION	15	_	_	_	_	DISC DIFFUSION	22	_	_	_
21127_1#18	_	2183	GPS_RU_2183	_	Y	EUROPE	RUSSIAN FEDERATION	MOSCOW	MOSCOW	MGRIEM	MGRIEM	DEC	2015	M	4	URI	NASOPHARYNGEAL SWAB	_	_	_	_	_	_	_	_	_	_	_	_	_	_	_	DISC DIFFUSION	6	_	_	DISC DIFFUSION	6	DISC DIFFUSION	22	_	_	_	_	DISC DIFFUSION	21	_	_	_
21127_1#19	_	944	GPS_RU_944	_	Y	EUROPE	RUSSIAN FEDERATION	MOSCOW	MOSCOW	MGRIEM	MGRIEM	APR	2015	F	3	URI	NASOPHARYNGEAL SWAB	_	_	_	_	_	_	_	_	_	_	_	_	_	_	_	DISC DIFFUSION	9	_	_	DISC DIFFUSION	16	DISC DIFFUSION	19	_	_	_	_	DISC DIFFUSION	26	_	_	_
21127_1#20	_	3431	GPS_RU_3431	_	Y	EUROPE	RUSSIAN FEDERATION	MOSCOW	MOSCOW	MGRIEM	MGRIEM	AUG	2015	M	2	URI	NASOPHARYNGEAL SWAB	_	_	_	_	_	_	_	_	_	_	_	_	_	_	_	DISC DIFFUSION	31	_	_	DISC DIFFUSION	6	DISC DIFFUSION	26	_	_	_	_	DISC DIFFUSION	30	_	_	_
21127_1#25	_	3403	GPS_RU_3403	_	Y	EUROPE	RUSSIAN FEDERATION	MOSCOW	MOSCOW	MGRIEM	MGRIEM	OCT	2015	M	5	URI	NASOPHARYNGEAL SWAB	_	_	_	_	_	_	_	_	_	_	_	_	_	_	_	DISC DIFFUSION	25	_	_	DISC DIFFUSION	11	DISC DIFFUSION	22	_	_	DISC DIFFUSION	14	DISC DIFFUSION	30	_	_	_
21127_1#26	_	619	GPS_RU_619	_	Y	EUROPE	RUSSIAN FEDERATION	MOSCOW	MOSCOW	MGRIEM	MGRIEM	NOV	2015	F	4	URI	NASOPHARYNGEAL SWAB	_	_	_	_	_	_	_	_	_	_	_	_	_	_	_	DISC DIFFUSION	23	_	_	DISC DIFFUSION	6	DISC DIFFUSION	20	_	_	DISC DIFFUSION	20	DISC DIFFUSION	23	_	_	_
21127_1#3	23	2886	GPS_RU_2886	_	Y	EUROPE	RUSSIAN FEDERATION	MOSCOW	MOSCOW	MGRIEM	MGRIEM	FEB	2015	M	3	URI	NASOPHARYNGEAL SWAB	_	_	LATEX AGGLUTINATION	_	_	_	_	_	_	_	_	_	_	_	_	DISC DIFFUSION	27	_	_	DISC DIFFUSION	6	DISC DIFFUSION	28	_	_	_	_	DISC DIFFUSION	15	_	_	_
21127_1#5	6	1839	GPS_RU_1839	_	Y	EUROPE	RUSSIAN FEDERATION	MOSCOW	MOSCOW	MGRIEM	MGRIEM	JUN	2015	M	3	URI	NASOPHARYNGEAL SWAB	_	_	LATEX AGGLUTINATION	_	_	_	_	_	_	_	_	_	_	_	_	DISC DIFFUSION	25	_	_	DISC DIFFUSION	6	DISC DIFFUSION	25	_	_	_	_	DISC DIFFUSION	21	_	_	_
31537_1#173	_	GPS_RU_2300	GPS_RU_2300	_	Y	EUROPE	RUSSIAN FEDERATION	MOSCOW	MOSCOW	INFECTIOUS HOSPITAL NUMBER 1	MGRIEM	DEC	2015	F	41	MENINGITIS	CSF	_	_	_	_	_	_	_	_	_	_	_	_	_	_	_	_	_	_	_	_	_	_	_	_	_	_	_	_	_	_	_	_
31588_4#111	_	GPS_RU_2186	GPS_RU_2186	_	Y	EUROPE	RUSSIAN FEDERATION	MOSCOW	MOSCOW	INFECTIOUS HOSPITAL NUMBER 1	MGRIEM	NOV	2015	F	30	MENINGITIS	CSF	_	_	_	_	_	_	_	_	_	_	_	_	_	_	_	_	_	_	_	_	_	_	_	_	_	_	_	_	_	_	_	_
21053_8#164	18	34	GPS_RU_34	_	Y	EUROPE	RUSSIAN FEDERATION	MOSCOW	MOSCOW	INFECTIOUS HOSPITAL NUMBER 1	MGRIEM	JAN	2014	F	4	MENINGITIS	CSF	_	_	LATEX AGGLUTINATION	_	_	_	_	_	_	_	_	_	_	_	_	DISC DIFFUSION	30	_	_	DISC DIFFUSION	6	DISC DIFFUSION	23	_	_	DISC DIFFUSION	22	DISC DIFFUSION	30	_	_	_
21053_8#165	18	1463	GPS_RU_1463	_	Y	EUROPE	RUSSIAN FEDERATION	MOSCOW	MOSCOW	INFECTIOUS HOSPITAL NUMBER 1	MGRIEM	SEP	2014	_	39	MENINGITIS	CSF	_	_	LATEX AGGLUTINATION	_	_	_	_	_	_	_	_	_	_	_	_	DISC DIFFUSION	30	_	_	DISC DIFFUSION	6	DISC DIFFUSION	21	_	_	DISC DIFFUSION	22	DISC DIFFUSION	30	_	_	_
21053_8#166	1	2101	GPS_RU_2101	_	Y	EUROPE	RUSSIAN FEDERATION	MOSCOW	MOSCOW	INFECTIOUS HOSPITAL NUMBER 1	MGRIEM	DEC	2014	F	56	MENINGITIS	CSF	_	_	LATEX AGGLUTINATION	_	_	_	_	_	_	_	_	_	_	_	_	DISC DIFFUSION	28	_	_	DISC DIFFUSION	6	DISC DIFFUSION	20	_	_	DISC DIFFUSION	20	DISC DIFFUSION	30	_	_	_
21053_8#169	19A	126	GPS_RU_126	_	Y	EUROPE	RUSSIAN FEDERATION	MOSCOW	MOSCOW	INFECTIOUS HOSPITAL NUMBER 1	MGRIEM	OCT	2014	_	4	MENINGITIS	CSF	_	_	QUELLUNG	_	_	_	_	_	_	_	_	_	_	_	_	DISC DIFFUSION	6	_	_	DISC DIFFUSION	6	DISC DIFFUSION	24	_	_	_	_	DISC DIFFUSION	30	_	_	_
21053_8#173	19F	84	GPS_RU_84	_	Y	EUROPE	RUSSIAN FEDERATION	MOSCOW	MOSCOW	INFECTIOUS HOSPITAL NUMBER 1	MGRIEM	NOV	2014	F	3	MENINGITIS	CSF	_	_	QUELLUNG	_	_	_	_	_	_	_	_	_	_	_	_	DISC DIFFUSION	6	_	_	DISC DIFFUSION	6	DISC DIFFUSION	22	_	_	_	_	_	28	_	_	_
21053_8#182	15F	846	GPS_RU_846	_	Y	EUROPE	RUSSIAN FEDERATION	MOSCOW	MOSCOW	MGRIEM	MGRIEM	NOV	2014	M	4	URI	NASOPHARYNGEAL SWAB	_	_	LATEX AGGLUTINATION	_	_	_	_	_	_	_	_	_	_	_	_	DISC DIFFUSION	20	_	_	DISC DIFFUSION	10	DISC DIFFUSION	21	_	_	DISC DIFFUSION	25	DISC DIFFUSION	30	_	_	_
21053_8#183	23A	4309	GPS_RU_4309	_	Y	EUROPE	RUSSIAN FEDERATION	MOSCOW	MOSCOW	MGRIEM	MGRIEM	MAR	2014	_	3	URI	NASOPHARYNGEAL SWAB	_	_	QUELLUNG	_	_	_	_	_	_	_	_	_	_	_	_	DISC DIFFUSION	30	_	_	DISC DIFFUSION	10	DISC DIFFUSION	30	_	_	DISC DIFFUSION	27	DISC DIFFUSION	31	_	_	_
21053_8#184	23F	233N	GPS_RU_233N	_	Y	EUROPE	RUSSIAN FEDERATION	MOSCOW	MOSCOW	MGRIEM	MGRIEM	MAR	2014	F	4	URI	NASOPHARYNGEAL SWAB	_	_	LATEX AGGLUTINATION	_	_	_	_	_	_	_	_	_	_	_	_	DISC DIFFUSION	30	_	_	DISC DIFFUSION	6	DISC DIFFUSION	23	_	_	DISC DIFFUSION	20	DISC DIFFUSION	30	_	_	_
21053_8#185	9A	427	GPS_RU_427	_	Y	EUROPE	RUSSIAN FEDERATION	MOSCOW	MOSCOW	MGRIEM	MGRIEM	MAR	2014	F	3	URI	NASOPHARYNGEAL SWAB	_	_	QUELLUNG	_	_	_	_	_	_	_	_	_	_	_	_	DISC DIFFUSION	33	_	_	DISC DIFFUSION	6	DISC DIFFUSION	22	_	_	_	_	DISC DIFFUSION	25	_	_	_
21053_8#187	23F	1040	GPS_RU_1040	_	Y	EUROPE	RUSSIAN FEDERATION	MOSCOW	MOSCOW	MGRIEM	MGRIEM	APR	2014	F	2	URI	NASOPHARYNGEAL SWAB	_	_	QUELLUNG	_	_	_	_	_	_	_	_	_	_	_	_	DISC DIFFUSION	31	_	_	DISC DIFFUSION	6	DISC DIFFUSION	22	_	_	DISC DIFFUSION	24	DISC DIFFUSION	30	_	_	_
21127_1#16	_	673	GPS_RU_673	_	Y	EUROPE	RUSSIAN FEDERATION	MOSCOW	MOSCOW	MGRIEM	MGRIEM	OCT	2014	F	3	URI	NASOPHARYNGEAL SWAB	_	_	_	_	_	_	_	_	_	_	_	_	_	_	_	DISC DIFFUSION	26	_	_	DISC DIFFUSION	6	DISC DIFFUSION	18	_	_	_	_	DISC DIFFUSION	25	_	_	_
21127_1#22	3	184	GPS_RU_184	_	Y	EUROPE	RUSSIAN FEDERATION	MOSCOW	MOSCOW	MGRIEM	MGRIEM	SEP	2014	_	3	URI	NASOPHARYNGEAL SWAB	_	_	QUELLUNG	_	_	_	_	_	_	_	_	_	_	_	_	DISC DIFFUSION	29	_	_	DISC DIFFUSION	18	DISC DIFFUSION	16	_	_	_	_	DISC DIFFUSION	25	_	_	_
21127_1#9	15	867	GPS_RU_867	_	Y	EUROPE	RUSSIAN FEDERATION	MOSCOW	MOSCOW	MGRIEM	MGRIEM	FEB	2014	_	4	URI	NASOPHARYNGEAL SWAB	_	_	LATEX AGGLUTINATION	_	_	_	_	_	_	_	_	_	_	_	_	DISC DIFFUSION	28	_	_	DISC DIFFUSION	6	DISC DIFFUSION	24	_	_	_	_	DISC DIFFUSION	23	_	_	_
21053_8#153	_	103	GPS_RU_103	_	Y	EUROPE	RUSSIAN FEDERATION	MOSCOW	MOSCOW	INFECTIOUS HOSPITAL NUMBER 1	MGRIEM	JAN	2013	_	4	MENINGITIS	CSF	_	_	_	_	_	_	_	_	_	_	_	_	_	_	_	DISC DIFFUSION	30	_	_	DISC DIFFUSION	6	DISC DIFFUSION	25	_	_	_	_	DISC DIFFUSION	25	_	_	_
21053_8#154	8	318	GPS_RU_318	_	Y	EUROPE	RUSSIAN FEDERATION	MOSCOW	MOSCOW	INFECTIOUS HOSPITAL NUMBER 1	MGRIEM	FEB	2013	F	73	MENINGITIS	CSF	_	_	QUELLUNG	_	_	_	_	_	_	_	_	_	_	_	_	DISC DIFFUSION	30	_	_	DISC DIFFUSION	10	DISC DIFFUSION	24	_	_	_	_	DISC DIFFUSION	26	_	_	_
21053_8#156	23	571	GPS_RU_571	_	Y	EUROPE	RUSSIAN FEDERATION	MOSCOW	MOSCOW	INFECTIOUS HOSPITAL NUMBER 1	MGRIEM	APR	2013	F	59	MENINGITIS	CSF	_	_	QUELLUNG	_	_	_	_	_	_	_	_	_	_	_	_	DISC DIFFUSION	25	_	_	DISC DIFFUSION	6	DISC DIFFUSION	21	_	_	_	_	DISC DIFFUSION	20	_	_	_
21053_8#160	11D	1931	GPS_RU_1931	_	Y	EUROPE	RUSSIAN FEDERATION	MOSCOW	MOSCOW	INFECTIOUS HOSPITAL NUMBER 1	MGRIEM	NOV	2013	_	44	MENINGITIS	CSF	_	_	QUELLUNG	_	_	_	_	_	_	_	_	_	_	_	_	DISC DIFFUSION	22	_	_	DISC DIFFUSION	12	DISC DIFFUSION	22	_	_	DISC DIFFUSION	16	DISC DIFFUSION	24	_	_	_
21053_8#161	7	1971	GPS_RU_1971	_	Y	EUROPE	RUSSIAN FEDERATION	MOSCOW	MOSCOW	INFECTIOUS HOSPITAL NUMBER 1	MGRIEM	NOV	2013	M	35	MENINGITIS	CSF	_	_	QUELLUNG	_	_	_	_	_	_	_	_	_	_	_	_	DISC DIFFUSION	30	_	_	DISC DIFFUSION	14	DISC DIFFUSION	24	_	_	DISC DIFFUSION	17	DISC DIFFUSION	30	_	_	_
21053_8#162	_	2051	GPS_RU_2051	_	Y	EUROPE	RUSSIAN FEDERATION	MOSCOW	MOSCOW	INFECTIOUS HOSPITAL NUMBER 1	MGRIEM	NOV	2013	M	36	MENINGITIS	CSF	_	_	_	_	_	_	_	_	_	_	_	_	_	_	_	DISC DIFFUSION	24	_	_	DISC DIFFUSION	6	DISC DIFFUSION	20	_	_	DISC DIFFUSION	21	DISC DIFFUSION	21	_	_	_
21053_8#163	19	2212	GPS_RU_2212	_	Y	EUROPE	RUSSIAN FEDERATION	MOSCOW	MOSCOW	INFECTIOUS HOSPITAL NUMBER 1	MGRIEM	DEC	2013	M	11	MENINGITIS	CSF	_	_	LATEX AGGLUTINATION	_	_	_	_	_	_	_	_	_	_	_	_	DISC DIFFUSION	6	_	_	DISC DIFFUSION	6	DISC DIFFUSION	23	_	_	DISC DIFFUSION	16	DISC DIFFUSION	24	_	_	_
21053_8#188	19F	292	GPS_RU_292	_	Y	EUROPE	RUSSIAN FEDERATION	MOSCOW	MOSCOW	MGRIEM	MGRIEM	DEC	2013	F	2	URI	NASOPHARYNGEAL SWAB	_	_	QUELLUNG	_	_	_	_	_	_	_	_	_	_	_	_	DISC DIFFUSION	6	_	_	DISC DIFFUSION	6	DISC DIFFUSION	25	_	_	DISC DIFFUSION	21	DISC DIFFUSION	32	_	_	_
21127_1#14	_	939	GPS_RU_939	_	Y	EUROPE	RUSSIAN FEDERATION	MOSCOW	MOSCOW	MGRIEM	MGRIEM	APR	2013	_	4	URI	NASOPHARYNGEAL SWAB	_	_	_	_	_	_	_	_	_	_	_	_	_	_	_	DISC DIFFUSION	26	_	_	DISC DIFFUSION	6	DISC DIFFUSION	23	_	_	_	_	DISC DIFFUSION	25	_	_	_
21127_1#1	19F	208_R1	GPS_RU_208	_	Y	EUROPE	RUSSIAN FEDERATION	MOSCOW	MOSCOW	MGRIEM	MGRIEM	AUG	2013	M	4	URI	NASOPHARYNGEAL SWAB	_	_	QUELLUNG	_	_	_	_	_	_	_	_	_	_	_	_	DISC DIFFUSION	6	_	_	DISC DIFFUSION	15	DISC DIFFUSION	23	_	_	DISC DIFFUSION	20	DISC DIFFUSION	26	_	_	_
21127_1#2	22F	423	GPS_RU_423	_	Y	EUROPE	RUSSIAN FEDERATION	MOSCOW	MOSCOW	MGRIEM	MGRIEM	JUL	2013	F	2	URI	NASOPHARYNGEAL SWAB	_	_	QUELLUNG	_	_	_	_	_	_	_	_	_	_	_	_	DISC DIFFUSION	32	_	_	DISC DIFFUSION	21	DISC DIFFUSION	25	_	_	_	_	DISC DIFFUSION	30	_	_	_
21127_1#6	9	636	GPS_RU_636	_	Y	EUROPE	RUSSIAN FEDERATION	MOSCOW	MOSCOW	MGRIEM	MGRIEM	MAR	2013	F	2	URI	NASOPHARYNGEAL SWAB	_	_	LATEX AGGLUTINATION	_	_	_	_	_	_	_	_	_	_	_	_	DISC DIFFUSION	29	_	_	DISC DIFFUSION	6	DISC DIFFUSION	23	_	_	_	_	DISC DIFFUSION	24	_	_	_
21127_1#7	15	866	GPS_RU_866	_	Y	EUROPE	RUSSIAN FEDERATION	MOSCOW	MOSCOW	MGRIEM	MGRIEM	MAR	2013	F	1	URI	NASOPHARYNGEAL SWAB	_	_	LATEX AGGLUTINATION	_	_	_	_	_	_	_	_	_	_	_	_	DISC DIFFUSION	25	_	_	DISC DIFFUSION	6	DISC DIFFUSION	26	_	_	_	_	DISC DIFFUSION	20	_	_	_
21127_1#8	_	646	GPS_RU_646	_	Y	EUROPE	RUSSIAN FEDERATION	MOSCOW	MOSCOW	MGRIEM	MGRIEM	APR	2013	_	3	URI	NASOPHARYNGEAL SWAB	_	_	_	_	_	_	_	_	_	_	_	_	_	_	_	DISC DIFFUSION	32	_	_	DISC DIFFUSION	6	DISC DIFFUSION	19	_	_	DISC DIFFUSION	16	DISC DIFFUSION	22	_	_	_
21053_8#140	18F	118	GPS_RU_118	_	Y	EUROPE	RUSSIAN FEDERATION	MOSCOW	MOSCOW	INFECTIOUS HOSPITAL NUMBER 1	MGRIEM	FEB	2012	F	71	MENINGITIS	CSF	_	_	QUELLUNG	_	_	_	_	_	_	_	_	_	_	_	_	DISC DIFFUSION	30	_	_	DISC DIFFUSION	16	DISC DIFFUSION	26	_	_	_	_	DISC DIFFUSION	30	_	_	_
21053_8#141	9L	143	GPS_RU_143	_	Y	EUROPE	RUSSIAN FEDERATION	MOSCOW	MOSCOW	INFECTIOUS HOSPITAL NUMBER 1	MGRIEM	FEB	2012	M	45	MENINGITIS	CSF	_	_	QUELLUNG	_	_	_	_	_	_	_	_	_	_	_	_	DISC DIFFUSION	30	_	_	DISC DIFFUSION	6	DISC DIFFUSION	25	_	_	_	_	DISC DIFFUSION	26	_	_	_
21053_8#142	19F	248	GPS_RU_248	_	Y	EUROPE	RUSSIAN FEDERATION	MOSCOW	MOSCOW	INFECTIOUS HOSPITAL NUMBER 1	MGRIEM	MAR	2012	F	36	MENINGITIS	CSF	_	_	QUELLUNG	_	_	_	_	_	_	_	_	_	_	_	_	DISC DIFFUSION	6	_	_	DISC DIFFUSION	6	DISC DIFFUSION	20	_	_	_	_	DISC DIFFUSION	26	_	_	_
21053_8#143	23F	274	GPS_RU_274	_	Y	EUROPE	RUSSIAN FEDERATION	MOSCOW	MOSCOW	INFECTIOUS HOSPITAL NUMBER 1	MGRIEM	MAR	2012	_	3	MENINGITIS	CSF	_	_	QUELLUNG	_	_	_	_	_	_	_	_	_	_	_	_	DISC DIFFUSION	30	_	_	DISC DIFFUSION	6	DISC DIFFUSION	24	_	_	_	_	DISC DIFFUSION	30	_	_	_
21053_8#144	_	495	GPS_RU_495	_	Y	EUROPE	RUSSIAN FEDERATION	MOSCOW	MOSCOW	INFECTIOUS HOSPITAL NUMBER 1	MGRIEM	APR	2012	M	33	MENINGITIS	CSF	_	_	_	_	_	_	_	_	_	_	_	_	_	_	_	DISC DIFFUSION	30	_	_	DISC DIFFUSION	6	DISC DIFFUSION	24	_	_	_	_	DISC DIFFUSION	30	_	_	_
21053_8#145	18A	506	GPS_RU_506	_	Y	EUROPE	RUSSIAN FEDERATION	MOSCOW	MOSCOW	INFECTIOUS HOSPITAL NUMBER 1	MGRIEM	APR	2012	F	63	MENINGITIS	CSF	_	_	QUELLUNG	_	_	_	_	_	_	_	_	_	_	_	_	DISC DIFFUSION	27	_	_	DISC DIFFUSION	10	DISC DIFFUSION	20	_	_	_	_	DISC DIFFUSION	30	_	_	_
21053_8#148	8	1052	GPS_RU_1052	_	Y	EUROPE	RUSSIAN FEDERATION	MOSCOW	MOSCOW	INFECTIOUS HOSPITAL NUMBER 1	MGRIEM	JUN	2012	_	59	MENINGITIS	CSF	_	_	QUELLUNG	_	_	_	_	_	_	_	_	_	_	_	_	DISC DIFFUSION	26	_	_	DISC DIFFUSION	6	DISC DIFFUSION	20	_	_	_	_	DISC DIFFUSION	30	_	_	_
21053_8#149	20	1181	GPS_RU_1181	_	Y	EUROPE	RUSSIAN FEDERATION	MOSCOW	MOSCOW	INFECTIOUS HOSPITAL NUMBER 1	MGRIEM	JUL	2012	F	58	MENINGITIS	CSF	_	_	QUELLUNG	_	_	_	_	_	_	_	_	_	_	_	_	_	_	_	_	DISC DIFFUSION	6	DISC DIFFUSION	20	_	_	DISC DIFFUSION	6	DISC DIFFUSION	23	_	_	_
21053_8#150	19F	1624	GPS_RU_1624	_	Y	EUROPE	RUSSIAN FEDERATION	MOSCOW	MOSCOW	INFECTIOUS HOSPITAL NUMBER 1	MGRIEM	OCT	2012	F	2	MENINGITIS	CSF	_	_	QUELLUNG	_	_	_	_	_	_	_	_	_	_	_	_	DISC DIFFUSION	26	_	_	DISC DIFFUSION	6	DISC DIFFUSION	24	_	_	DISC DIFFUSION	14	DISC DIFFUSION	30	_	_	_
21053_8#151	22	1854	GPS_RU_1854	_	Y	EUROPE	RUSSIAN FEDERATION	MOSCOW	MOSCOW	INFECTIOUS HOSPITAL NUMBER 1	MGRIEM	NOV	2012	F	34	MENINGITIS	CSF	_	_	QUELLUNG	_	_	_	_	_	_	_	_	_	_	_	_	DISC DIFFUSION	20	_	_	DISC DIFFUSION	10	DISC DIFFUSION	20	_	_	_	_	DISC DIFFUSION	30	_	_	_
21053_8#152	_	2050	GPS_RU_2050	_	Y	EUROPE	RUSSIAN FEDERATION	MOSCOW	MOSCOW	INFECTIOUS HOSPITAL NUMBER 1	MGRIEM	DEC	2012	_	31	MENINGITIS	CSF	_	_	_	_	_	_	_	_	_	_	_	_	_	_	_	DISC DIFFUSION	25	_	_	DISC DIFFUSION	6	DISC DIFFUSION	21	_	_	_	_	DISC DIFFUSION	30	_	_	_
21053_8#157	_	10	GPS_RU_10	_	Y	EUROPE	RUSSIAN FEDERATION	MOSCOW	MOSCOW	INFECTIOUS HOSPITAL NUMBER 1	MGRIEM	_	2012	F	59	MENINGITIS	CSF	_	_	_	_	_	_	_	_	_	_	_	_	_	_	_	DISC DIFFUSION	25	_	_	DISC DIFFUSION	6	DISC DIFFUSION	20	_	_	_	_	DISC DIFFUSION	22	_	_	_
21053_8#172	6B	140Y	GPS_RU_140Y	_	Y	EUROPE	RUSSIAN FEDERATION	MOSCOW	MOSCOW	INFECTIOUS HOSPITAL NUMBER 1	MGRIEM	NOV	2012	M	1	MENINGITIS	CSF	_	_	QUELLUNG	_	_	_	_	_	_	_	_	_	_	_	_	DISC DIFFUSION	35	_	_	DISC DIFFUSION	6	DISC DIFFUSION	32	_	_	_	_	DISC DIFFUSION	28	_	_	_
21053_8#175	19F	69	GPS_RU_69	_	Y	EUROPE	RUSSIAN FEDERATION	MOSCOW	MOSCOW	INFECTIOUS HOSPITAL NUMBER 1	MGRIEM	OCT	2012	M	2	MENINGITIS	CSF	_	_	QUELLUNG	_	_	_	_	_	_	_	_	_	_	_	_	DISC DIFFUSION	32	_	_	DISC DIFFUSION	6	DISC DIFFUSION	23	_	_	_	_	_	30	_	_	_
21053_8#176	19F	72	GPS_RU_72	_	Y	EUROPE	RUSSIAN FEDERATION	MOSCOW	MOSCOW	INFECTIOUS HOSPITAL NUMBER 1	MGRIEM	OCT	2012	F	4	MENINGITIS	CSF	_	_	QUELLUNG	_	_	_	_	_	_	_	_	_	_	_	_	DISC DIFFUSION	41	_	_	DISC DIFFUSION	6	DISC DIFFUSION	25	_	_	_	_	DISC DIFFUSION	34	_	_	_
21127_1#10	19	662	GPS_RU_662	_	Y	EUROPE	RUSSIAN FEDERATION	MOSCOW	MOSCOW	MGRIEM	MGRIEM	JUL	2012	_	4	URI	NASOPHARYNGEAL SWAB	_	_	LATEX AGGLUTINATION	_	_	_	_	_	_	_	_	_	_	_	_	DISC DIFFUSION	6	_	_	DISC DIFFUSION	6	DISC DIFFUSION	23	_	_	_	_	DISC DIFFUSION	28	_	_	_
21127_1#21	_	2834	GPS_RU_2834	_	Y	EUROPE	RUSSIAN FEDERATION	MOSCOW	MOSCOW	MGRIEM	MGRIEM	FEB	2012	_	4	URI	NASOPHARYNGEAL SWAB	_	_	_	_	_	_	_	_	_	_	_	_	_	_	_	DISC DIFFUSION	6	_	_	DISC DIFFUSION	17	DISC DIFFUSION	23	_	_	_	_	DISC DIFFUSION	25	_	_	_
21127_1#23	_	115	GPS_RU_115	_	Y	EUROPE	RUSSIAN FEDERATION	MOSCOW	MOSCOW	MGRIEM	MGRIEM	OCT	2012	_	4	URI	NASOPHARYNGEAL SWAB	_	_	_	_	_	_	_	_	_	_	_	_	_	_	_	DISC DIFFUSION	27	_	_	DISC DIFFUSION	14	DISC DIFFUSION	16	_	_	_	_	DISC DIFFUSION	20	_	_	_
21127_1#24	_	8301	GPS_RU_8301	_	Y	EUROPE	RUSSIAN FEDERATION	MOSCOW	MOSCOW	MGRIEM	MGRIEM	NOV	2012	_	4	URI	NASOPHARYNGEAL SWAB	_	_	_	_	_	_	_	_	_	_	_	_	_	_	_	DISC DIFFUSION	20	_	_	DISC DIFFUSION	6	DISC DIFFUSION	18	_	_	DISC DIFFUSION	17	DISC DIFFUSION	20	_	_	_
21127_1#4	9V	2033	GPS_RU_2033	_	Y	EUROPE	RUSSIAN FEDERATION	MOSCOW	MOSCOW	MGRIEM	MGRIEM	NOV	2012	_	5	URI	NASOPHARYNGEAL SWAB	_	_	QUELLUNG	_	_	_	_	_	_	_	_	_	_	_	_	DISC DIFFUSION	6	_	_	DISC DIFFUSION	10	DISC DIFFUSION	29	_	_	_	_	DISC DIFFUSION	20	_	_	_
21485_4#1	_	675	GPS_RU_675	_	Y	EUROPE	RUSSIAN FEDERATION	MOSCOW	MOSCOW	MGRIEM	MGRIEM	OCT	2012	_	3	URI	NASOPHARYNGEAL SWAB	_	_	_	_	_	_	_	_	_	_	_	_	_	_	_	DISC DIFFUSION	25	_	_	DISC DIFFUSION	18	DISC DIFFUSION	16	_	_	_	_	DISC DIFFUSION	28	_	_	_
21053_8#127	18F	450	GPS_RU_450	_	Y	EUROPE	RUSSIAN FEDERATION	MOSCOW	MOSCOW	INFECTIOUS HOSPITAL NUMBER 1	MGRIEM	MAY	2011	M	93	MENINGITIS	CSF	_	_	QUELLUNG	_	_	_	_	_	_	_	_	_	_	_	_	DISC DIFFUSION	32	_	_	DISC DIFFUSION	10	DISC DIFFUSION	21	_	_	DISC DIFFUSION	20	DISC DIFFUSION	30	_	_	_
21053_8#128	11A	950	GPS_RU_950	_	Y	EUROPE	RUSSIAN FEDERATION	MOSCOW	MOSCOW	INFECTIOUS HOSPITAL NUMBER 1	MGRIEM	JUN	2011	M	33	MENINGITIS	CSF	_	_	QUELLUNG	_	_	_	_	_	_	_	_	_	_	_	_	DISC DIFFUSION	30	_	_	DISC DIFFUSION	10	DISC DIFFUSION	24	_	_	DISC DIFFUSION	18	DISC DIFFUSION	28	_	_	_
21053_8#129	8	1029	GPS_RU_1029	_	Y	EUROPE	RUSSIAN FEDERATION	MOSCOW	MOSCOW	INFECTIOUS HOSPITAL NUMBER 1	MGRIEM	JUL	2011	M	46	MENINGITIS	CSF	_	_	QUELLUNG	_	_	_	_	_	_	_	_	_	_	_	_	DISC DIFFUSION	28	_	_	DISC DIFFUSION	15	DISC DIFFUSION	30	_	_	DISC DIFFUSION	22	DISC DIFFUSION	30	_	_	_
21053_8#130	4	1061	GPS_RU_1061	_	Y	EUROPE	RUSSIAN FEDERATION	MOSCOW	MOSCOW	INFECTIOUS HOSPITAL NUMBER 1	MGRIEM	JUL	2011	F	47	MENINGITIS	CSF	_	_	QUELLUNG	_	_	_	_	_	_	_	_	_	_	_	_	DISC DIFFUSION	34	_	_	DISC DIFFUSION	8	DISC DIFFUSION	22	_	_	DISC DIFFUSION	20	DISC DIFFUSION	30	_	_	_
21053_8#131	23F	1127	GPS_RU_1127	_	Y	EUROPE	RUSSIAN FEDERATION	MOSCOW	MOSCOW	INFECTIOUS HOSPITAL NUMBER 1	MGRIEM	AUG	2011	F	48	MENINGITIS	CSF	_	_	QUELLUNG	_	_	_	_	_	_	_	_	_	_	_	_	DISC DIFFUSION	32	_	_	DISC DIFFUSION	6	DISC DIFFUSION	20	_	_	DISC DIFFUSION	20	DISC DIFFUSION	20	_	_	_
21053_8#133	4	1709	GPS_RU_1709	_	Y	EUROPE	RUSSIAN FEDERATION	MOSCOW	MOSCOW	INFECTIOUS HOSPITAL NUMBER 1	MGRIEM	OCT	2011	M	57	MENINGITIS	CSF	_	_	QUELLUNG	_	_	_	_	_	_	_	_	_	_	_	_	DISC DIFFUSION	30	_	_	DISC DIFFUSION	13	DISC DIFFUSION	28	_	_	DISC DIFFUSION	20	DISC DIFFUSION	27	_	_	_
21053_8#134	14	1766	GPS_RU_1766	_	Y	EUROPE	RUSSIAN FEDERATION	MOSCOW	MOSCOW	INFECTIOUS HOSPITAL NUMBER 1	MGRIEM	OCT	2011	F	2	MENINGITIS	CSF	_	_	QUELLUNG	_	_	_	_	_	_	_	_	_	_	_	_	DISC DIFFUSION	6	_	_	DISC DIFFUSION	6	DISC DIFFUSION	26	_	_	DISC DIFFUSION	18	DISC DIFFUSION	28	_	_	_
21053_8#135	8	1779	GPS_RU_1799	_	Y	EUROPE	RUSSIAN FEDERATION	MOSCOW	MOSCOW	INFECTIOUS HOSPITAL NUMBER 1	MGRIEM	OCT	2011	F	34	MENINGITIS	CSF	_	_	QUELLUNG	_	_	_	_	_	_	_	_	_	_	_	_	DISC DIFFUSION	27	_	_	DISC DIFFUSION	15	DISC DIFFUSION	27	_	_	DISC DIFFUSION	23	DISC DIFFUSION	28	_	_	_
21053_8#136	8	1782	GPS_RU_1782	_	Y	EUROPE	RUSSIAN FEDERATION	MOSCOW	MOSCOW	INFECTIOUS HOSPITAL NUMBER 1	MGRIEM	DEC	2011	_	22	MENINGITIS	CSF	_	_	QUELLUNG	_	_	_	_	_	_	_	_	_	_	_	_	DISC DIFFUSION	30	_	_	DISC DIFFUSION	6	DISC DIFFUSION	24	_	_	DISC DIFFUSION	20	DISC DIFFUSION	25	_	_	_
21053_8#137	23F	1793	GPS_RU_1793	_	Y	EUROPE	RUSSIAN FEDERATION	MOSCOW	MOSCOW	INFECTIOUS HOSPITAL NUMBER 1	MGRIEM	DEC	2011	M	72	MENINGITIS	CSF	_	_	QUELLUNG	_	_	_	_	_	_	_	_	_	_	_	_	DISC DIFFUSION	30	_	_	DISC DIFFUSION	6	DISC DIFFUSION	21	_	_	DISC DIFFUSION	20	DISC DIFFUSION	30	_	_	_
21053_8#138	6B	1882	GPS_RU_1882	_	Y	EUROPE	RUSSIAN FEDERATION	MOSCOW	MOSCOW	INFECTIOUS HOSPITAL NUMBER 1	MGRIEM	DEC	2011	M	76	MENINGITIS	CSF	_	_	QUELLUNG	_	_	_	_	_	_	_	_	_	_	_	_	DISC DIFFUSION	6	_	_	DISC DIFFUSION	6	DISC DIFFUSION	22	_	_	DISC DIFFUSION	30	DISC DIFFUSION	30	_	_	_
21053_8#139	19F	1934	GPS_RU_1934	_	Y	EUROPE	RUSSIAN FEDERATION	MOSCOW	MOSCOW	INFECTIOUS HOSPITAL NUMBER 1	MGRIEM	DEC	2011	M	23	MENINGITIS	CSF	_	_	QUELLUNG	_	_	_	_	_	_	_	_	_	_	_	_	DISC DIFFUSION	6	_	_	DISC DIFFUSION	6	DISC DIFFUSION	22	_	_	_	_	DISC DIFFUSION	30	_	_	_
21053_8#158	14	471	GPS_RU_471	_	Y	EUROPE	RUSSIAN FEDERATION	MOSCOW	MOSCOW	INFECTIOUS HOSPITAL NUMBER 1	MGRIEM	MAY	2011	F	1	MENINGITIS	CSF	_	_	QUELLUNG	_	_	_	_	_	_	_	_	_	_	_	_	DISC DIFFUSION	30	_	_	DISC DIFFUSION	14	DISC DIFFUSION	23	_	_	_	_	DISC DIFFUSION	30	_	_	_
21127_1#75	23F	255	GPS_BY_255	_	Y	EUROPE	BELARUS	VITEBSK	MYORY	MYORY CENTRAL REGIONAL HOSPITAL	THE REPUBLICAN RESEARCH AND PRACTICAL CENTER FOR EPIDEMIOLOGY AND MICROBIOLOGY	JUN	2015	_	39	MENINGITIS	CSF	_	_	PCR	BROTH DILUTION	0.5	BROTH DILUTION	0.25	BROTH DILUTION	0.064	BROTH DILUTION	0.25	BROTH DILUTION	0.5	BROTH DILUTION	0.125	BROTH DILUTION	>256	BROTH DILUTION	256	BROTH DILUTION	0.5	BROTH DILUTION	0.5	BROTH DILUTION	1	_	_	BROTH DILUTION	4	BROTH DILUTION	2	BROTH DILUTION
15277_1#42	6C	PATH2141	GPS_US_PATH2141	GLOBAL STRAIN BANK	Y	NORTH AMERICA	CANADA	_	_	_	EMORY UNIVERSITY	_	2009	_	1	OTHER	_	_	_	QUELLUNG	_	_	_	_	_	_	_	_	_	_	_	_	_	_	_	_	_	_	_	_	_	_	_	_	_	_	_	_	_
14723_3#51	4	PATH5329	GPS_US_PATH5329	GLOBAL STRAIN BANK	Y	NORTH AMERICA	CANADA	_	_	_	EMORY UNIVERSITY	_	1997	_	_	BACTERAEMIA	BLOOD	_	_	QUELLUNG	_	_	_	_	_	_	_	_	_	_	_	_	_	_	_	_	_	_	_	_	_	_	_	_	_	_	_	_	_
21127_1#74	19F	254	GPS_BY_254	_	Y	EUROPE	BELARUS	VITEBSK	NOVOPOLOTSK	NOVOPOLOTSK CENTRAL CITY HOSPITAL	THE REPUBLICAN RESEARCH AND PRACTICAL CENTER FOR EPIDEMIOLOGY AND MICROBIOLOGY	JUL	2015	F	57	MENINGITIS	BLOOD	_	_	PCR	_	_	_	_	_	_	_	_	_	_	_	_	_	_	_	_	_	_	_	_	_	_	_	_	_	_	_	_	_
21127_1#111	12F/12A/44/46	374	GPS_BY_374	_	N	EUROPE	BELARUS	VITEBSK	NOVOPOLOTSK	NOVOPOLOTSK CENTRAL CITY HOSPITAL	THE REPUBLICAN RESEARCH AND PRACTICAL CENTER FOR EPIDEMIOLOGY AND MICROBIOLOGY	NOV	2014	M	63	MENINGITIS	CSF	_	_	PCR	BROTH DILUTION	0.032	BROTH DILUTION	0.016	BROTH DILUTION	0.032	BROTH DILUTION	0.032	BROTH DILUTION	0.032	BROTH DILUTION	0.016	BROTH DILUTION	0.032	BROTH DILUTION	0.032	BROTH DILUTION	1	BROTH DILUTION	0.5	BROTH DILUTION	1	_	_	BROTH DILUTION	2	BROTH DILUTION	0.125	BROTH DILUTION
14723_3#38	23F	PATH4852	GPS_US_PATH4852	GLOBAL STRAIN BANK	Y	EUROPE	LITHUANIA	_	_	_	EMORY UNIVERSITY	_	1999	_	_	_	BRONCHIAL SECRETION	_	_	QUELLUNG	_	_	_	_	_	_	_	_	_	_	_	_	_	_	_	_	_	_	_	_	_	_	_	_	_	_	_	_	_
14723_3#39	23F	PATH4853	GPS_US_PATH4853	GLOBAL STRAIN BANK	Y	EUROPE	LITHUANIA	_	_	_	EMORY UNIVERSITY	_	1999	_	_	_	BRONCHIAL SECRETION	_	_	QUELLUNG	_	_	_	_	_	_	_	_	_	_	_	_	_	_	_	_	_	_	_	_	_	_	_	_	_	_	_	_	_
14723_3#40	23F	PATH4854	GPS_US_PATH4854	GLOBAL STRAIN BANK	Y	EUROPE	LITHUANIA	_	_	_	EMORY UNIVERSITY	_	1999	_	_	_	BRONCHIAL SECRETION	_	_	QUELLUNG	_	_	_	_	_	_	_	_	_	_	_	_	_	_	_	_	_	_	_	_	_	_	_	_	_	_	_	_	_
14723_3#41	15A	PATH4855	GPS_US_PATH4855	GLOBAL STRAIN BANK	Y	EUROPE	LITHUANIA	_	_	_	EMORY UNIVERSITY	_	1999	_	_	_	SPUTUM	_	_	QUELLUNG	_	_	_	_	_	_	_	_	_	_	_	_	_	_	_	_	_	_	_	_	_	_	_	_	_	_	_	_	_
14723_3#42	NT	PATH4856	GPS_US_PATH4856	GLOBAL STRAIN BANK	Y	EUROPE	LITHUANIA	_	_	_	EMORY UNIVERSITY	_	1999	_	_	_	BRONCHIAL SECRETION	_	_	QUELLUNG	_	_	_	_	_	_	_	_	_	_	_	_	_	_	_	_	_	_	_	_	_	_	_	_	_	_	_	_	_
14723_3#43	3	PATH4857	GPS_US_PATH4857	GLOBAL STRAIN BANK	Y	EUROPE	LITHUANIA	_	_	_	EMORY UNIVERSITY	_	1999	_	_	OTITIS MEDIA	MIDDLE EAR FLUID	_	_	QUELLUNG	_	_	_	_	_	_	_	_	_	_	_	_	_	_	_	_	_	_	_	_	_	_	_	_	_	_	_	_	_
14723_3#44	31	PATH4858	GPS_US_PATH4858	GLOBAL STRAIN BANK	Y	EUROPE	LITHUANIA	_	_	_	EMORY UNIVERSITY	_	1999	_	_	_	BRONCHIAL SECRETION	_	_	QUELLUNG	_	_	_	_	_	_	_	_	_	_	_	_	_	_	_	_	_	_	_	_	_	_	_	_	_	_	_	_	_
14723_3#45	3	PATH4859	GPS_US_PATH4859	GLOBAL STRAIN BANK	Y	EUROPE	LITHUANIA	_	_	_	EMORY UNIVERSITY	_	1999	_	_	_	BRONCHIAL SECRETION	_	_	QUELLUNG	_	_	_	_	_	_	_	_	_	_	_	_	_	_	_	_	_	_	_	_	_	_	_	_	_	_	_	_	_
14723_3#46	4	PATH4860	GPS_US_PATH4860	GLOBAL STRAIN BANK	Y	EUROPE	LITHUANIA	_	_	_	EMORY UNIVERSITY	_	1999	_	_	OTITIS MEDIA	MIDDLE EAR FLUID	_	_	QUELLUNG	_	_	_	_	_	_	_	_	_	_	_	_	_	_	_	_	_	_	_	_	_	_	_	_	_	_	_	_	_
14723_3#47	6B	PATH4861	GPS_US_PATH4861	GLOBAL STRAIN BANK	Y	EUROPE	LITHUANIA	_	_	_	EMORY UNIVERSITY	_	1999	_	_	_	BRONCHIAL SECRETION	_	_	QUELLUNG	_	_	_	_	_	_	_	_	_	_	_	_	_	_	_	_	_	_	_	_	_	_	_	_	_	_	_	_	_
14723_3#48	23F	PATH4862	GPS_US_PATH4862	GLOBAL STRAIN BANK	Y	EUROPE	LITHUANIA	_	_	_	EMORY UNIVERSITY	_	1999	_	_	_	_	_	_	QUELLUNG	_	_	_	_	_	_	_	_	_	_	_	_	_	_	_	_	_	_	_	_	_	_	_	_	_	_	_	_	_
21127_1#109	9V/9A	367	GPS_BY_367	_	Y	EUROPE	BELARUS	VITEBSK	VITEBSK	VITEBSK REGIONAL INFECTIOUS DISEASES HOSPITAL	THE REPUBLICAN RESEARCH AND PRACTICAL CENTER FOR EPIDEMIOLOGY AND MICROBIOLOGY	MAY	2015	M	46	PNEUMONIA	BLOOD	_	_	PCR	BROTH DILUTION	0.032	BROTH DILUTION	0.032	BROTH DILUTION	0.032	BROTH DILUTION	0.032	BROTH DILUTION	0.032	BROTH DILUTION	0.016	BROTH DILUTION	0.032	BROTH DILUTION	0.032	BROTH DILUTION	2	BROTH DILUTION	0.5	BROTH DILUTION	1	_	_	BROTH DILUTION	2	BROTH DILUTION	0.125	BROTH DILUTION
21127_1#107	1	363	GPS_BY_363	_	Y	EUROPE	BELARUS	VITEBSK	VITEBSK	VITEBSK REGIONAL INFECTIOUS DISEASES HOSPITAL	THE REPUBLICAN RESEARCH AND PRACTICAL CENTER FOR EPIDEMIOLOGY AND MICROBIOLOGY	NOV	2014	M	28	PNEUMONIA	BLOOD	_	_	PCR	BROTH DILUTION	<=0.004	BROTH DILUTION	0.016	BROTH DILUTION	0.032	BROTH DILUTION	0.032	BROTH DILUTION	0.032	BROTH DILUTION	0.016	BROTH DILUTION	0.032	BROTH DILUTION	0.064	BROTH DILUTION	0.5	BROTH DILUTION	0.5	BROTH DILUTION	1	_	_	BROTH DILUTION	2	BROTH DILUTION	1	BROTH DILUTION
15608_5#94	18C	GPS_PL_2551_08	GPS_PL_2551_08	_	Y	EUROPE	POLAND	POMORSKIE	WEJHEROWO	_	NATIONAL MEDICINES INSTITUTE	JUN	2008	M	3	MENINGITIS	CSF	_	_	_	ETEST	0.012	_	_	ETEST	0.012	_	_	_	_	ETEST	0.008	_	_	_	_	_	_	ETEST	0.5	_	_	_	_	ETEST	1.5	_	_	_
21127_1#110	19A	369	GPS_BY_369	_	Y	EUROPE	BELARUS	VITEBSK	ORSHA	ORSHA REGIONAL CENTER OF FORENSIC MEDICAL EXPERTISE	THE REPUBLICAN RESEARCH AND PRACTICAL CENTER FOR EPIDEMIOLOGY AND MICROBIOLOGY	OCT	2014	F	68	PNEUMONIA	OTHER	_	_	PCR	BROTH DILUTION	1	BROTH DILUTION	1	BROTH DILUTION	0.5	BROTH DILUTION	0.5	BROTH DILUTION	2	BROTH DILUTION	0.5	BROTH DILUTION	4	BROTH DILUTION	0.032	BROTH DILUTION	8	BROTH DILUTION	0.5	BROTH DILUTION	1	_	_	BROTH DILUTION	4	BROTH DILUTION	0.25	BROTH DILUTION
15682_2#51	6B	GPS_PL_611_13	GPS_PL_611_13	_	Y	EUROPE	POLAND	POMORSKIE	GDANSK	_	NATIONAL MEDICINES INSTITUTE	DEC	2012	F	1	BACTERAEMIA	BLOOD	_	_	_	ETEST	0.38	_	_	ETEST	0.25	_	_	_	_	ETEST	0.06	AGAR DILUTION	6	AGAR DILUTION	6	_	_	ETEST	0.25	_	_	_	_	ETEST	12	_	_	_
15682_1#86	4	GPS_PL_1336_11	GPS_PL_1336_11	_	Y	EUROPE	POLAND	POMORSKIE	GDANSK	_	NATIONAL MEDICINES INSTITUTE	MAR	2011	F	0	BACTERAEMIA	BLOOD	_	_	_	ETEST	0.023	_	_	ETEST	0.015	_	_	_	_	ETEST	0.004	AGAR DILUTION	30	AGAR DILUTION	22	AGAR DILUTION	24	ETEST	0.25	_	_	_	_	ETEST	1.5	AGAR DILUTION	32	AGAR DILUTION
15682_1#52	23F	GPS_PL_1444_10	GPS_PL_1444_10	_	Y	EUROPE	POLAND	POMORSKIE	GDANSK	_	NATIONAL MEDICINES INSTITUTE	MAR	2010	M	0	MENINGITIS	CSF	_	_	_	ETEST	8	_	_	ETEST	2	_	_	_	_	ETEST	0.25	DISC DIFFUSION	6	DISC DIFFUSION	6	DISC DIFFUSION	6	ETEST	0.25	_	_	_	_	ETEST	16	DISC DIFFUSION	27	DISC DIFFUSION
15682_1#59	14	GPS_PL_2009_10	GPS_PL_2009_10	_	Y	EUROPE	POLAND	POMORSKIE	GDANSK	_	NATIONAL MEDICINES INSTITUTE	APR	2010	M	0	MENINGITIS	CSF	_	_	_	ETEST	2	_	_	ETEST	0.5	_	_	_	_	ETEST	0.25	DISC DIFFUSION	6	DISC DIFFUSION	6	DISC DIFFUSION	6	ETEST	0.25	_	_	_	_	ETEST	4	DISC DIFFUSION	27	DISC DIFFUSION
15608_5#84	23F	GPS_PL_4380_07	GPS_PL_4380_07	_	Y	EUROPE	POLAND	POMORSKIE	GDANSK	_	NATIONAL MEDICINES INSTITUTE	DEC	2007	M	0	MENINGITIS	CSF	_	_	_	ETEST	0.023	_	_	ETEST	0.032	_	_	_	_	ETEST	0.008	_	_	_	_	_	_	ETEST	0.5	_	_	_	_	ETEST	3	_	_	_
15608_5#24	18C	GPS_PL_1539_02	GPS_PL_1539_02	_	N	EUROPE	POLAND	POMORSKIE	GDANSK	_	NATIONAL MEDICINES INSTITUTE	OCT	2002	M	1	MENINGITIS	CSF	_	_	QUELLUNG	BROTH DILUTION	0.015	BROTH DILUTION	<=0.015	BROTH DILUTION	<=0.004	BROTH DILUTION	0.015	_	_	BROTH DILUTION	<=0.015	_	_	_	_	BROTH DILUTION	0.25	BROTH DILUTION	0.5	_	_	_	_	BROTH DILUTION	2	_	_	_
15608_5#20	23F	GPS_PL_39_02	GPS_PL_39_02	_	N	EUROPE	POLAND	POMORSKIE	GDANSK	_	NATIONAL MEDICINES INSTITUTE	DEC	2001	F	0	MENINGITIS	CSF	_	_	QUELLUNG	BROTH DILUTION	>4	BROTH DILUTION	8	BROTH DILUTION	4	BROTH DILUTION	2	_	_	BROTH DILUTION	0.5	_	_	_	_	BROTH DILUTION	8	BROTH DILUTION	0.5	_	_	_	_	BROTH DILUTION	16	_	_	_
15608_5#6	17F	GPS_PL_3545_98	GPS_PL_3545_98	_	N	EUROPE	POLAND	POMORSKIE	GDANSK	_	NATIONAL MEDICINES INSTITUTE	JUN	1998	M	4	UNSPECIFIED	BLOOD	_	_	QUELLUNG	BROTH DILUTION	0.03	BROTH DILUTION	<=0.015	BROTH DILUTION	<=0.015	BROTH DILUTION	<=0.015	_	_	BROTH DILUTION	<=0.015	_	_	_	_	BROTH DILUTION	0.5	BROTH DILUTION	0.25	_	_	_	_	BROTH DILUTION	4	_	_	_
15608_5#7	22A	GPS_PL_3546_98	GPS_PL_3546_98	_	N	EUROPE	POLAND	POMORSKIE	GDANSK	_	NATIONAL MEDICINES INSTITUTE	JUN	1998	M	4	MENINGITIS	CSF	_	_	QUELLUNG	BROTH DILUTION	0.06	BROTH DILUTION	<=0.015	BROTH DILUTION	<=0.015	BROTH DILUTION	<=0.015	_	_	BROTH DILUTION	<=0.015	_	_	_	_	BROTH DILUTION	0.25	BROTH DILUTION	0.25	_	_	_	_	BROTH DILUTION	4	_	_	_
15682_1#6	3	GPS_PL_4036_08	GPS_PL_4036_08	_	Y	EUROPE	POLAND	WARMINSKO-MAZURSKIE	BARTOSZYCE	_	NATIONAL MEDICINES INSTITUTE	OCT	2008	F	1	PNEUMONIA	BLOOD	_	_	_	ETEST	0.016	_	_	ETEST	0.016	_	_	_	_	ETEST	0.008	_	_	_	_	_	_	ETEST	0.38	_	_	_	_	ETEST	4	_	_	_
15682_2#29	35F	GPS_PL_5167_12	GPS_PL_5167_12	_	Y	EUROPE	POLAND	WARMINSKO-MAZURSKIE	ELBLAG	_	NATIONAL MEDICINES INSTITUTE	JUL	2012	F	3	MENINGITIS	CSF	_	_	_	ETEST	0.06	_	_	ETEST	0.015	_	_	_	_	ETEST	0.004	AGAR DILUTION	30	AGAR DILUTION	24	_	_	ETEST	0.12	_	_	_	_	ETEST	2	_	_	_
15682_2#42	38	GPS_PL_6594_12	GPS_PL_6594_12	_	Y	EUROPE	POLAND	WARMINSKO-MAZURSKIE	ELBLAG	_	NATIONAL MEDICINES INSTITUTE	OCT	2012	F	1	SEPSIS	BLOOD	_	_	_	ETEST	0.012	_	_	ETEST	0.03	_	_	_	_	ETEST	0.004	AGAR DILUTION	26	AGAR DILUTION	22	_	_	ETEST	0.25	_	_	_	_	ETEST	3	_	_	_
15682_1#94	19A	GPS_PL_5540_11	GPS_PL_5540_11	_	Y	EUROPE	POLAND	WARMINSKO-MAZURSKIE	ELBLAG	_	NATIONAL MEDICINES INSTITUTE	AUG	2011	M	3	PNEUMONIA	BLOOD	_	_	_	ETEST	1	_	_	ETEST	0.5	_	_	_	_	ETEST	0.06	AGAR DILUTION	6	AGAR DILUTION	6	AGAR DILUTION	6	ETEST	0.25	_	_	_	_	ETEST	1	AGAR DILUTION	14	AGAR DILUTION
15682_1#39	14	GPS_PL_6349_09	GPS_PL_6349_09	_	Y	EUROPE	POLAND	POMORSKIE	ELBLAG	_	NATIONAL MEDICINES INSTITUTE	NOV	2009	F	3	PNEUMONIA	BLOOD	_	_	_	ETEST	0.06	_	_	ETEST	0.03	_	_	_	_	ETEST	0.008	_	_	_	_	_	_	ETEST	0.5	_	_	_	_	ETEST	3	_	_	_
15608_5#86	14	GPS_PL_350_08	GPS_PL_350_08	_	Y	EUROPE	POLAND	ZACHODNIO-POMORSKIE	KOLOBRZEG	_	NATIONAL MEDICINES INSTITUTE	JAN	2008	F	0	SEPSIS	BLOOD	_	_	_	ETEST	0.047	_	_	ETEST	0.19	_	_	_	_	ETEST	0.012	_	_	_	_	_	_	ETEST	0.5	_	_	_	_	ETEST	3	_	_	_
15608_5#74	9N	GPS_PL_1447_07	GPS_PL_1447_07	_	Y	EUROPE	POLAND	WARMINSKO-MAZURSKIE	ELBLAG	_	NATIONAL MEDICINES INSTITUTE	MAY	2007	F	1	MENINGITIS	CSF	_	_	_	ETEST	0.023	_	_	ETEST	0.032	_	_	_	_	ETEST	0.012	_	_	_	_	_	_	ETEST	0.38	_	_	_	_	ETEST	3	_	_	_
15608_5#61	20	GPS_PL_1345_06	GPS_PL_1345_06	_	N	EUROPE	POLAND	ZACHODNIO-POMORSKIE	KOLOBRZEG	_	NATIONAL MEDICINES INSTITUTE	JUN	2006	F	92	PNEUMONIA	BLOOD	_	_	_	ETEST	0.032	_	_	ETEST	0.047	_	_	_	_	ETEST	0.012	_	_	_	_	_	_	ETEST	0.38	_	_	_	_	ETEST	4	_	_	_
15608_5#62	14	GPS_PL_1349_06	GPS_PL_1349_06	_	N	EUROPE	POLAND	ZACHODNIO-POMORSKIE	KOLOBRZEG	_	NATIONAL MEDICINES INSTITUTE	JUN	2006	F	80	PNEUMONIA	BLOOD	_	_	_	ETEST	1	_	_	ETEST	1	_	_	_	_	ETEST	0.19	_	_	_	_	_	_	ETEST	0.38	_	_	_	_	ETEST	3	_	_	_
15608_5#51	19F	GPS_PL_2975_05	GPS_PL_2975_05	_	N	EUROPE	POLAND	ZACHODNIO-POMORSKIE	KOLOBRZEG	_	NATIONAL MEDICINES INSTITUTE	JUL	2005	M	0	MENINGITIS	CSF	_	_	QUELLUNG	BROTH DILUTION	0.015	BROTH DILUTION	<=0.015	BROTH DILUTION	0.015	BROTH DILUTION	0.015	_	_	BROTH DILUTION	<=0.015	_	_	_	_	BROTH DILUTION	0.5	BROTH DILUTION	0.5	_	_	_	_	BROTH DILUTION	4	_	_	_
15608_5#38	14	GPS_PL_2754_03	GPS_PL_2754_03	_	N	EUROPE	POLAND	ZACHODNIO-POMORSKIE	KOLOBRZEG	_	NATIONAL MEDICINES INSTITUTE	OCT	2003	F	2	MENINGITIS	CSF	_	_	QUELLUNG	BROTH DILUTION	0.0075	BROTH DILUTION	<=0.015	BROTH DILUTION	0.015	BROTH DILUTION	0.015	_	_	BROTH DILUTION	<=0.015	_	_	_	_	BROTH DILUTION	4	BROTH DILUTION	0.5	_	_	_	_	BROTH DILUTION	4	_	_	_
15608_5#14	6B	GPS_PL_852_00	GPS_PL_852_00	_	N	EUROPE	POLAND	ZACHODNIO-POMORSKIE	KOLOBRZEG	_	NATIONAL MEDICINES INSTITUTE	FEB	2000	M	3	MENINGITIS	CSF	_	_	QUELLUNG	BROTH DILUTION	<=0.015	BROTH DILUTION	<=0.015	BROTH DILUTION	<=0.015	BROTH DILUTION	<=0.015	_	_	BROTH DILUTION	<=0.015	_	_	_	_	BROTH DILUTION	1	BROTH DILUTION	0.25	_	_	_	_	BROTH DILUTION	2	_	_	_
15608_5#12	2	GPS_PL_7849_99	GPS_PL_7849_99	_	N	EUROPE	POLAND	ZACHODNIO-POMORSKIE	KOLOBRZEG	_	NATIONAL MEDICINES INSTITUTE	MAY	1999	M	0	MENINGITIS	CSF	_	_	QUELLUNG	BROTH DILUTION	0.03	BROTH DILUTION	<=0.015	BROTH DILUTION	<=0.015	BROTH DILUTION	<=0.015	_	_	BROTH DILUTION	<=0.015	_	_	_	_	BROTH DILUTION	0.25	BROTH DILUTION	0.25	_	_	_	_	BROTH DILUTION	1	_	_	_
15682_2#46	1	GPS_PL_7038_12	GPS_PL_7038_12	_	Y	EUROPE	POLAND	POMORSKIE	KOSCIERZYNA	_	NATIONAL MEDICINES INSTITUTE	NOV	2012	F	4	UNSPECIFIED	BLOOD	_	_	_	ETEST	0.016	_	_	ETEST	0.03	_	_	_	_	ETEST	0.004	AGAR DILUTION	28	AGAR DILUTION	23	_	_	ETEST	0.25	_	_	_	_	ETEST	2	_	_	_
15682_1#71	9V	GPS_PL_8047_10	GPS_PL_8047_10	_	Y	EUROPE	POLAND	POMORSKIE	KOSCIERZYNA	_	NATIONAL MEDICINES INSTITUTE	OCT	2010	F	2	SEPSIS	BLOOD	_	_	_	ETEST	0.03	_	_	ETEST	0.015	_	_	_	_	ETEST	0.002	DISC DIFFUSION	27	DISC DIFFUSION	24	DISC DIFFUSION	27	ETEST	0.25	_	_	_	_	ETEST	2	DISC DIFFUSION	32	DISC DIFFUSION
15682_1#21	6B	GPS_PL_790_09	GPS_PL_790_09	_	Y	EUROPE	POLAND	POMORSKIE	KOSCIERZYNA	_	NATIONAL MEDICINES INSTITUTE	FEB	2009	M	0	MENINGITIS	CSF	_	_	_	ETEST	0.023	_	_	ETEST	0.032	_	_	_	_	ETEST	0.012	_	_	_	_	_	_	ETEST	0.5	_	_	_	_	ETEST	3	_	_	_
15682_1#92	6B	GPS_PL_4588_11	GPS_PL_4588_11	_	Y	EUROPE	POLAND	PODLASKIE	SUWALKI	_	NATIONAL MEDICINES INSTITUTE	MAY	2011	F	0	MENINGITIS	BLOOD	_	_	_	ETEST	0.5	_	_	ETEST	0.25	_	_	_	_	ETEST	0.047	AGAR DILUTION	6	AGAR DILUTION	6	AGAR DILUTION	6	ETEST	0.25	_	_	_	_	ETEST	12	AGAR DILUTION	11	AGAR DILUTION
15608_5#39	6B	GPS_PL_2865_03	GPS_PL_2865_03	_	N	EUROPE	POLAND	PODLASKIE	SUWALKI	_	NATIONAL MEDICINES INSTITUTE	OCT	2003	M	1	MENINGITIS	CSF	_	_	QUELLUNG	BROTH DILUTION	0.0075	BROTH DILUTION	<=0.015	BROTH DILUTION	0.015	BROTH DILUTION	0.015	_	_	BROTH DILUTION	<=0.015	_	_	_	_	BROTH DILUTION	4	BROTH DILUTION	0.5	_	_	_	_	BROTH DILUTION	4	_	_	_
27119_1#278	19A	GPS_IE_288	GPS_IE_288	IRELAND 19A STUDY	N	EUROPE	IRELAND	NORTH-WEST	_	_	TEMPLE STREET CHILDRENS HOSPITAL	FEB	2018	M	85	_	BLOOD	_	_	QUELLUNG	ETEST	0.25	_	_	ETEST	0.125	_	_	_	_	_	_	ETEST	0.25	_	_	_	_	_	_	_	_	_	_	_	_	_	_	_
27119_1#282	19A	GPS_IE_292	GPS_IE_292	IRELAND 19A STUDY	N	EUROPE	IRELAND	NORTH-WEST	_	_	TEMPLE STREET CHILDRENS HOSPITAL	MAR	2018	F	29	_	BLOOD	_	_	QUELLUNG	ETEST	0.016	_	_	ETEST	0.016	_	_	_	_	_	_	ETEST	0.125	_	_	_	_	_	_	_	_	_	_	_	_	_	_	_
27119_1#284	19A	GPS_IE_294	GPS_IE_294	IRELAND 19A STUDY	N	EUROPE	IRELAND	NORTH-WEST	_	_	TEMPLE STREET CHILDRENS HOSPITAL	MAR	2018	F	68	_	BLOOD	_	_	QUELLUNG	ETEST	0.012	_	_	ETEST	0.012	_	_	_	_	_	_	ETEST	0.19	_	_	_	_	_	_	_	_	_	_	_	_	_	_	_
27119_1#248	19A	GPS_IE_256	GPS_IE_256	IRELAND 19A STUDY	N	EUROPE	IRELAND	NORTH-WEST	_	_	TEMPLE STREET CHILDRENS HOSPITAL	MAR	2017	F	0	_	BLOOD	_	_	QUELLUNG	ETEST	0.125	_	_	ETEST	0.094	_	_	_	_	_	_	ETEST	0.125	_	_	_	_	_	_	_	_	_	_	_	_	_	_	_
27119_1#257	19A	GPS_IE_266	GPS_IE_266	IRELAND 19A STUDY	N	EUROPE	IRELAND	NORTH-WEST	_	_	TEMPLE STREET CHILDRENS HOSPITAL	MAY	2017	M	68	_	BLOOD	_	_	QUELLUNG	ETEST	0.023	_	_	ETEST	0.016	_	_	_	_	_	_	ETEST	0.125	_	_	_	_	_	_	_	_	_	_	_	_	_	_	_
27119_1#258	19A	GPS_IE_267	GPS_IE_267	IRELAND 19A STUDY	N	EUROPE	IRELAND	NORTH-WEST	_	_	TEMPLE STREET CHILDRENS HOSPITAL	JUN	2017	M	85	_	BLOOD	_	_	QUELLUNG	ETEST	1	_	_	ETEST	0.75	_	_	_	_	_	_	ETEST	256	_	_	_	_	_	_	_	_	_	_	_	_	_	_	_
27119_1#269	19A	GPS_IE_279	GPS_IE_279	IRELAND 19A STUDY	N	EUROPE	IRELAND	NORTH-WEST	_	_	TEMPLE STREET CHILDRENS HOSPITAL	DEC	2017	F	83	_	BLOOD	_	_	QUELLUNG	ETEST	6	_	_	ETEST	1.5	_	_	_	_	_	_	ETEST	256	_	_	_	_	_	_	_	_	_	_	_	_	_	_	_
27119_1#270	19A	GPS_IE_280	GPS_IE_280	IRELAND 19A STUDY	N	EUROPE	IRELAND	NORTH-WEST	_	_	TEMPLE STREET CHILDRENS HOSPITAL	DEC	2017	M	82	_	BLOOD	_	_	QUELLUNG	ETEST	0.125	_	_	ETEST	0.047	_	_	_	_	_	_	ETEST	0.094	_	_	_	_	_	_	_	_	_	_	_	_	_	_	_
27119_1#236	19A	GPS_IE_244	GPS_IE_244	IRELAND 19A STUDY	N	EUROPE	IRELAND	NORTH-WEST	_	_	TEMPLE STREET CHILDRENS HOSPITAL	NOV	2016	M	11	_	BLOOD	_	_	QUELLUNG	ETEST	1	_	_	ETEST	0.75	_	_	_	_	_	_	ETEST	256	_	_	_	_	_	_	_	_	_	_	_	_	_	_	_
27119_1#238	19A	GPS_IE_246	GPS_IE_246	IRELAND 19A STUDY	N	EUROPE	IRELAND	NORTH-WEST	_	_	TEMPLE STREET CHILDRENS HOSPITAL	DEC	2016	M	47	_	BLOOD	_	_	QUELLUNG	ETEST	0.25	_	_	ETEST	0.125	_	_	_	_	_	_	ETEST	0.19	_	_	_	_	_	_	_	_	_	_	_	_	_	_	_
27119_1#195	19A	GPS_IE_203	GPS_IE_203	IRELAND 19A STUDY	N	EUROPE	IRELAND	NORTH-WEST	_	_	TEMPLE STREET CHILDRENS HOSPITAL	JUN	2015	M	91	_	BLOOD	_	_	QUELLUNG	ETEST	1	_	_	ETEST	1	_	_	_	_	_	_	ETEST	256	_	_	_	_	_	_	_	_	_	_	_	_	_	_	_
27119_1#201	19A	GPS_IE_209	GPS_IE_209	IRELAND 19A STUDY	N	EUROPE	IRELAND	NORTH-WEST	_	_	TEMPLE STREET CHILDRENS HOSPITAL	OCT	2015	M	1	_	BLOOD	_	_	QUELLUNG	ETEST	0.19	_	_	ETEST	0.125	_	_	_	_	_	_	ETEST	0.19	_	_	_	_	_	_	_	_	_	_	_	_	_	_	_
27119_1#206	19A	GPS_IE_214	GPS_IE_214	IRELAND 19A STUDY	N	EUROPE	IRELAND	NORTH-WEST	_	_	TEMPLE STREET CHILDRENS HOSPITAL	DEC	2015	M	80	_	BLOOD	_	_	QUELLUNG	ETEST	0.012	_	_	ETEST	0.012	_	_	_	_	_	_	ETEST	0.125	_	_	_	_	_	_	_	_	_	_	_	_	_	_	_
27119_1#169	19A	GPS_IE_177	GPS_IE_177	IRELAND 19A STUDY	N	EUROPE	IRELAND	NORTH-WEST	_	_	TEMPLE STREET CHILDRENS HOSPITAL	MAR	2014	F	68	_	BLOOD	_	_	QUELLUNG	ETEST	0.064	_	_	ETEST	0.047	_	_	_	_	_	_	ETEST	0.125	_	_	_	_	_	_	_	_	_	_	_	_	_	_	_
27119_1#178	19A	GPS_IE_186	GPS_IE_186	IRELAND 19A STUDY	N	EUROPE	IRELAND	NORTH-WEST	_	_	TEMPLE STREET CHILDRENS HOSPITAL	DEC	2014	F	60	_	BLOOD	_	_	QUELLUNG	ETEST	0.094	_	_	ETEST	0.032	_	_	_	_	_	_	ETEST	0.125	_	_	_	_	_	_	_	_	_	_	_	_	_	_	_
27119_1#158	19A	GPS_IE_166	GPS_IE_166	IRELAND 19A STUDY	N	EUROPE	IRELAND	NORTH-WEST	_	_	TEMPLE STREET CHILDRENS HOSPITAL	DEC	2013	F	2	_	BLOOD	_	_	QUELLUNG	ETEST	1.5	_	_	ETEST	1.5	_	_	_	_	_	_	ETEST	>256	_	_	_	_	_	_	_	_	_	_	_	_	_	_	_
27119_1#113	19A	GPS_IE_118	GPS_IE_118	IRELAND 19A STUDY	N	EUROPE	IRELAND	NORTH-WEST	_	_	TEMPLE STREET CHILDRENS HOSPITAL	MAY	2012	M	54	_	BLOOD	_	_	QUELLUNG	ETEST	0.19	_	_	ETEST	0.094	_	_	_	_	_	_	ETEST	0.19	_	_	_	_	_	_	_	_	_	_	_	_	_	_	_
27119_1#126	19A	GPS_IE_132	GPS_IE_132	IRELAND 19A STUDY	N	EUROPE	IRELAND	NORTH-WEST	_	_	TEMPLE STREET CHILDRENS HOSPITAL	DEC	2012	F	77	_	BLOOD	_	_	QUELLUNG	ETEST	0.023	_	_	ETEST	0.023	_	_	_	_	_	_	ETEST	0.19	_	_	_	_	_	_	_	_	_	_	_	_	_	_	_
27119_1#22	19A	GPS_IE_112	GPS_IE_112	IRELAND 19A STUDY	N	EUROPE	IRELAND	NORTH-WEST	_	_	TEMPLE STREET CHILDRENS HOSPITAL	MAR	2012	F	78	_	BLOOD	_	_	QUELLUNG	ETEST	0.023	_	_	ETEST	0.032	_	_	_	_	_	_	ETEST	0.125	_	_	_	_	_	_	_	_	_	_	_	_	_	_	_
27119_1#97	19A	GPS_IE_96	GPS_IE_96	IRELAND 19A STUDY	N	EUROPE	IRELAND	NORTH-WEST	_	_	TEMPLE STREET CHILDRENS HOSPITAL	JUN	2011	F	90	_	BLOOD	_	_	QUELLUNG	ETEST	0.023	_	_	ETEST	0.023	_	_	_	_	_	_	ETEST	0.125	_	_	_	_	_	_	_	_	_	_	_	_	_	_	_
27119_1#12	19A	GPS_IE_38	GPS_IE_38	IRELAND 19A STUDY	N	EUROPE	IRELAND	NORTH-WEST	_	_	TEMPLE STREET CHILDRENS HOSPITAL	APR	2009	M	67	_	BLOOD	_	_	QUELLUNG	ETEST	1	_	_	ETEST	2	_	_	_	_	_	_	ETEST	>256	_	_	_	_	_	_	_	_	_	_	_	_	_	_	_
27119_1#45	19A	GPS_IE_36	GPS_IE_36	IRELAND 19A STUDY	N	EUROPE	IRELAND	NORTH-WEST	_	_	TEMPLE STREET CHILDRENS HOSPITAL	MAR	2009	F	14	_	BLOOD	_	_	QUELLUNG	ETEST	0.016	_	_	ETEST	0.023	_	_	_	_	_	_	ETEST	0.19	_	_	_	_	_	_	_	_	_	_	_	_	_	_	_
27119_1#48	19A	GPS_IE_42	GPS_IE_42	IRELAND 19A STUDY	N	EUROPE	IRELAND	NORTH-WEST	_	_	TEMPLE STREET CHILDRENS HOSPITAL	JUL	2009	M	81	_	BLOOD	_	_	QUELLUNG	ETEST	0.023	_	_	ETEST	0.032	_	_	_	_	_	_	ETEST	0.19	_	_	_	_	_	_	_	_	_	_	_	_	_	_	_
27119_1#39	19A	GPS_IE_24	GPS_IE_24	IRELAND 19A STUDY	N	EUROPE	IRELAND	NORTH-WEST	_	_	TEMPLE STREET CHILDRENS HOSPITAL	JUN	2008	M	1	_	BLOOD	_	_	QUELLUNG	ETEST	0.016	_	_	ETEST	0.023	_	_	_	_	_	_	ETEST	0.19	_	_	_	_	_	_	_	_	_	_	_	_	_	_	_
27119_1#3	19A	GPS_IE_17	GPS_IE_17	IRELAND 19A STUDY	N	EUROPE	IRELAND	NORTH-WEST	_	_	TEMPLE STREET CHILDRENS HOSPITAL	FEB	2008	M	87	_	BLOOD	_	_	QUELLUNG	ETEST	2	_	_	ETEST	2	_	_	_	_	_	_	ETEST	256	_	_	_	_	_	_	_	_	_	_	_	_	_	_	_
15682_1#18	1	GPS_PL_494_09	GPS_PL_494_09	_	Y	EUROPE	POLAND	POMORSKIE	STAROGARD GDANSKI	_	NATIONAL MEDICINES INSTITUTE	JAN	2009	F	4	SEPSIS	BLOOD	_	_	_	ETEST	0.016	_	_	ETEST	0.023	_	_	_	_	ETEST	0.008	_	_	_	_	_	_	ETEST	0.38	_	_	_	_	ETEST	3	_	_	_
15682_1#33	4	GPS_PL_5016_09	GPS_PL_5016_09	_	Y	EUROPE	POLAND	POMORSKIE	STAROGARD GDANSKI	_	NATIONAL MEDICINES INSTITUTE	SEP	2009	F	1	PNEUMONIA	BLOOD	_	_	_	ETEST	0.03	_	_	ETEST	0.015	_	_	_	_	ETEST	0.008	_	_	_	_	_	_	ETEST	0.38	_	_	_	_	ETEST	3	_	_	_
15682_1#1	7F	GPS_PL_2798_08	GPS_PL_2798_08	_	Y	EUROPE	POLAND	POMORSKIE	STAROGARD GDANSKI	_	NATIONAL MEDICINES INSTITUTE	JUN	2008	M	0	MENINGITIS	CSF	_	_	_	ETEST	0.023	_	_	ETEST	0.023	_	_	_	_	ETEST	0.008	_	_	_	_	_	_	ETEST	0.38	_	_	_	_	ETEST	2	_	_	_
15608_5#47	15C	GPS_PL_473_05	GPS_PL_473_05	_	N	EUROPE	POLAND	POMORSKIE	STAROGARD GDANSKI	_	NATIONAL MEDICINES INSTITUTE	FEB	2005	F	4	MENINGITIS	CSF	_	_	QUELLUNG	BROTH DILUTION	0.03	BROTH DILUTION	<=0.015	BROTH DILUTION	0.03	BROTH DILUTION	0.015	_	_	BROTH DILUTION	<=0.015	_	_	_	_	BROTH DILUTION	4	BROTH DILUTION	0.5	_	_	_	_	BROTH DILUTION	1	_	_	_
15608_5#49	4	GPS_PL_1534_05	GPS_PL_1534_05	_	N	EUROPE	POLAND	POMORSKIE	STAROGARD GDANSKI	_	NATIONAL MEDICINES INSTITUTE	APR	2005	F	0	MENINGITIS	CSF	_	_	QUELLUNG	BROTH DILUTION	0.03	BROTH DILUTION	<=0.015	BROTH DILUTION	0.015	BROTH DILUTION	0.015	_	_	BROTH DILUTION	_	_	_	_	_	BROTH DILUTION	0.5	BROTH DILUTION	0.5	_	_	_	_	BROTH DILUTION	4	_	_	_
27119_1#279	19A	GPS_IE_289	GPS_IE_289	IRELAND 19A STUDY	N	EUROPE	IRELAND	NORTH-EAST	_	_	TEMPLE STREET CHILDRENS HOSPITAL	MAR	2018	F	91	_	BLOOD	_	_	QUELLUNG	ETEST	0.094	_	_	ETEST	0.047	_	_	_	_	_	_	ETEST	8	_	_	_	_	_	_	_	_	_	_	_	_	_	_	_
27119_1#209	19A	GPS_IE_217	GPS_IE_217	IRELAND 19A STUDY	N	EUROPE	IRELAND	NORTH-EAST	_	_	TEMPLE STREET CHILDRENS HOSPITAL	JAN	2016	F	78	_	BLOOD	_	_	QUELLUNG	ETEST	1.5	_	_	ETEST	0.5	_	_	_	_	_	_	ETEST	256	_	_	_	_	_	_	_	_	_	_	_	_	_	_	_
27119_1#213	19A	GPS_IE_221	GPS_IE_221	IRELAND 19A STUDY	N	EUROPE	IRELAND	NORTH-EAST	_	_	TEMPLE STREET CHILDRENS HOSPITAL	JAN	2016	F	11	_	BLOOD	_	_	QUELLUNG	ETEST	0.064	_	_	ETEST	0.064	_	_	_	_	_	_	ETEST	0.125	_	_	_	_	_	_	_	_	_	_	_	_	_	_	_
27119_1#216	19A	GPS_IE_224	GPS_IE_224	IRELAND 19A STUDY	N	EUROPE	IRELAND	NORTH-EAST	_	_	TEMPLE STREET CHILDRENS HOSPITAL	JAN	2016	F	93	_	BLOOD	_	_	QUELLUNG	ETEST	0.047	_	_	ETEST	0.047	_	_	_	_	_	_	ETEST	0.19	_	_	_	_	_	_	_	_	_	_	_	_	_	_	_
27119_1#221	19A	GPS_IE_229	GPS_IE_229	IRELAND 19A STUDY	N	EUROPE	IRELAND	NORTH-EAST	_	_	TEMPLE STREET CHILDRENS HOSPITAL	MAR	2016	F	78	_	BLOOD	_	_	QUELLUNG	ETEST	0.064	_	_	ETEST	0.047	_	_	_	_	_	_	ETEST	0.19	_	_	_	_	_	_	_	_	_	_	_	_	_	_	_
27119_1#232	19A	GPS_IE_240	GPS_IE_240	IRELAND 19A STUDY	N	EUROPE	IRELAND	NORTH-EAST	_	_	TEMPLE STREET CHILDRENS HOSPITAL	JUL	2016	M	52	_	BLOOD	_	_	QUELLUNG	ETEST	0.19	_	_	ETEST	0.125	_	_	_	_	_	_	ETEST	0.125	_	_	_	_	_	_	_	_	_	_	_	_	_	_	_
27119_1#233	19A	GPS_IE_241	GPS_IE_241	IRELAND 19A STUDY	N	EUROPE	IRELAND	NORTH-EAST	_	_	TEMPLE STREET CHILDRENS HOSPITAL	SEP	2016	F	66	_	BLOOD	_	_	QUELLUNG	ETEST	0.016	_	_	ETEST	0.016	_	_	_	_	_	_	ETEST	0.125	_	_	_	_	_	_	_	_	_	_	_	_	_	_	_
27119_1#190	19A	GPS_IE_198	GPS_IE_198	IRELAND 19A STUDY	N	EUROPE	IRELAND	NORTH-EAST	_	_	TEMPLE STREET CHILDRENS HOSPITAL	MAY	2015	F	84	_	BLOOD	_	_	QUELLUNG	ETEST	0.016	_	_	ETEST	0.012	_	_	_	_	_	_	ETEST	0.125	_	_	_	_	_	_	_	_	_	_	_	_	_	_	_
27119_1#159	19A	GPS_IE_167	GPS_IE_167	IRELAND 19A STUDY	N	EUROPE	IRELAND	NORTH-EAST	_	_	TEMPLE STREET CHILDRENS HOSPITAL	JAN	2014	M	0	_	BLOOD	_	_	QUELLUNG	ETEST	0.008	_	_	ETEST	0.016	_	_	_	_	_	_	ETEST	0.19	_	_	_	_	_	_	_	_	_	_	_	_	_	_	_
27119_1#164	19A	GPS_IE_172	GPS_IE_172	IRELAND 19A STUDY	N	EUROPE	IRELAND	NORTH-EAST	_	_	TEMPLE STREET CHILDRENS HOSPITAL	MAR	2014	F	75	_	BLOOD	_	_	QUELLUNG	ETEST	0.75	_	_	ETEST	0.75	_	_	_	_	_	_	ETEST	>256	_	_	_	_	_	_	_	_	_	_	_	_	_	_	_
27119_1#166	19A	GPS_IE_174	GPS_IE_174	IRELAND 19A STUDY	N	EUROPE	IRELAND	NORTH-EAST	_	_	TEMPLE STREET CHILDRENS HOSPITAL	APR	2014	F	76	_	BLOOD	_	_	QUELLUNG	ETEST	0.5	_	_	ETEST	0.5	_	_	_	_	_	_	ETEST	>256	_	_	_	_	_	_	_	_	_	_	_	_	_	_	_
27119_1#168	19A	GPS_IE_176	GPS_IE_176	IRELAND 19A STUDY	N	EUROPE	IRELAND	NORTH-EAST	_	_	TEMPLE STREET CHILDRENS HOSPITAL	MAY	2014	M	1	_	BLOOD	_	_	QUELLUNG	ETEST	1.5	_	_	ETEST	2	_	_	_	_	_	_	ETEST	>256	_	_	_	_	_	_	_	_	_	_	_	_	_	_	_
27119_1#129	19A	GPS_IE_135	GPS_IE_135	IRELAND 19A STUDY	N	EUROPE	IRELAND	NORTH-EAST	_	_	TEMPLE STREET CHILDRENS HOSPITAL	FEB	2013	M	31	_	BLOOD	_	_	QUELLUNG	ETEST	1.5	_	_	ETEST	1.5	_	_	_	_	_	_	ETEST	>256	_	_	_	_	_	_	_	_	_	_	_	_	_	_	_
27119_1#134	19A	GPS_IE_140	GPS_IE_140	IRELAND 19A STUDY	N	EUROPE	IRELAND	NORTH-EAST	_	_	TEMPLE STREET CHILDRENS HOSPITAL	FEB	2013	F	84	_	BLOOD	_	_	QUELLUNG	ETEST	0.016	_	_	ETEST	0.023	_	_	_	_	_	_	ETEST	>256	_	_	_	_	_	_	_	_	_	_	_	_	_	_	_
27119_1#107	19A	GPS_IE_107	GPS_IE_107	IRELAND 19A STUDY	N	EUROPE	IRELAND	NORTH-EAST	_	_	TEMPLE STREET CHILDRENS HOSPITAL	JAN	2012	M	39	_	BLOOD	_	_	QUELLUNG	ETEST	0.032	_	_	ETEST	0.032	_	_	_	_	_	_	ETEST	0.125	_	_	_	_	_	_	_	_	_	_	_	_	_	_	_
27119_1#123	19A	GPS_IE_128	GPS_IE_128	IRELAND 19A STUDY	N	EUROPE	IRELAND	NORTH-EAST	_	_	TEMPLE STREET CHILDRENS HOSPITAL	NOV	2012	M	2	_	BLOOD	_	_	QUELLUNG	ETEST	0.016	_	_	ETEST	0.016	_	_	_	_	_	_	ETEST	0.094	_	_	_	_	_	_	_	_	_	_	_	_	_	_	_
27119_1#81	19A	GPS_IE_79	GPS_IE_79	IRELAND 19A STUDY	N	EUROPE	IRELAND	NORTH-EAST	_	_	TEMPLE STREET CHILDRENS HOSPITAL	MAR	2011	M	86	_	BLOOD	_	_	QUELLUNG	ETEST	0.023	_	_	ETEST	0.023	_	_	_	_	_	_	ETEST	0.19	_	_	_	_	_	_	_	_	_	_	_	_	_	_	_
27119_1#91	19A	GPS_IE_89	GPS_IE_89	IRELAND 19A STUDY	N	EUROPE	IRELAND	NORTH-EAST	_	_	TEMPLE STREET CHILDRENS HOSPITAL	APR	2011	F	3	_	BLOOD	_	_	QUELLUNG	ETEST	0.023	_	_	ETEST	0.023	_	_	_	_	_	_	ETEST	0.19	_	_	_	_	_	_	_	_	_	_	_	_	_	_	_
27119_1#7	19A	GPS_IE_29	GPS_IE_29	IRELAND 19A STUDY	N	EUROPE	IRELAND	NORTH-EAST	_	_	TEMPLE STREET CHILDRENS HOSPITAL	JAN	2009	M	78	_	BLOOD	_	_	QUELLUNG	ETEST	0.023	_	_	ETEST	0.032	_	_	_	_	_	_	ETEST	0.19	_	_	_	_	_	_	_	_	_	_	_	_	_	_	_
15682_1#55	14	GPS_PL_1609_10	GPS_PL_1609_10	_	Y	EUROPE	POLAND	ZACHODNIO-POMORSKIE	GRYFICE	_	NATIONAL MEDICINES INSTITUTE	MAR	2010	M	0	MENINGITIS	CSF	_	_	_	ETEST	2	_	_	ETEST	1	_	_	_	_	ETEST	0.25	DISC DIFFUSION	6	DISC DIFFUSION	6	DISC DIFFUSION	6	ETEST	0.25	_	_	_	_	ETEST	3	DISC DIFFUSION	10	DISC DIFFUSION
21127_1#125	1	517	GPS_BY_517	_	Y	EUROPE	BELARUS	MINSK-CITY	MINSK	MINSK CITY CHILDREN'S INFECTIOUS DISEASES HOSPITAL	THE REPUBLICAN RESEARCH AND PRACTICAL CENTER FOR EPIDEMIOLOGY AND MICROBIOLOGY	JAN	2016	F	12	PNEUMONIA	BLOOD	_	_	PCR	BROTH DILUTION	<=0.004	BROTH DILUTION	0.016	BROTH DILUTION	0.032	BROTH DILUTION	0.032	BROTH DILUTION	0.032	BROTH DILUTION	0.016	BROTH DILUTION	0.016	BROTH DILUTION	<=0.016	BROTH DILUTION	0.5	BROTH DILUTION	0.5	BROTH DILUTION	0.5	_	_	BROTH DILUTION	2	BROTH DILUTION	0.125	BROTH DILUTION
21127_1#126	6A/6B	522	GPS_BY_522	_	Y	EUROPE	BELARUS	MINSK-CITY	MINSK	MINSK CITY INFECTIOUS DISEASES HOSPITAL	THE REPUBLICAN RESEARCH AND PRACTICAL CENTER FOR EPIDEMIOLOGY AND MICROBIOLOGY	JAN	2016	M	37	MENINGITIS	CSF	_	_	PCR	BROTH DILUTION	0.25	BROTH DILUTION	0.125	BROTH DILUTION	0.25	BROTH DILUTION	0.25	BROTH DILUTION	0.5	BROTH DILUTION	0.064	BROTH DILUTION	1	BROTH DILUTION	<=0.016	BROTH DILUTION	2	BROTH DILUTION	0.5	BROTH DILUTION	1	_	_	BROTH DILUTION	2	BROTH DILUTION	0.125	BROTH DILUTION
21127_1#102	35A/35C/42	343	GPS_BY_343	_	Y	EUROPE	BELARUS	MINSK-CITY	MINSK	5TH MINSK CITY CLINICAL HOSPITAL	THE REPUBLICAN RESEARCH AND PRACTICAL CENTER FOR EPIDEMIOLOGY AND MICROBIOLOGY	JUN	2015	M	29	OTHER	CSF	_	_	PCR	BROTH DILUTION	0.032	BROTH DILUTION	0.016	BROTH DILUTION	0.032	BROTH DILUTION	0.032	BROTH DILUTION	0.032	BROTH DILUTION	0.016	BROTH DILUTION	>256	BROTH DILUTION	128	BROTH DILUTION	8	BROTH DILUTION	0.5	BROTH DILUTION	1	_	_	BROTH DILUTION	32	BROTH DILUTION	64	BROTH DILUTION
21127_1#114	1	384	GPS_BY_384	_	Y	EUROPE	BELARUS	MINSK-CITY	MINSK	MINSK CITY CHILDREN'S INFECTIOUS DISEASES HOSPITAL	THE REPUBLICAN RESEARCH AND PRACTICAL CENTER FOR EPIDEMIOLOGY AND MICROBIOLOGY	FEB	2015	F	4	PNEUMONIA	BLOOD	_	_	PCR	BROTH DILUTION	0.008	BROTH DILUTION	0.008	BROTH DILUTION	0.016	BROTH DILUTION	0.016	BROTH DILUTION	0.016	BROTH DILUTION	0.008	BROTH DILUTION	0.016	BROTH DILUTION	<=0.016	BROTH DILUTION	0.5	BROTH DILUTION	0.5	BROTH DILUTION	0.5	_	_	BROTH DILUTION	1	BROTH DILUTION	0.125	BROTH DILUTION
21127_1#115	19F	385	GPS_BY_385	_	Y	EUROPE	BELARUS	MINSK-CITY	MINSK	MINSK CITY INFECTIOUS DISEASES HOSPITAL	THE REPUBLICAN RESEARCH AND PRACTICAL CENTER FOR EPIDEMIOLOGY AND MICROBIOLOGY	APR	2015	M	54	MENINGITIS	CSF	_	_	PCR	BROTH DILUTION	4	BROTH DILUTION	8	BROTH DILUTION	2	BROTH DILUTION	2	BROTH DILUTION	16	BROTH DILUTION	1	BROTH DILUTION	>256	BROTH DILUTION	128	BROTH DILUTION	16	BROTH DILUTION	0.5	BROTH DILUTION	0.5	_	_	BROTH DILUTION	4	BROTH DILUTION	16	BROTH DILUTION
21127_1#119	14	398_2	GPS_BY_398_2	_	Y	EUROPE	BELARUS	MINSK-CITY	MINSK	MINSK CITY CHILDREN'S INFECTIOUS DISEASES HOSPITAL	THE REPUBLICAN RESEARCH AND PRACTICAL CENTER FOR EPIDEMIOLOGY AND MICROBIOLOGY	MAR	2015	M	3	PNEUMONIA	BLOOD	_	_	PCR	BROTH DILUTION	2	BROTH DILUTION	2	BROTH DILUTION	2	BROTH DILUTION	2	BROTH DILUTION	8	BROTH DILUTION	0.5	BROTH DILUTION	>256	BROTH DILUTION	256	BROTH DILUTION	8	BROTH DILUTION	1	BROTH DILUTION	1	_	_	BROTH DILUTION	4	BROTH DILUTION	64	BROTH DILUTION
21127_1#120	6A/6B	399	GPS_BY_399	_	Y	EUROPE	BELARUS	MINSK-CITY	MINSK	MINSK CITY CHILDREN'S INFECTIOUS DISEASES HOSPITAL	THE REPUBLICAN RESEARCH AND PRACTICAL CENTER FOR EPIDEMIOLOGY AND MICROBIOLOGY	APR	2015	M	0	PNEUMONIA	PLEURAL FLUID	_	_	PCR	BROTH DILUTION	0.125	BROTH DILUTION	0.125	BROTH DILUTION	0.064	BROTH DILUTION	0.25	BROTH DILUTION	0.25	BROTH DILUTION	0.125	BROTH DILUTION	>256	BROTH DILUTION	128	BROTH DILUTION	8	BROTH DILUTION	0.5	BROTH DILUTION	1	_	_	BROTH DILUTION	4	BROTH DILUTION	32	BROTH DILUTION
21127_1#121	8	420	GPS_BY_420	_	N	EUROPE	BELARUS	MINSK-CITY	MINSK	THE REPUBLICAN RESEARCH AND PRACTICAL CENTER FOR EPIDEMIOLOGY AND MICROBIOLOGY	THE REPUBLICAN RESEARCH AND PRACTICAL CENTER FOR EPIDEMIOLOGY AND MICROBIOLOGY	MAR	2015	F	11	CARRIAGE	NASOPHARYNGEAL SWAB	_	_	PCR	BROTH DILUTION	0.008	BROTH DILUTION	0.016	BROTH DILUTION	0.032	BROTH DILUTION	0.032	BROTH DILUTION	0.032	BROTH DILUTION	0.016	BROTH DILUTION	0.032	BROTH DILUTION	0.064	BROTH DILUTION	0.5	BROTH DILUTION	0.5	BROTH DILUTION	<=2	_	_	BROTH DILUTION	4	BROTH DILUTION	0.125	BROTH DILUTION
21127_1#122	14	461	GPS_BY_461	_	Y	EUROPE	BELARUS	MINSK-CITY	MINSK	11TH MINSK CITY CLINICAL HOSPITAL	THE REPUBLICAN RESEARCH AND PRACTICAL CENTER FOR EPIDEMIOLOGY AND MICROBIOLOGY	AUG	2015	_	68	PNEUMONIA	BLOOD	_	_	PCR	BROTH DILUTION	4	BROTH DILUTION	2	BROTH DILUTION	2	BROTH DILUTION	2	BROTH DILUTION	8	BROTH DILUTION	1	BROTH DILUTION	>256	BROTH DILUTION	128	BROTH DILUTION	8	BROTH DILUTION	0.5	BROTH DILUTION	1	_	_	BROTH DILUTION	4	BROTH DILUTION	64	BROTH DILUTION
21127_1#123	19A	469	GPS_BY_469	_	Y	EUROPE	BELARUS	MINSK-CITY	MINSK	MINSK CITY CHILDREN'S INFECTIOUS DISEASES HOSPITAL	THE REPUBLICAN RESEARCH AND PRACTICAL CENTER FOR EPIDEMIOLOGY AND MICROBIOLOGY	MAY	2015	M	5	PNEUMONIA	PLEURAL FLUID	_	_	PCR	BROTH DILUTION	2	BROTH DILUTION	1	BROTH DILUTION	2	BROTH DILUTION	2	BROTH DILUTION	8	BROTH DILUTION	0.5	BROTH DILUTION	>256	BROTH DILUTION	16	BROTH DILUTION	2	BROTH DILUTION	0.5	BROTH DILUTION	1	_	_	BROTH DILUTION	4	BROTH DILUTION	32	BROTH DILUTION
21127_1#124	19F	470	GPS_BY_470	_	Y	EUROPE	BELARUS	MINSK-CITY	MINSK	MINSK CITY CHILDREN'S INFECTIOUS DISEASES HOSPITAL	THE REPUBLICAN RESEARCH AND PRACTICAL CENTER FOR EPIDEMIOLOGY AND MICROBIOLOGY	AUG	2015	M	1	SEPSIS	BLOOD	_	_	PCR	BROTH DILUTION	0.008	BROTH DILUTION	0.016	BROTH DILUTION	0.016	BROTH DILUTION	0.032	BROTH DILUTION	0.032	BROTH DILUTION	0.016	BROTH DILUTION	0.032	BROTH DILUTION	0.032	BROTH DILUTION	2	BROTH DILUTION	0.5	BROTH DILUTION	1	_	_	BROTH DILUTION	2	BROTH DILUTION	0.125	BROTH DILUTION
21127_1#70	14	234	GPS_BY_234	_	Y	EUROPE	BELARUS	MINSK-CITY	MINSK	3RD MINSK CITY CLINICAL HOSPITAL	THE REPUBLICAN RESEARCH AND PRACTICAL CENTER FOR EPIDEMIOLOGY AND MICROBIOLOGY	MAY	2015	M	78	BACTERAEMIA	BLOOD	_	_	PCR	BROTH DILUTION	2	BROTH DILUTION	2	BROTH DILUTION	2	BROTH DILUTION	2	BROTH DILUTION	8	BROTH DILUTION	0.5	BROTH DILUTION	>256	BROTH DILUTION	256	BROTH DILUTION	0.25	BROTH DILUTION	0.5	BROTH DILUTION	1	_	_	BROTH DILUTION	4	BROTH DILUTION	0.25	BROTH DILUTION
21127_1#100	7F/7A	319	GPS_BY_319	_	Y	EUROPE	BELARUS	MINSK-CITY	MINSK	MINSK CITY CHILDREN'S INFECTIOUS DISEASES HOSPITAL	THE REPUBLICAN RESEARCH AND PRACTICAL CENTER FOR EPIDEMIOLOGY AND MICROBIOLOGY	APR	2014	F	1	OTITIS MEDIA	EAR SWAB	_	_	PCR	BROTH DILUTION	0.064	BROTH DILUTION	0.032	BROTH DILUTION	0.064	BROTH DILUTION	0.25	BROTH DILUTION	0.125	BROTH DILUTION	0.016	BROTH DILUTION	0.032	BROTH DILUTION	0.032	BROTH DILUTION	0.5	BROTH DILUTION	0.5	BROTH DILUTION	1	_	_	BROTH DILUTION	4	BROTH DILUTION	0.25	BROTH DILUTION
21127_1#103	14	348	GPS_BY_348	_	Y	EUROPE	BELARUS	MINSK-CITY	MINSK	3RD MINSK CITY CHILDREN'S HOSPITAL	THE REPUBLICAN RESEARCH AND PRACTICAL CENTER FOR EPIDEMIOLOGY AND MICROBIOLOGY	SEP	2014	M	2	OTITIS MEDIA	EAR SWAB	_	_	PCR	_	_	_	_	_	_	_	_	_	_	_	_	_	_	_	_	_	_	_	_	_	_	_	_	_	_	_	_	_
21127_1#104	14	349	GPS_BY_349	_	Y	EUROPE	BELARUS	MINSK-CITY	MINSK	MINSK CITY CHILDREN'S INFECTIOUS DISEASES HOSPITAL	THE REPUBLICAN RESEARCH AND PRACTICAL CENTER FOR EPIDEMIOLOGY AND MICROBIOLOGY	OCT	2014	M	2	OTITIS MEDIA	EAR SWAB	_	_	PCR	BROTH DILUTION	2	BROTH DILUTION	1	BROTH DILUTION	2	BROTH DILUTION	2	BROTH DILUTION	8	BROTH DILUTION	0.5	BROTH DILUTION	>256	BROTH DILUTION	128	BROTH DILUTION	0.25	BROTH DILUTION	0.5	BROTH DILUTION	1	_	_	BROTH DILUTION	4	BROTH DILUTION	0.25	BROTH DILUTION
21127_1#105	14	351	GPS_BY_351	_	Y	EUROPE	BELARUS	MINSK-CITY	MINSK	3RD MINSK CITY CHILDREN'S HOSPITAL	THE REPUBLICAN RESEARCH AND PRACTICAL CENTER FOR EPIDEMIOLOGY AND MICROBIOLOGY	OCT	2014	F	2	OTITIS MEDIA	EAR SWAB	_	_	PCR	BROTH DILUTION	4	BROTH DILUTION	8	BROTH DILUTION	2	BROTH DILUTION	2	BROTH DILUTION	16	BROTH DILUTION	1	BROTH DILUTION	0.032	BROTH DILUTION	0.064	BROTH DILUTION	8	BROTH DILUTION	1	BROTH DILUTION	1	_	_	BROTH DILUTION	4	BROTH DILUTION	0.25	BROTH DILUTION
21127_1#106	3	354	GPS_BY_354	_	Y	EUROPE	BELARUS	MINSK-CITY	MINSK	3RD MINSK CITY CHILDREN'S HOSPITAL	THE REPUBLICAN RESEARCH AND PRACTICAL CENTER FOR EPIDEMIOLOGY AND MICROBIOLOGY	OCT	2014	M	0	OTITIS MEDIA	EAR SWAB	_	_	PCR	BROTH DILUTION	0.016	BROTH DILUTION	0.016	BROTH DILUTION	0.016	BROTH DILUTION	0.016	BROTH DILUTION	0.016	BROTH DILUTION	0.008	BROTH DILUTION	0.032	BROTH DILUTION	<=0.016	BROTH DILUTION	1	BROTH DILUTION	0.25	BROTH DILUTION	1	_	_	BROTH DILUTION	2	BROTH DILUTION	0.125	BROTH DILUTION
21127_1#108	14	364	GPS_BY_364	_	Y	EUROPE	BELARUS	MINSK-CITY	MINSK	MINSK CITY CHILDREN'S INFECTIOUS DISEASES HOSPITAL	THE REPUBLICAN RESEARCH AND PRACTICAL CENTER FOR EPIDEMIOLOGY AND MICROBIOLOGY	SEP	2014	M	2	OTITIS MEDIA	EAR SWAB	_	_	PCR	BROTH DILUTION	2	BROTH DILUTION	1	BROTH DILUTION	1	BROTH DILUTION	2	BROTH DILUTION	4	BROTH DILUTION	0.5	BROTH DILUTION	>256	BROTH DILUTION	128	BROTH DILUTION	0.5	BROTH DILUTION	0.5	BROTH DILUTION	1	_	_	BROTH DILUTION	4	BROTH DILUTION	0.25	BROTH DILUTION
21127_1#112	5	381	GPS_BY_381	_	N	EUROPE	BELARUS	MINSK-CITY	MINSK	MINSK CITY CHILDREN'S INFECTIOUS DISEASES HOSPITAL	THE REPUBLICAN RESEARCH AND PRACTICAL CENTER FOR EPIDEMIOLOGY AND MICROBIOLOGY	NOV	2014	F	2	OTITIS MEDIA	EAR SWAB	_	_	PCR	_	_	_	_	_	_	_	_	_	_	_	_	_	_	_	_	_	_	_	_	_	_	_	_	_	_	_	_	_
21127_1#113	6A/6B	382	GPS_BY_382	_	Y	EUROPE	BELARUS	MINSK-CITY	MINSK	MINSK CITY CHILDREN'S INFECTIOUS DISEASES HOSPITAL	THE REPUBLICAN RESEARCH AND PRACTICAL CENTER FOR EPIDEMIOLOGY AND MICROBIOLOGY	NOV	2014	M	2	OTITIS MEDIA	EAR SWAB	_	_	PCR	BROTH DILUTION	0.25	BROTH DILUTION	0.125	BROTH DILUTION	0.25	BROTH DILUTION	0.25	BROTH DILUTION	0.5	BROTH DILUTION	0.064	BROTH DILUTION	1	BROTH DILUTION	0.032	BROTH DILUTION	1	BROTH DILUTION	0.5	BROTH DILUTION	1	_	_	BROTH DILUTION	2	BROTH DILUTION	0.25	BROTH DILUTION
21127_1#116	14	386	GPS_BY_386	_	Y	EUROPE	BELARUS	MINSK-CITY	MINSK	3RD MINSK CITY CHILDREN'S HOSPITAL	THE REPUBLICAN RESEARCH AND PRACTICAL CENTER FOR EPIDEMIOLOGY AND MICROBIOLOGY	DEC	2014	F	3	OTHER	PLEURAL FLUID	_	_	PCR	BROTH DILUTION	2	BROTH DILUTION	1	BROTH DILUTION	2	BROTH DILUTION	2	BROTH DILUTION	8	BROTH DILUTION	0.5	BROTH DILUTION	>256	BROTH DILUTION	128	BROTH DILUTION	0.25	BROTH DILUTION	1	BROTH DILUTION	1	_	_	BROTH DILUTION	4	BROTH DILUTION	0.25	BROTH DILUTION
21127_1#117	1	388	GPS_BY_388	_	Y	EUROPE	BELARUS	MINSK-CITY	MINSK	4TH MINSK CITY CHILDREN'S HOSPITAL	THE REPUBLICAN RESEARCH AND PRACTICAL CENTER FOR EPIDEMIOLOGY AND MICROBIOLOGY	DEC	2014	F	8	PNEUMONIA	PLEURAL FLUID	_	_	PCR	BROTH DILUTION	<=0.004	BROTH DILUTION	0.016	BROTH DILUTION	0.032	BROTH DILUTION	0.032	BROTH DILUTION	0.032	BROTH DILUTION	0.016	BROTH DILUTION	0.032	BROTH DILUTION	0.032	BROTH DILUTION	0.5	BROTH DILUTION	0.5	BROTH DILUTION	1	_	_	BROTH DILUTION	2	BROTH DILUTION	0.125	BROTH DILUTION
21127_1#53	6A/6B	108	GPS_BY_108	_	Y	EUROPE	BELARUS	MINSK-CITY	MINSK	8TH MINSK CHILDREN'S CLINIC	THE REPUBLICAN RESEARCH AND PRACTICAL CENTER FOR EPIDEMIOLOGY AND MICROBIOLOGY	APR	2014	F	3	DIS_CAR	NASOPHARYNGEAL SWAB	_	_	PCR	BROTH DILUTION	0.125	BROTH DILUTION	0.125	BROTH DILUTION	0.064	BROTH DILUTION	0.064	BROTH DILUTION	0.125	BROTH DILUTION	0.064	BROTH DILUTION	>256	BROTH DILUTION	64	BROTH DILUTION	4	BROTH DILUTION	0.5	BROTH DILUTION	1	_	_	BROTH DILUTION	4	BROTH DILUTION	16	BROTH DILUTION
21127_1#54	23F	123	GPS_BY_123	_	Y	EUROPE	BELARUS	MINSK-CITY	MINSK	11TH MINSK CHILDREN'S CLINIC	THE REPUBLICAN RESEARCH AND PRACTICAL CENTER FOR EPIDEMIOLOGY AND MICROBIOLOGY	APR	2014	M	2	DIS_CAR	NASOPHARYNGEAL SWAB	_	_	PCR	BROTH DILUTION	0.25	BROTH DILUTION	0.064	BROTH DILUTION	0.064	BROTH DILUTION	0.25	BROTH DILUTION	0.25	BROTH DILUTION	0.064	BROTH DILUTION	0.032	BROTH DILUTION	0.032	BROTH DILUTION	2	BROTH DILUTION	0.5	BROTH DILUTION	1	_	_	BROTH DILUTION	2	BROTH DILUTION	0.125	BROTH DILUTION
21127_1#55	22F/22A	137	GPS_BY_137	_	Y	EUROPE	BELARUS	MINSK-CITY	MINSK	8TH MINSK CHILDREN'S CLINIC	THE REPUBLICAN RESEARCH AND PRACTICAL CENTER FOR EPIDEMIOLOGY AND MICROBIOLOGY	APR	2014	F	3	CARRIAGE	NASOPHARYNGEAL SWAB	_	_	PCR	BROTH DILUTION	0.032	BROTH DILUTION	0.016	BROTH DILUTION	0.032	BROTH DILUTION	0.032	BROTH DILUTION	0.032	BROTH DILUTION	0.016	BROTH DILUTION	0.032	BROTH DILUTION	0.032	BROTH DILUTION	0.25	BROTH DILUTION	0.5	BROTH DILUTION	1	_	_	BROTH DILUTION	4	BROTH DILUTION	0.125	BROTH DILUTION
21127_1#56	3	154	GPS_BY_154	_	Y	EUROPE	BELARUS	MINSK-CITY	MINSK	MINSK CITY INFECTIOUS DISEASES HOSPITAL	THE REPUBLICAN RESEARCH AND PRACTICAL CENTER FOR EPIDEMIOLOGY AND MICROBIOLOGY	MAY	2014	F	45	MENINGITIS	CSF	_	_	PCR	BROTH DILUTION	<=0.004	BROTH DILUTION	0.008	BROTH DILUTION	0.008	BROTH DILUTION	0.016	BROTH DILUTION	0.016	BROTH DILUTION	0.016	BROTH DILUTION	0.016	BROTH DILUTION	<=0.016	BROTH DILUTION	0.25	BROTH DILUTION	0.25	BROTH DILUTION	0.5	_	_	BROTH DILUTION	1	BROTH DILUTION	0.125	BROTH DILUTION
21127_1#57	35A/35C/42	156	GPS_BY_156	_	Y	EUROPE	BELARUS	MINSK-CITY	MINSK	4TH MINSK CITY CLINIC	THE REPUBLICAN RESEARCH AND PRACTICAL CENTER FOR EPIDEMIOLOGY AND MICROBIOLOGY	MAY	2014	M	3	DIS_CAR	NASOPHARYNGEAL SWAB	_	_	PCR	BROTH DILUTION	0.032	BROTH DILUTION	0.016	BROTH DILUTION	0.032	BROTH DILUTION	0.032	BROTH DILUTION	0.032	BROTH DILUTION	0.016	BROTH DILUTION	>256	BROTH DILUTION	64	BROTH DILUTION	8	BROTH DILUTION	0.5	BROTH DILUTION	0.5	_	_	BROTH DILUTION	16	BROTH DILUTION	64	BROTH DILUTION
21127_1#58	11A/11D	171	GPS_BY_171	_	Y	EUROPE	BELARUS	MINSK-CITY	MINSK	17TH MINSK CHILDREN'S CLINIC	THE REPUBLICAN RESEARCH AND PRACTICAL CENTER FOR EPIDEMIOLOGY AND MICROBIOLOGY	MAY	2014	F	2	DIS_CAR	NASOPHARYNGEAL SWAB	_	_	PCR	BROTH DILUTION	0.008	BROTH DILUTION	0.016	BROTH DILUTION	0.032	BROTH DILUTION	0.032	BROTH DILUTION	0.032	BROTH DILUTION	0.016	BROTH DILUTION	0.032	BROTH DILUTION	0.032	BROTH DILUTION	0.5	BROTH DILUTION	0.5	BROTH DILUTION	1	_	_	BROTH DILUTION	4	BROTH DILUTION	0.25	BROTH DILUTION
21127_1#59	9V/9A	173	GPS_BY_173	_	Y	EUROPE	BELARUS	MINSK-CITY	MINSK	6TH MINSK CITY CLINICAL HOSPITAL	THE REPUBLICAN RESEARCH AND PRACTICAL CENTER FOR EPIDEMIOLOGY AND MICROBIOLOGY	MAY	2014	M	32	PNEUMONIA	SPUTUM	_	_	PCR	BROTH DILUTION	4	BROTH DILUTION	2	BROTH DILUTION	2	BROTH DILUTION	4	BROTH DILUTION	8	BROTH DILUTION	1	BROTH DILUTION	0.032	BROTH DILUTION	0.032	BROTH DILUTION	8	BROTH DILUTION	1	BROTH DILUTION	<=2	_	_	BROTH DILUTION	4	BROTH DILUTION	0.25	BROTH DILUTION
21127_1#60	17F	174	GPS_BY_174	_	Y	EUROPE	BELARUS	MINSK-CITY	MINSK	5TH MINSK CITY CLINICAL HOSPITAL	THE REPUBLICAN RESEARCH AND PRACTICAL CENTER FOR EPIDEMIOLOGY AND MICROBIOLOGY	MAY	2014	F	43	MENINGITIS	CSF	_	CEREBROVASCULAR ACCIDENT	PCR	BROTH DILUTION	0.032	BROTH DILUTION	0.064	BROTH DILUTION	0.032	BROTH DILUTION	0.032	BROTH DILUTION	0.032	BROTH DILUTION	0.016	BROTH DILUTION	0.016	BROTH DILUTION	<=0.016	BROTH DILUTION	1	BROTH DILUTION	0.5	BROTH DILUTION	0.5	_	_	BROTH DILUTION	2	BROTH DILUTION	0.125	BROTH DILUTION
21127_1#61	10B	183	GPS_BY_183	_	N	EUROPE	BELARUS	MINSK-CITY	MINSK	19TH MINSK CHILDREN'S CLINIC	THE REPUBLICAN RESEARCH AND PRACTICAL CENTER FOR EPIDEMIOLOGY AND MICROBIOLOGY	MAY	2014	M	2	CARRIAGE	NASOPHARYNGEAL SWAB	_	_	QUELLUNG	BROTH DILUTION	0.064	BROTH DILUTION	0.032	BROTH DILUTION	0.064	BROTH DILUTION	0.064	BROTH DILUTION	0.125	BROTH DILUTION	0.016	BROTH DILUTION	0.032	BROTH DILUTION	0.032	BROTH DILUTION	0.25	BROTH DILUTION	1	BROTH DILUTION	0.5	_	_	BROTH DILUTION	2	BROTH DILUTION	2	BROTH DILUTION
21127_1#62	10A	186	GPS_BY_186	_	N	EUROPE	BELARUS	MINSK-CITY	MINSK	11TH MINSK CHILDREN'S CLINIC	THE REPUBLICAN RESEARCH AND PRACTICAL CENTER FOR EPIDEMIOLOGY AND MICROBIOLOGY	MAY	2014	F	4	OTHER	NASOPHARYNGEAL SWAB	_	_	PCR	BROTH DILUTION	0.032	BROTH DILUTION	0.016	BROTH DILUTION	0.032	BROTH DILUTION	0.032	BROTH DILUTION	0.032	BROTH DILUTION	0.016	BROTH DILUTION	0.032	BROTH DILUTION	0.032	BROTH DILUTION	0.125	BROTH DILUTION	0.5	BROTH DILUTION	1	_	_	BROTH DILUTION	2	BROTH DILUTION	0.125	BROTH DILUTION
21127_1#63	15B/15C	190	GPS_BY_190	_	Y	EUROPE	BELARUS	MINSK-CITY	MINSK	15TH MINSK CHILDREN'S CLINIC	THE REPUBLICAN RESEARCH AND PRACTICAL CENTER FOR EPIDEMIOLOGY AND MICROBIOLOGY	APR	2014	F	4	DIS_CAR	NASOPHARYNGEAL SWAB	_	_	PCR	BROTH DILUTION	0.032	BROTH DILUTION	0.032	BROTH DILUTION	0.032	BROTH DILUTION	0.032	BROTH DILUTION	0.032	BROTH DILUTION	0.016	BROTH DILUTION	0.032	BROTH DILUTION	0.032	BROTH DILUTION	4	BROTH DILUTION	0.5	BROTH DILUTION	1	_	_	BROTH DILUTION	4	BROTH DILUTION	0.125	BROTH DILUTION
21127_1#64	35A/35C/42	195	GPS_BY_195	_	Y	EUROPE	BELARUS	MINSK-CITY	MINSK	5TH MINSK CHILDREN'S CLINIC	THE REPUBLICAN RESEARCH AND PRACTICAL CENTER FOR EPIDEMIOLOGY AND MICROBIOLOGY	APR	2014	F	3	DIS_CAR	NASOPHARYNGEAL SWAB	_	_	PCR	BROTH DILUTION	0.032	BROTH DILUTION	0.016	BROTH DILUTION	0.032	BROTH DILUTION	0.032	BROTH DILUTION	0.032	BROTH DILUTION	0.016	BROTH DILUTION	>256	BROTH DILUTION	64	BROTH DILUTION	4	BROTH DILUTION	0.5	BROTH DILUTION	1	_	_	BROTH DILUTION	16	BROTH DILUTION	0.125	BROTH DILUTION
21127_1#65	35F/47F	204	GPS_BY_204	_	N	EUROPE	BELARUS	MINSK-CITY	MINSK	5TH MINSK CHILDREN'S CLINIC	THE REPUBLICAN RESEARCH AND PRACTICAL CENTER FOR EPIDEMIOLOGY AND MICROBIOLOGY	MAY	2014	F	3	OTHER	NASOPHARYNGEAL SWAB	_	_	PCR	BROTH DILUTION	0.032	BROTH DILUTION	0.016	BROTH DILUTION	0.016	BROTH DILUTION	0.032	BROTH DILUTION	0.032	BROTH DILUTION	0.016	BROTH DILUTION	0.032	BROTH DILUTION	0.032	BROTH DILUTION	8	BROTH DILUTION	0.5	BROTH DILUTION	1	_	_	BROTH DILUTION	2	BROTH DILUTION	16	BROTH DILUTION
21127_1#66	6C/6D	217	GPS_BY_217	_	N	EUROPE	BELARUS	MINSK-CITY	MINSK	19TH MINSK CHILDREN'S CLINIC	THE REPUBLICAN RESEARCH AND PRACTICAL CENTER FOR EPIDEMIOLOGY AND MICROBIOLOGY	JUN	2014	F	4	CARRIAGE	NASOPHARYNGEAL SWAB	_	_	PCR	BROTH DILUTION	0.032	BROTH DILUTION	0.032	BROTH DILUTION	0.032	BROTH DILUTION	0.032	BROTH DILUTION	0.032	BROTH DILUTION	0.016	BROTH DILUTION	>256	BROTH DILUTION	64	BROTH DILUTION	8	BROTH DILUTION	0.5	BROTH DILUTION	1	_	_	BROTH DILUTION	4	BROTH DILUTION	8	BROTH DILUTION
21127_1#67	14	222	GPS_BY_222	_	Y	EUROPE	BELARUS	MINSK-CITY	MINSK	6TH MINSK CITY CLINICAL HOSPITAL	THE REPUBLICAN RESEARCH AND PRACTICAL CENTER FOR EPIDEMIOLOGY AND MICROBIOLOGY	JUN	2014	M	43	PNEUMONIA	BLOOD	_	_	PCR	BROTH DILUTION	2	BROTH DILUTION	2	BROTH DILUTION	2	BROTH DILUTION	2	BROTH DILUTION	8	BROTH DILUTION	0.5	BROTH DILUTION	>256	BROTH DILUTION	128	BROTH DILUTION	0.25	BROTH DILUTION	0.5	BROTH DILUTION	1	_	_	BROTH DILUTION	4	BROTH DILUTION	0.25	BROTH DILUTION
21127_1#68	16F	227	GPS_BY_227	_	N	EUROPE	BELARUS	MINSK-CITY	MINSK	5TH MINSK CHILDREN'S CLINIC	THE REPUBLICAN RESEARCH AND PRACTICAL CENTER FOR EPIDEMIOLOGY AND MICROBIOLOGY	JUN	2014	_	4	CARRIAGE	NASOPHARYNGEAL SWAB	_	_	PCR	BROTH DILUTION	0.032	BROTH DILUTION	0.032	BROTH DILUTION	0.032	BROTH DILUTION	0.032	BROTH DILUTION	0.032	BROTH DILUTION	0.016	BROTH DILUTION	0.016	BROTH DILUTION	0.032	BROTH DILUTION	0.25	BROTH DILUTION	0.5	BROTH DILUTION	0.5	_	_	BROTH DILUTION	2	BROTH DILUTION	0.125	BROTH DILUTION
21127_1#69	3	228	GPS_BY_228	_	N	EUROPE	BELARUS	MINSK-CITY	MINSK	11TH MINSK CITY CLINICAL HOSPITAL	THE REPUBLICAN RESEARCH AND PRACTICAL CENTER FOR EPIDEMIOLOGY AND MICROBIOLOGY	JUN	2014	M	34	OTITIS MEDIA	EAR SWAB	_	_	PCR	BROTH DILUTION	0.016	BROTH DILUTION	0.016	BROTH DILUTION	0.016	BROTH DILUTION	0.016	BROTH DILUTION	0.016	BROTH DILUTION	0.016	BROTH DILUTION	0.032	BROTH DILUTION	0.032	BROTH DILUTION	0.25	BROTH DILUTION	0.5	BROTH DILUTION	1	_	_	BROTH DILUTION	2	BROTH DILUTION	0.125	BROTH DILUTION
21127_1#71	15A/15F	235	GPS_BY_235	_	Y	EUROPE	BELARUS	MINSK-CITY	MINSK	5TH MINSK CHILDREN'S CLINIC	THE REPUBLICAN RESEARCH AND PRACTICAL CENTER FOR EPIDEMIOLOGY AND MICROBIOLOGY	JUN	2014	M	4	DIS_CAR	NASOPHARYNGEAL SWAB	_	_	PCR	BROTH DILUTION	0.008	BROTH DILUTION	0.016	BROTH DILUTION	0.032	BROTH DILUTION	0.032	BROTH DILUTION	0.032	BROTH DILUTION	0.016	BROTH DILUTION	0.032	BROTH DILUTION	0.064	BROTH DILUTION	0.25	BROTH DILUTION	0.5	BROTH DILUTION	1	_	_	BROTH DILUTION	2	BROTH DILUTION	0.25	BROTH DILUTION
21127_1#72	6C/6D	246	GPS_BY_246	_	Y	EUROPE	BELARUS	MINSK-CITY	MINSK	8TH MINSK CHILDREN'S CLINIC	THE REPUBLICAN RESEARCH AND PRACTICAL CENTER FOR EPIDEMIOLOGY AND MICROBIOLOGY	JUN	2014	M	3	DIS_CAR	NASOPHARYNGEAL SWAB	_	_	PCR	BROTH DILUTION	2	BROTH DILUTION	2	BROTH DILUTION	2	BROTH DILUTION	2	BROTH DILUTION	8	BROTH DILUTION	0.5	BROTH DILUTION	>256	BROTH DILUTION	128	BROTH DILUTION	4	BROTH DILUTION	1	BROTH DILUTION	1	_	_	BROTH DILUTION	4	BROTH DILUTION	8	BROTH DILUTION
21127_1#73	33F/33A/37	251	GPS_BY_251	_	Y	EUROPE	BELARUS	MINSK-CITY	MINSK	8TH MINSK CHILDREN'S CLINIC	THE REPUBLICAN RESEARCH AND PRACTICAL CENTER FOR EPIDEMIOLOGY AND MICROBIOLOGY	JUN	2014	M	1	CARRIAGE	NASOPHARYNGEAL SWAB	_	_	PCR	BROTH DILUTION	0.008	BROTH DILUTION	0.016	BROTH DILUTION	0.008	BROTH DILUTION	0.016	BROTH DILUTION	0.016	BROTH DILUTION	0.016	BROTH DILUTION	0.016	BROTH DILUTION	<=0.016	BROTH DILUTION	0.25	BROTH DILUTION	0.25	BROTH DILUTION	1	_	_	BROTH DILUTION	2	BROTH DILUTION	0.064	BROTH DILUTION
21127_1#76	19F	257	GPS_BY_257	_	Y	EUROPE	BELARUS	MINSK-CITY	MINSK	MINSK CITY INFECTIOUS DISEASES HOSPITAL	THE REPUBLICAN RESEARCH AND PRACTICAL CENTER FOR EPIDEMIOLOGY AND MICROBIOLOGY	JUL	2014	M	40	MENINGITIS	CSF	_	_	PCR	BROTH DILUTION	2	BROTH DILUTION	1	BROTH DILUTION	0.5	BROTH DILUTION	1	BROTH DILUTION	4	BROTH DILUTION	0.5	BROTH DILUTION	1	BROTH DILUTION	0.032	BROTH DILUTION	8	BROTH DILUTION	0.5	BROTH DILUTION	1	_	_	BROTH DILUTION	2	BROTH DILUTION	8	BROTH DILUTION
21127_1#77	7F/7A	258	GPS_BY_258	_	Y	EUROPE	BELARUS	MINSK-CITY	MINSK	10TH MINSK CITY CLINICAL HOSPITAL	THE REPUBLICAN RESEARCH AND PRACTICAL CENTER FOR EPIDEMIOLOGY AND MICROBIOLOGY	JUL	2014	F	56	PNEUMONIA	BLOOD	_	_	PCR	BROTH DILUTION	0.064	BROTH DILUTION	0.032	BROTH DILUTION	0.125	BROTH DILUTION	0.25	BROTH DILUTION	0.125	BROTH DILUTION	0.016	BROTH DILUTION	0.032	BROTH DILUTION	0.032	BROTH DILUTION	0.5	BROTH DILUTION	0.5	BROTH DILUTION	1	_	_	BROTH DILUTION	4	BROTH DILUTION	0.25	BROTH DILUTION
21127_1#78	19F	261	GPS_BY_261	_	Y	EUROPE	BELARUS	MINSK-CITY	MINSK	MINSK CITY CHILDREN'S INFECTIOUS DISEASES HOSPITAL	THE REPUBLICAN RESEARCH AND PRACTICAL CENTER FOR EPIDEMIOLOGY AND MICROBIOLOGY	JUN	2014	M	5	MENINGITIS	CSF	_	_	PCR	BROTH DILUTION	4	BROTH DILUTION	8	BROTH DILUTION	2	BROTH DILUTION	2	BROTH DILUTION	16	BROTH DILUTION	1	BROTH DILUTION	>256	BROTH DILUTION	128	BROTH DILUTION	16	BROTH DILUTION	0.5	BROTH DILUTION	1	_	_	BROTH DILUTION	4	BROTH DILUTION	32	BROTH DILUTION
21127_1#79	19A	263	GPS_BY_263	_	Y	EUROPE	BELARUS	MINSK-CITY	MINSK	3RD MINSK CITY CHILDREN'S HOSPITAL	THE REPUBLICAN RESEARCH AND PRACTICAL CENTER FOR EPIDEMIOLOGY AND MICROBIOLOGY	FEB	2014	M	3	OTITIS MEDIA	EAR SWAB	_	_	PCR	BROTH DILUTION	4	BROTH DILUTION	8	BROTH DILUTION	2	BROTH DILUTION	2	BROTH DILUTION	16	BROTH DILUTION	1	BROTH DILUTION	>256	BROTH DILUTION	256	BROTH DILUTION	8	BROTH DILUTION	0.5	BROTH DILUTION	0.5	_	_	BROTH DILUTION	4	BROTH DILUTION	16	BROTH DILUTION
21127_1#80	19A	267	GPS_BY_267	_	Y	EUROPE	BELARUS	MINSK-CITY	MINSK	MINSK CITY CHILDREN'S INFECTIOUS DISEASES HOSPITAL	THE REPUBLICAN RESEARCH AND PRACTICAL CENTER FOR EPIDEMIOLOGY AND MICROBIOLOGY	FEB	2014	M	0	OTITIS MEDIA	EAR SWAB	_	_	PCR	BROTH DILUTION	4	BROTH DILUTION	8	BROTH DILUTION	2	BROTH DILUTION	2	BROTH DILUTION	16	BROTH DILUTION	1	BROTH DILUTION	>256	BROTH DILUTION	256	BROTH DILUTION	8	BROTH DILUTION	0.5	BROTH DILUTION	1	_	_	BROTH DILUTION	4	BROTH DILUTION	32	BROTH DILUTION
21127_1#81	19F	270	GPS_BY_270	_	Y	EUROPE	BELARUS	MINSK-CITY	MINSK	3RD MINSK CITY CHILDREN'S HOSPITAL	THE REPUBLICAN RESEARCH AND PRACTICAL CENTER FOR EPIDEMIOLOGY AND MICROBIOLOGY	FEB	2014	F	2	OTITIS MEDIA	EAR SWAB	_	_	PCR	BROTH DILUTION	4	BROTH DILUTION	4	BROTH DILUTION	4	BROTH DILUTION	4	BROTH DILUTION	8	BROTH DILUTION	1	BROTH DILUTION	>256	BROTH DILUTION	256	BROTH DILUTION	0.5	BROTH DILUTION	0.5	BROTH DILUTION	0.5	_	_	BROTH DILUTION	2	BROTH DILUTION	8	BROTH DILUTION
21127_1#82	9N/9L	272	GPS_BY_272	_	N	EUROPE	BELARUS	MINSK-CITY	MINSK	3RD MINSK CITY CHILDREN'S HOSPITAL	THE REPUBLICAN RESEARCH AND PRACTICAL CENTER FOR EPIDEMIOLOGY AND MICROBIOLOGY	FEB	2014	M	15	OTHER	OTHER	_	_	PCR	BROTH DILUTION	0.032	BROTH DILUTION	0.032	BROTH DILUTION	0.064	BROTH DILUTION	0.25	BROTH DILUTION	0.125	BROTH DILUTION	0.032	BROTH DILUTION	1	BROTH DILUTION	0.032	BROTH DILUTION	0.5	BROTH DILUTION	1	BROTH DILUTION	1	_	_	BROTH DILUTION	4	BROTH DILUTION	16	BROTH DILUTION
21127_1#83	14	273	GPS_BY_273	_	Y	EUROPE	BELARUS	MINSK-CITY	MINSK	3RD MINSK CITY CHILDREN'S HOSPITAL	THE REPUBLICAN RESEARCH AND PRACTICAL CENTER FOR EPIDEMIOLOGY AND MICROBIOLOGY	FEB	2014	F	7	PNEUMONIA	SPUTUM	_	_	PCR	BROTH DILUTION	2	BROTH DILUTION	1	BROTH DILUTION	2	BROTH DILUTION	2	BROTH DILUTION	8	BROTH DILUTION	0.5	BROTH DILUTION	>256	BROTH DILUTION	128	BROTH DILUTION	0.25	BROTH DILUTION	0.5	BROTH DILUTION	1	_	_	BROTH DILUTION	4	BROTH DILUTION	0.25	BROTH DILUTION
21127_1#84	19A	275	GPS_BY_275	_	Y	EUROPE	BELARUS	MINSK-CITY	MINSK	MINSK CITY CHILDREN'S INFECTIOUS DISEASES HOSPITAL	THE REPUBLICAN RESEARCH AND PRACTICAL CENTER FOR EPIDEMIOLOGY AND MICROBIOLOGY	MAR	2014	F	0	OTITIS MEDIA	EAR SWAB	_	_	PCR	BROTH DILUTION	2	BROTH DILUTION	0.5	BROTH DILUTION	1	BROTH DILUTION	1	BROTH DILUTION	8	BROTH DILUTION	0.25	BROTH DILUTION	>256	BROTH DILUTION	0.25	BROTH DILUTION	2	BROTH DILUTION	0.5	BROTH DILUTION	1	_	_	BROTH DILUTION	4	BROTH DILUTION	16	BROTH DILUTION
21127_1#85	7F/7A	278	GPS_BY_278	_	Y	EUROPE	BELARUS	MINSK-CITY	MINSK	3RD MINSK CITY CHILDREN'S HOSPITAL	THE REPUBLICAN RESEARCH AND PRACTICAL CENTER FOR EPIDEMIOLOGY AND MICROBIOLOGY	FEB	2014	F	1	OTITIS MEDIA	EAR SWAB	_	_	PCR	BROTH DILUTION	0.064	BROTH DILUTION	0.032	BROTH DILUTION	0.125	BROTH DILUTION	0.25	BROTH DILUTION	0.125	BROTH DILUTION	0.032	BROTH DILUTION	0.032	BROTH DILUTION	0.032	BROTH DILUTION	0.5	BROTH DILUTION	0.5	BROTH DILUTION	1	_	_	BROTH DILUTION	4	BROTH DILUTION	0.125	BROTH DILUTION
21127_1#86	31	279	GPS_BY_279	_	N	EUROPE	BELARUS	MINSK-CITY	MINSK	3RD MINSK CITY CHILDREN'S HOSPITAL	THE REPUBLICAN RESEARCH AND PRACTICAL CENTER FOR EPIDEMIOLOGY AND MICROBIOLOGY	MAR	2014	F	13	OTHER	OTHER	_	_	PCR	BROTH DILUTION	0.008	BROTH DILUTION	0.016	BROTH DILUTION	0.032	BROTH DILUTION	0.032	BROTH DILUTION	0.032	BROTH DILUTION	0.016	BROTH DILUTION	0.032	BROTH DILUTION	0.032	BROTH DILUTION	0.25	BROTH DILUTION	0.5	BROTH DILUTION	1	_	_	BROTH DILUTION	2	BROTH DILUTION	0.064	BROTH DILUTION
21127_1#87	19F	282	GPS_BY_282	_	Y	EUROPE	BELARUS	MINSK-CITY	MINSK	3RD MINSK CITY CHILDREN'S HOSPITAL	THE REPUBLICAN RESEARCH AND PRACTICAL CENTER FOR EPIDEMIOLOGY AND MICROBIOLOGY	FEB	2014	F	4	OTITIS MEDIA	EAR SWAB	_	_	PCR	BROTH DILUTION	4	BROTH DILUTION	8	BROTH DILUTION	2	BROTH DILUTION	4	BROTH DILUTION	16	BROTH DILUTION	1	BROTH DILUTION	>256	BROTH DILUTION	256	BROTH DILUTION	16	BROTH DILUTION	0.5	BROTH DILUTION	1	_	_	BROTH DILUTION	4	BROTH DILUTION	16	BROTH DILUTION
21127_1#88	14	285	GPS_BY_285	_	Y	EUROPE	BELARUS	MINSK-CITY	MINSK	MINSK CITY INFECTIOUS DISEASES HOSPITAL	THE REPUBLICAN RESEARCH AND PRACTICAL CENTER FOR EPIDEMIOLOGY AND MICROBIOLOGY	AUG	2014	M	67	SEPSIS	BLOOD	_	_	PCR	_	_	_	_	_	_	_	_	_	_	_	_	_	_	_	_	_	_	_	_	_	_	_	_	_	_	_	_	_
21127_1#89	6A/6B	292	GPS_BY_292	_	Y	EUROPE	BELARUS	MINSK-CITY	MINSK	3RD MINSK CITY CHILDREN'S HOSPITAL	THE REPUBLICAN RESEARCH AND PRACTICAL CENTER FOR EPIDEMIOLOGY AND MICROBIOLOGY	FEB	2014	M	1	OTITIS MEDIA	EAR SWAB	_	_	PCR	BROTH DILUTION	0.25	BROTH DILUTION	0.125	BROTH DILUTION	0.25	BROTH DILUTION	0.25	BROTH DILUTION	4	BROTH DILUTION	0.064	BROTH DILUTION	1	BROTH DILUTION	0.032	BROTH DILUTION	2	BROTH DILUTION	1	BROTH DILUTION	1	_	_	BROTH DILUTION	2	BROTH DILUTION	0.125	BROTH DILUTION
21127_1#90	11A/11D	293	GPS_BY_293	_	Y	EUROPE	BELARUS	MINSK-CITY	MINSK	MINSK CITY CHILDREN'S INFECTIOUS DISEASES HOSPITAL	THE REPUBLICAN RESEARCH AND PRACTICAL CENTER FOR EPIDEMIOLOGY AND MICROBIOLOGY	MAR	2014	M	3	CARRIAGE	NASOPHARYNGEAL SWAB	_	_	PCR	BROTH DILUTION	0.25	BROTH DILUTION	0.125	BROTH DILUTION	0.125	BROTH DILUTION	0.25	BROTH DILUTION	0.125	BROTH DILUTION	0.064	BROTH DILUTION	0.032	BROTH DILUTION	0.064	BROTH DILUTION	0.25	BROTH DILUTION	0.5	BROTH DILUTION	1	_	_	BROTH DILUTION	4	BROTH DILUTION	0.25	BROTH DILUTION
21127_1#91	39	298	GPS_BY_298	_	N	EUROPE	BELARUS	MINSK-CITY	MINSK	MINSK CITY CHILDREN'S INFECTIOUS DISEASES HOSPITAL	THE REPUBLICAN RESEARCH AND PRACTICAL CENTER FOR EPIDEMIOLOGY AND MICROBIOLOGY	JUN	2014	_	4	CARRIAGE	NASOPHARYNGEAL SWAB	_	_	PCR	BROTH DILUTION	0.008	BROTH DILUTION	0.016	BROTH DILUTION	0.016	BROTH DILUTION	0.032	BROTH DILUTION	0.032	BROTH DILUTION	0.016	BROTH DILUTION	0.032	BROTH DILUTION	0.032	BROTH DILUTION	0.25	BROTH DILUTION	0.5	BROTH DILUTION	1	_	_	BROTH DILUTION	2	BROTH DILUTION	0.125	BROTH DILUTION
21127_1#92	3	301	GPS_BY_301	_	Y	EUROPE	BELARUS	MINSK-CITY	MINSK	MINSK CITY CHILDREN'S INFECTIOUS DISEASES HOSPITAL	THE REPUBLICAN RESEARCH AND PRACTICAL CENTER FOR EPIDEMIOLOGY AND MICROBIOLOGY	JUN	2014	F	2	CARRIAGE	NASOPHARYNGEAL SWAB	_	_	PCR	BROTH DILUTION	0.016	BROTH DILUTION	0.016	BROTH DILUTION	0.008	BROTH DILUTION	0.016	BROTH DILUTION	0.016	BROTH DILUTION	0.008	BROTH DILUTION	0.016	BROTH DILUTION	<=0.016	BROTH DILUTION	0.125	BROTH DILUTION	0.25	BROTH DILUTION	0.5	_	_	BROTH DILUTION	1	BROTH DILUTION	0.064	BROTH DILUTION
21127_1#93	3	303	GPS_BY_303	_	Y	EUROPE	BELARUS	MINSK-CITY	MINSK	3RD MINSK CITY CHILDREN'S HOSPITAL	THE REPUBLICAN RESEARCH AND PRACTICAL CENTER FOR EPIDEMIOLOGY AND MICROBIOLOGY	MAY	2014	M	4	OTITIS MEDIA	EAR SWAB	_	_	PCR	BROTH DILUTION	0.016	BROTH DILUTION	0.016	BROTH DILUTION	0.008	BROTH DILUTION	0.016	BROTH DILUTION	0.016	BROTH DILUTION	0.016	BROTH DILUTION	0.032	BROTH DILUTION	<=0.016	BROTH DILUTION	0.25	BROTH DILUTION	0.5	BROTH DILUTION	0.5	_	_	BROTH DILUTION	2	BROTH DILUTION	0.125	BROTH DILUTION
21127_1#94	23F	306	GPS_BY_306	_	Y	EUROPE	BELARUS	MINSK-CITY	MINSK	MINSK CITY CHILDREN'S INFECTIOUS DISEASES HOSPITAL	THE REPUBLICAN RESEARCH AND PRACTICAL CENTER FOR EPIDEMIOLOGY AND MICROBIOLOGY	MAR	2014	M	1	OTITIS MEDIA	EAR SWAB	_	_	PCR	BROTH DILUTION	2	BROTH DILUTION	2	BROTH DILUTION	2	BROTH DILUTION	2	BROTH DILUTION	4	BROTH DILUTION	0.5	BROTH DILUTION	0.032	BROTH DILUTION	0.032	BROTH DILUTION	8	BROTH DILUTION	0.5	BROTH DILUTION	1	_	_	BROTH DILUTION	16	BROTH DILUTION	16	BROTH DILUTION
21127_1#95	19F	309	GPS_BY_309	_	Y	EUROPE	BELARUS	MINSK-CITY	MINSK	3RD MINSK CITY CHILDREN'S HOSPITAL	THE REPUBLICAN RESEARCH AND PRACTICAL CENTER FOR EPIDEMIOLOGY AND MICROBIOLOGY	APR	2014	F	0	OTITIS MEDIA	EAR SWAB	_	_	PCR	BROTH DILUTION	4	BROTH DILUTION	8	BROTH DILUTION	4	BROTH DILUTION	4	BROTH DILUTION	16	BROTH DILUTION	1	BROTH DILUTION	>256	BROTH DILUTION	128	BROTH DILUTION	16	BROTH DILUTION	0.5	BROTH DILUTION	0.5	_	_	BROTH DILUTION	4	BROTH DILUTION	32	BROTH DILUTION
21127_1#97	14	311	GPS_BY_311	_	Y	EUROPE	BELARUS	MINSK-CITY	MINSK	3RD MINSK CITY CHILDREN'S HOSPITAL	THE REPUBLICAN RESEARCH AND PRACTICAL CENTER FOR EPIDEMIOLOGY AND MICROBIOLOGY	APR	2014	M	0	OTITIS MEDIA	EAR SWAB	_	_	PCR	BROTH DILUTION	4	BROTH DILUTION	2	BROTH DILUTION	2	BROTH DILUTION	2	BROTH DILUTION	8	BROTH DILUTION	0.5	BROTH DILUTION	>256	BROTH DILUTION	256	BROTH DILUTION	0.25	BROTH DILUTION	1	BROTH DILUTION	1	_	_	BROTH DILUTION	4	BROTH DILUTION	0.25	BROTH DILUTION
21127_1#98	8	313	GPS_BY_313	_	N	EUROPE	BELARUS	MINSK-CITY	MINSK	MINSK CITY CHILDREN'S INFECTIOUS DISEASES HOSPITAL	THE REPUBLICAN RESEARCH AND PRACTICAL CENTER FOR EPIDEMIOLOGY AND MICROBIOLOGY	MAR	2014	M	0	OTITIS MEDIA	NASOPHARYNGEAL SWAB	_	_	PCR	BROTH DILUTION	0.008	BROTH DILUTION	0.016	BROTH DILUTION	0.008	BROTH DILUTION	0.016	BROTH DILUTION	0.032	BROTH DILUTION	0.016	BROTH DILUTION	0.016	BROTH DILUTION	0.032	BROTH DILUTION	0.25	BROTH DILUTION	0.5	BROTH DILUTION	1	_	_	BROTH DILUTION	2	BROTH DILUTION	0.125	BROTH DILUTION
21127_1#99	19A	315	GPS_BY_315	_	Y	EUROPE	BELARUS	MINSK-CITY	MINSK	3RD MINSK CITY CHILDREN'S HOSPITAL	THE REPUBLICAN RESEARCH AND PRACTICAL CENTER FOR EPIDEMIOLOGY AND MICROBIOLOGY	APR	2014	M	1	OTITIS MEDIA	EAR SWAB	_	_	PCR	BROTH DILUTION	4	BROTH DILUTION	8	BROTH DILUTION	2	BROTH DILUTION	2	BROTH DILUTION	16	BROTH DILUTION	1	BROTH DILUTION	>256	BROTH DILUTION	128	BROTH DILUTION	8	BROTH DILUTION	0.5	BROTH DILUTION	0.5	_	_	BROTH DILUTION	4	BROTH DILUTION	16	BROTH DILUTION
21127_1#27	19F	7	GPS_BY_007	_	Y	EUROPE	BELARUS	MINSK-CITY	MINSK	MINSK CITY CHILDREN'S INFECTIOUS DISEASES HOSPITAL	THE REPUBLICAN RESEARCH AND PRACTICAL CENTER FOR EPIDEMIOLOGY AND MICROBIOLOGY	JUN	2013	M	4	MENINGITIS	CSF	_	_	PCR	BROTH DILUTION	4	BROTH DILUTION	8	BROTH DILUTION	2	BROTH DILUTION	2	BROTH DILUTION	16	BROTH DILUTION	1	BROTH DILUTION	>256	BROTH DILUTION	128	BROTH DILUTION	16	BROTH DILUTION	0.5	BROTH DILUTION	1	_	_	BROTH DILUTION	4	BROTH DILUTION	32	BROTH DILUTION
21127_1#28	18A/18B/18C/18F	14	GPS_BY_014	_	N	EUROPE	BELARUS	MINSK-CITY	MINSK	3RD MINSK CITY CHILDREN'S HOSPITAL	THE REPUBLICAN RESEARCH AND PRACTICAL CENTER FOR EPIDEMIOLOGY AND MICROBIOLOGY	SEP	2013	M	0	OTITIS MEDIA	EAR SWAB	_	_	PCR	BROTH DILUTION	<=0.004	BROTH DILUTION	0.016	BROTH DILUTION	0.032	BROTH DILUTION	0.032	BROTH DILUTION	0.032	BROTH DILUTION	0.016	BROTH DILUTION	0.032	BROTH DILUTION	0.032	BROTH DILUTION	2	BROTH DILUTION	0.5	BROTH DILUTION	1	_	_	BROTH DILUTION	4	BROTH DILUTION	0.25	BROTH DILUTION
21127_1#29	19A	15	GPS_BY_015	_	Y	EUROPE	BELARUS	MINSK-CITY	MINSK	3RD MINSK CITY CHILDREN'S HOSPITAL	THE REPUBLICAN RESEARCH AND PRACTICAL CENTER FOR EPIDEMIOLOGY AND MICROBIOLOGY	SEP	2013	M	0	OTITIS MEDIA	EAR SWAB	_	_	PCR	BROTH DILUTION	8	BROTH DILUTION	8	BROTH DILUTION	2	BROTH DILUTION	2	BROTH DILUTION	16	BROTH DILUTION	1	BROTH DILUTION	>256	BROTH DILUTION	128	BROTH DILUTION	16	BROTH DILUTION	0.5	BROTH DILUTION	0.5	_	_	BROTH DILUTION	4	BROTH DILUTION	16	BROTH DILUTION
21127_1#30	19F	16	GPS_BY_016	_	Y	EUROPE	BELARUS	MINSK-CITY	MINSK	MINSK CITY CHILDREN'S INFECTIOUS DISEASES HOSPITAL	THE REPUBLICAN RESEARCH AND PRACTICAL CENTER FOR EPIDEMIOLOGY AND MICROBIOLOGY	OCT	2013	F	1	OTITIS MEDIA	EAR SWAB	_	_	PCR	BROTH DILUTION	4	BROTH DILUTION	8	BROTH DILUTION	4	BROTH DILUTION	4	BROTH DILUTION	16	BROTH DILUTION	1	BROTH DILUTION	>256	BROTH DILUTION	256	BROTH DILUTION	16	BROTH DILUTION	0.5	BROTH DILUTION	1	_	_	BROTH DILUTION	4	BROTH DILUTION	32	BROTH DILUTION
21127_1#31	18A/18B/18C/18F	20	GPS_BY_020	_	Y	EUROPE	BELARUS	MINSK-CITY	MINSK	3RD MINSK CITY CHILDREN'S HOSPITAL	THE REPUBLICAN RESEARCH AND PRACTICAL CENTER FOR EPIDEMIOLOGY AND MICROBIOLOGY	OCT	2013	F	3	OTITIS MEDIA	EAR SWAB	_	_	PCR	BROTH DILUTION	0.064	BROTH DILUTION	0.016	BROTH DILUTION	0.064	BROTH DILUTION	0.064	BROTH DILUTION	0.125	BROTH DILUTION	0.016	BROTH DILUTION	0.032	BROTH DILUTION	0.032	BROTH DILUTION	0.25	BROTH DILUTION	0.5	BROTH DILUTION	1	_	_	BROTH DILUTION	4	BROTH DILUTION	0.125	BROTH DILUTION
21127_1#32	10F/10C/33C	22	GPS_BY_022	_	N	EUROPE	BELARUS	MINSK-CITY	MINSK	3RD MINSK CITY CHILDREN'S HOSPITAL	THE REPUBLICAN RESEARCH AND PRACTICAL CENTER FOR EPIDEMIOLOGY AND MICROBIOLOGY	OCT	2013	M	17	OTITIS MEDIA	EAR SWAB	_	_	PCR	BROTH DILUTION	<=0.004	BROTH DILUTION	0.016	BROTH DILUTION	0.016	BROTH DILUTION	0.032	BROTH DILUTION	0.032	BROTH DILUTION	0.008	BROTH DILUTION	0.016	BROTH DILUTION	<=0.016	BROTH DILUTION	0.25	BROTH DILUTION	0.5	BROTH DILUTION	1	_	_	BROTH DILUTION	2	BROTH DILUTION	0.125	BROTH DILUTION
21127_1#33	22F/22A	26	GPS_BY_026	_	Y	EUROPE	BELARUS	MINSK-CITY	MINSK	MINSK CITY CHILDREN'S INFECTIOUS DISEASES HOSPITAL	THE REPUBLICAN RESEARCH AND PRACTICAL CENTER FOR EPIDEMIOLOGY AND MICROBIOLOGY	OCT	2013	M	2	OTITIS MEDIA	EAR SWAB	_	_	PCR	BROTH DILUTION	0.032	BROTH DILUTION	0.032	BROTH DILUTION	0.032	BROTH DILUTION	0.032	BROTH DILUTION	0.032	BROTH DILUTION	0.016	BROTH DILUTION	0.032	BROTH DILUTION	0.032	BROTH DILUTION	0.25	BROTH DILUTION	0.5	BROTH DILUTION	1	_	_	BROTH DILUTION	4	BROTH DILUTION	0.25	BROTH DILUTION
21127_1#34	3	27	GPS_BY_027	_	Y	EUROPE	BELARUS	MINSK-CITY	MINSK	MINSK CITY CHILDREN'S INFECTIOUS DISEASES HOSPITAL	THE REPUBLICAN RESEARCH AND PRACTICAL CENTER FOR EPIDEMIOLOGY AND MICROBIOLOGY	OCT	2013	F	4	CARRIAGE	NASOPHARYNGEAL SWAB	_	_	PCR	BROTH DILUTION	0.016	BROTH DILUTION	0.016	BROTH DILUTION	0.016	BROTH DILUTION	0.032	BROTH DILUTION	0.032	BROTH DILUTION	0.016	BROTH DILUTION	0.032	BROTH DILUTION	0.032	BROTH DILUTION	0.125	BROTH DILUTION	0.5	BROTH DILUTION	1	_	_	BROTH DILUTION	2	BROTH DILUTION	0.25	BROTH DILUTION
21127_1#35	14	29	GPS_BY_029	_	Y	EUROPE	BELARUS	MINSK-CITY	MINSK	3RD MINSK CITY CHILDREN'S HOSPITAL	THE REPUBLICAN RESEARCH AND PRACTICAL CENTER FOR EPIDEMIOLOGY AND MICROBIOLOGY	OCT	2013	M	3	OTITIS MEDIA	EAR SWAB	_	_	PCR	BROTH DILUTION	2	BROTH DILUTION	2	BROTH DILUTION	2	BROTH DILUTION	2	BROTH DILUTION	16	BROTH DILUTION	0.5	BROTH DILUTION	>256	BROTH DILUTION	256	BROTH DILUTION	0.25	BROTH DILUTION	1	BROTH DILUTION	1	_	_	BROTH DILUTION	8	BROTH DILUTION	0.25	BROTH DILUTION
21127_1#38	23F	32	GPS_BY_032	_	Y	EUROPE	BELARUS	MINSK-CITY	MINSK	MINSK CITY CHILDREN'S INFECTIOUS DISEASES HOSPITAL	THE REPUBLICAN RESEARCH AND PRACTICAL CENTER FOR EPIDEMIOLOGY AND MICROBIOLOGY	OCT	2013	M	2	OTITIS MEDIA	EAR SWAB	_	_	PCR	BROTH DILUTION	0.008	BROTH DILUTION	0.016	BROTH DILUTION	0.032	BROTH DILUTION	0.032	BROTH DILUTION	0.032	BROTH DILUTION	0.016	BROTH DILUTION	0.032	BROTH DILUTION	0.032	BROTH DILUTION	0.25	BROTH DILUTION	0.5	BROTH DILUTION	1	_	_	BROTH DILUTION	2	BROTH DILUTION	0.125	BROTH DILUTION
21127_1#39	19F	36	GPS_BY_036	_	Y	EUROPE	BELARUS	MINSK-CITY	MINSK	3RD MINSK CITY CHILDREN'S HOSPITAL	THE REPUBLICAN RESEARCH AND PRACTICAL CENTER FOR EPIDEMIOLOGY AND MICROBIOLOGY	NOV	2013	M	0	OTITIS MEDIA	EAR SWAB	_	_	PCR	BROTH DILUTION	4	BROTH DILUTION	8	BROTH DILUTION	2	BROTH DILUTION	2	BROTH DILUTION	16	BROTH DILUTION	1	BROTH DILUTION	>256	BROTH DILUTION	256	BROTH DILUTION	16	BROTH DILUTION	0.5	BROTH DILUTION	1	_	_	BROTH DILUTION	4	BROTH DILUTION	16	BROTH DILUTION
21127_1#40	6A/6B	39	GPS_BY_039	_	Y	EUROPE	BELARUS	MINSK-CITY	MINSK	3RD MINSK CITY CHILDREN'S HOSPITAL	THE REPUBLICAN RESEARCH AND PRACTICAL CENTER FOR EPIDEMIOLOGY AND MICROBIOLOGY	JUL	2013	F	2	OTITIS MEDIA	EAR SWAB	_	_	PCR	BROTH DILUTION	0.25	BROTH DILUTION	0.125	BROTH DILUTION	0.25	BROTH DILUTION	0.25	BROTH DILUTION	0.25	BROTH DILUTION	0.064	BROTH DILUTION	1	BROTH DILUTION	0.032	BROTH DILUTION	2	BROTH DILUTION	1	BROTH DILUTION	1	_	_	BROTH DILUTION	4	BROTH DILUTION	0.25	BROTH DILUTION
21127_1#41	19F	41	GPS_BY_041	_	Y	EUROPE	BELARUS	MINSK-CITY	MINSK	MINSK CITY CHILDREN'S INFECTIOUS DISEASES HOSPITAL	THE REPUBLICAN RESEARCH AND PRACTICAL CENTER FOR EPIDEMIOLOGY AND MICROBIOLOGY	OCT	2013	M	3	OTITIS MEDIA	EAR SWAB	_	_	PCR	BROTH DILUTION	4	BROTH DILUTION	8	BROTH DILUTION	2	BROTH DILUTION	2	BROTH DILUTION	16	BROTH DILUTION	1	BROTH DILUTION	>256	BROTH DILUTION	256	BROTH DILUTION	16	BROTH DILUTION	0.5	BROTH DILUTION	1	_	_	BROTH DILUTION	4	BROTH DILUTION	32	BROTH DILUTION
21127_1#42	19F	42	GPS_BY_042	_	Y	EUROPE	BELARUS	MINSK-CITY	MINSK	3RD MINSK CITY CHILDREN'S HOSPITAL	THE REPUBLICAN RESEARCH AND PRACTICAL CENTER FOR EPIDEMIOLOGY AND MICROBIOLOGY	OCT	2013	M	2	OTITIS MEDIA	EAR SWAB	_	_	PCR	BROTH DILUTION	4	BROTH DILUTION	8	BROTH DILUTION	4	BROTH DILUTION	4	BROTH DILUTION	16	BROTH DILUTION	1	BROTH DILUTION	>256	BROTH DILUTION	256	BROTH DILUTION	16	BROTH DILUTION	0.5	BROTH DILUTION	1	_	_	BROTH DILUTION	4	BROTH DILUTION	32	BROTH DILUTION
21127_1#43	9V/9A	44	GPS_BY_044	_	Y	EUROPE	BELARUS	MINSK-CITY	MINSK	3RD MINSK CITY CHILDREN'S HOSPITAL	THE REPUBLICAN RESEARCH AND PRACTICAL CENTER FOR EPIDEMIOLOGY AND MICROBIOLOGY	OCT	2013	M	0	OTITIS MEDIA	EAR SWAB	_	_	PCR	BROTH DILUTION	0.032	BROTH DILUTION	0.032	BROTH DILUTION	0.032	BROTH DILUTION	0.032	BROTH DILUTION	0.032	BROTH DILUTION	0.032	BROTH DILUTION	0.032	BROTH DILUTION	0.032	BROTH DILUTION	1	BROTH DILUTION	0.5	BROTH DILUTION	1	_	_	BROTH DILUTION	2	BROTH DILUTION	0.125	BROTH DILUTION
21127_1#44	14	48	GPS_BY_048	_	Y	EUROPE	BELARUS	MINSK-CITY	MINSK	3RD MINSK CITY CHILDREN'S HOSPITAL	THE REPUBLICAN RESEARCH AND PRACTICAL CENTER FOR EPIDEMIOLOGY AND MICROBIOLOGY	NOV	2013	M	3	OTITIS MEDIA	EAR SWAB	_	_	PCR	BROTH DILUTION	8	BROTH DILUTION	16	BROTH DILUTION	8	BROTH DILUTION	8	BROTH DILUTION	32	BROTH DILUTION	4	BROTH DILUTION	>256	BROTH DILUTION	128	BROTH DILUTION	16	BROTH DILUTION	1	BROTH DILUTION	1	_	_	BROTH DILUTION	4	BROTH DILUTION	0.25	BROTH DILUTION
21127_1#45	6A/6B	51	GPS_BY_051	_	Y	EUROPE	BELARUS	MINSK-CITY	MINSK	3RD MINSK CITY CHILDREN'S HOSPITAL	THE REPUBLICAN RESEARCH AND PRACTICAL CENTER FOR EPIDEMIOLOGY AND MICROBIOLOGY	NOV	2013	F	2	OTITIS MEDIA	EAR SWAB	_	_	PCR	BROTH DILUTION	0.125	BROTH DILUTION	0.125	BROTH DILUTION	0.125	BROTH DILUTION	0.25	BROTH DILUTION	0.25	BROTH DILUTION	0.125	BROTH DILUTION	>256	BROTH DILUTION	128	BROTH DILUTION	1	BROTH DILUTION	0.5	BROTH DILUTION	1	_	_	BROTH DILUTION	4	BROTH DILUTION	64	BROTH DILUTION
21127_1#46	9V/9A	52	GPS_BY_052	_	Y	EUROPE	BELARUS	MINSK-CITY	MINSK	3RD MINSK CITY CHILDREN'S HOSPITAL	THE REPUBLICAN RESEARCH AND PRACTICAL CENTER FOR EPIDEMIOLOGY AND MICROBIOLOGY	NOV	2013	F	0	OTITIS MEDIA	EAR SWAB	_	_	PCR	BROTH DILUTION	0.032	BROTH DILUTION	0.032	BROTH DILUTION	0.032	BROTH DILUTION	0.064	BROTH DILUTION	0.032	BROTH DILUTION	0.032	BROTH DILUTION	0.032	BROTH DILUTION	0.032	BROTH DILUTION	2	BROTH DILUTION	0.5	BROTH DILUTION	1	_	_	BROTH DILUTION	2	BROTH DILUTION	0.25	BROTH DILUTION
21127_1#47	28A/F	53	GPS_BY_053	_	N	EUROPE	BELARUS	MINSK-CITY	MINSK	3RD MINSK CITY CHILDREN'S HOSPITAL	THE REPUBLICAN RESEARCH AND PRACTICAL CENTER FOR EPIDEMIOLOGY AND MICROBIOLOGY	OCT	2013	F	13	OTHER	OTHER	_	_	LATEX AGGLUTINATION	BROTH DILUTION	0.032	BROTH DILUTION	0.016	BROTH DILUTION	0.032	BROTH DILUTION	0.032	BROTH DILUTION	0.032	BROTH DILUTION	0.016	BROTH DILUTION	0.032	BROTH DILUTION	0.032	BROTH DILUTION	0.25	BROTH DILUTION	0.5	BROTH DILUTION	1	_	_	BROTH DILUTION	2	BROTH DILUTION	0.125	BROTH DILUTION
21127_1#48	6A/6B	57	GPS_BY_057	_	Y	EUROPE	BELARUS	MINSK-CITY	MINSK	MINSK CITY CHILDREN'S INFECTIOUS DISEASES HOSPITAL	THE REPUBLICAN RESEARCH AND PRACTICAL CENTER FOR EPIDEMIOLOGY AND MICROBIOLOGY	NOV	2013	F	7	MENINGITIS	CSF	_	_	PCR	BROTH DILUTION	0.125	BROTH DILUTION	0.125	BROTH DILUTION	0.064	BROTH DILUTION	0.25	BROTH DILUTION	0.25	BROTH DILUTION	0.125	BROTH DILUTION	>256	BROTH DILUTION	128	BROTH DILUTION	4	BROTH DILUTION	0.5	BROTH DILUTION	1	_	_	BROTH DILUTION	4	BROTH DILUTION	32	BROTH DILUTION
21127_1#49	9V/9A	61	GPS_BY_061	_	Y	EUROPE	BELARUS	MINSK-CITY	MINSK	3RD MINSK CITY CHILDREN'S HOSPITAL	THE REPUBLICAN RESEARCH AND PRACTICAL CENTER FOR EPIDEMIOLOGY AND MICROBIOLOGY	NOV	2013	M	0	OTITIS MEDIA	EAR SWAB	_	_	PCR	BROTH DILUTION	2	BROTH DILUTION	2	BROTH DILUTION	2	BROTH DILUTION	2	BROTH DILUTION	4	BROTH DILUTION	0.5	BROTH DILUTION	0.032	BROTH DILUTION	0.032	BROTH DILUTION	16	BROTH DILUTION	0.5	BROTH DILUTION	1	_	_	BROTH DILUTION	4	BROTH DILUTION	0.25	BROTH DILUTION
21127_1#50	15B/15C	62	GPS_BY_062	_	Y	EUROPE	BELARUS	MINSK-CITY	MINSK	MINSK CITY CHILDREN'S INFECTIOUS DISEASES HOSPITAL	THE REPUBLICAN RESEARCH AND PRACTICAL CENTER FOR EPIDEMIOLOGY AND MICROBIOLOGY	NOV	2013	F	2	CARRIAGE	NASOPHARYNGEAL SWAB	_	_	PCR	BROTH DILUTION	0.032	BROTH DILUTION	0.032	BROTH DILUTION	0.032	BROTH DILUTION	0.032	BROTH DILUTION	0.032	BROTH DILUTION	0.016	BROTH DILUTION	0.032	BROTH DILUTION	0.032	BROTH DILUTION	4	BROTH DILUTION	0.5	BROTH DILUTION	1	_	_	BROTH DILUTION	2	BROTH DILUTION	0.125	BROTH DILUTION
21127_1#51	6A/6B	65	GPS_BY_065	_	Y	EUROPE	BELARUS	MINSK-CITY	MINSK	MINSK CITY CHILDREN'S INFECTIOUS DISEASES HOSPITAL	THE REPUBLICAN RESEARCH AND PRACTICAL CENTER FOR EPIDEMIOLOGY AND MICROBIOLOGY	NOV	2013	F	2	OTITIS MEDIA	EAR SWAB	_	_	PCR	BROTH DILUTION	0.5	BROTH DILUTION	0.25	BROTH DILUTION	0.25	BROTH DILUTION	0.25	BROTH DILUTION	0.5	BROTH DILUTION	0.064	BROTH DILUTION	1	BROTH DILUTION	0.032	BROTH DILUTION	2	BROTH DILUTION	1	BROTH DILUTION	1	_	_	BROTH DILUTION	2	BROTH DILUTION	0.125	BROTH DILUTION
21127_1#52	23A	76	GPS_BY_076	_	Y	EUROPE	BELARUS	MINSK-CITY	MINSK	3RD MINSK CITY CHILDREN'S HOSPITAL	THE REPUBLICAN RESEARCH AND PRACTICAL CENTER FOR EPIDEMIOLOGY AND MICROBIOLOGY	NOV	2013	F	2	OTITIS MEDIA	EAR SWAB	_	_	PCR	BROTH DILUTION	0.032	BROTH DILUTION	0.016	BROTH DILUTION	0.032	BROTH DILUTION	0.032	BROTH DILUTION	0.032	BROTH DILUTION	0.016	BROTH DILUTION	0.032	BROTH DILUTION	0.032	BROTH DILUTION	0.25	BROTH DILUTION	0.5	BROTH DILUTION	1	_	_	BROTH DILUTION	2	BROTH DILUTION	0.125	BROTH DILUTION
21127_1#96	23F	310	GPS_BY_310	_	Y	EUROPE	BELARUS	MOGILEV	MOGILEV	MOGILEV CITY CHILDREN'S CLINIC	THE REPUBLICAN RESEARCH AND PRACTICAL CENTER FOR EPIDEMIOLOGY AND MICROBIOLOGY	SEP	2014	M	4	DIS_CAR	NASOPHARYNGEAL SWAB	_	_	PCR	BROTH DILUTION	0.25	BROTH DILUTION	0.064	BROTH DILUTION	0.064	BROTH DILUTION	0.064	BROTH DILUTION	0.25	BROTH DILUTION	0.064	BROTH DILUTION	0.032	BROTH DILUTION	0.032	BROTH DILUTION	2	BROTH DILUTION	0.5	BROTH DILUTION	1	_	_	BROTH DILUTION	4	BROTH DILUTION	0.125	BROTH DILUTION
15608_5#50	23F	GPS_PL_2017_05	GPS_PL_2017_05	_	N	EUROPE	POLAND	WARMINSKO-MAZURSKIE	ELK	_	NATIONAL MEDICINES INSTITUTE	MAY	2005	M	1	MENINGITIS	CSF	_	_	QUELLUNG	BROTH DILUTION	0.015	BROTH DILUTION	2	BROTH DILUTION	0.015	BROTH DILUTION	0.03	_	_	BROTH DILUTION	0.06	_	_	_	_	BROTH DILUTION	>8	BROTH DILUTION	0.5	_	_	_	_	BROTH DILUTION	1	_	_	_
15682_2#59	9V	GPS_PL_2370_13	GPS_PL_2370_13	_	Y	EUROPE	POLAND	WARMINSKO-MAZURSKIE	OLSZTYN	_	NATIONAL MEDICINES INSTITUTE	MAY	2013	F	0	UNSPECIFIED	BLOOD	_	_	_	ETEST	1	_	_	ETEST	0.25	_	_	_	_	ETEST	0.25	AGAR DILUTION	25	AGAR DILUTION	22	_	_	ETEST	0.25	_	_	_	_	ETEST	2	_	_	_
15682_1#83	3	GPS_PL_1126_11	GPS_PL_1126_11	_	Y	EUROPE	POLAND	WARMINSKO-MAZURSKIE	OLSZTYN	_	NATIONAL MEDICINES INSTITUTE	MAR	2011	M	4	SEPSIS	BLOOD	_	_	_	ETEST	0.012	_	_	ETEST	0.015	_	_	_	_	ETEST	0.004	AGAR DILUTION	34	AGAR DILUTION	30	AGAR DILUTION	28	ETEST	0.25	_	_	_	_	ETEST	0.75	AGAR DILUTION	34	AGAR DILUTION
15682_1#17	14	GPS_PL_457_09	GPS_PL_457_09	_	Y	EUROPE	POLAND	WARMINSKO-MAZURSKIE	OLSZTYN	_	NATIONAL MEDICINES INSTITUTE	FEB	2009	M	3	MENINGITIS	CSF	_	_	_	ETEST	2	_	_	ETEST	2	_	_	_	_	ETEST	0.25	_	_	_	_	_	_	ETEST	0.5	_	_	_	_	ETEST	4	_	_	_
15682_1#37	19F	GPS_PL_5910_09	GPS_PL_5910_09	_	Y	EUROPE	POLAND	WARMINSKO-MAZURSKIE	OLSZTYN	_	NATIONAL MEDICINES INSTITUTE	OCT	2009	M	0	OTHER	OTHER	_	_	_	ETEST	0.03	_	_	ETEST	0.015	_	_	_	_	ETEST	0.008	_	_	_	_	_	_	ETEST	0.25	_	_	_	_	ETEST	16	_	_	_
15608_5#92	15C	GPS_PL_2308_08	GPS_PL_2308_08	_	Y	EUROPE	POLAND	WARMINSKO-MAZURSKIE	OLSZTYN	_	NATIONAL MEDICINES INSTITUTE	MAY	2008	M	4	MENINGITIS	CSF	_	_	_	ETEST	0.016	_	_	ETEST	0.023	_	_	_	_	ETEST	0.008	_	_	_	_	_	_	ETEST	0.38	_	_	_	_	ETEST	2	_	_	_
15682_1#5	15A	GPS_PL_3949_08	GPS_PL_3949_08	_	Y	EUROPE	POLAND	WARMINSKO-MAZURSKIE	OLSZTYN	_	NATIONAL MEDICINES INSTITUTE	OCT	2008	M	1	PNEUMONIA	BLOOD	_	_	_	ETEST	0.032	_	_	ETEST	0.023	_	_	_	_	ETEST	0.012	_	_	_	_	_	_	ETEST	0.25	_	_	_	_	ETEST	4	_	_	_
15608_5#77	23F	GPS_PL_2656_07	GPS_PL_2656_07	_	Y	EUROPE	POLAND	WARMINSKO-MAZURSKIE	OLSZTYN	_	NATIONAL MEDICINES INSTITUTE	SEP	2007	M	0	SEPSIS	BLOOD	_	_	_	ETEST	2	_	_	ETEST	1	_	_	_	_	ETEST	0.5	_	_	_	_	_	_	ETEST	0.38	_	_	_	_	ETEST	32	_	_	_
15608_5#58	8	GPS_PL_702_06	GPS_PL_702_06	_	N	EUROPE	POLAND	WARMINSKO-MAZURSKIE	OLSZTYN	_	NATIONAL MEDICINES INSTITUTE	MAR	2006	F	0	MENINGITIS	CSF	_	_	_	ETEST	0.015	_	_	ETEST	<=0.004	_	_	_	_	ETEST	<=0.015	_	_	_	_	_	_	ETEST	0.015	_	_	_	_	ETEST	0.06	_	_	_
15608_5#43	14	GPS_PL_2723_04	GPS_PL_2723_04	_	N	EUROPE	POLAND	WARMINSKO-MAZURSKIE	OLSZTYN	_	NATIONAL MEDICINES INSTITUTE	JUN	2004	F	4	MENINGITIS	CSF	_	_	QUELLUNG	BROTH DILUTION	2	BROTH DILUTION	2	BROTH DILUTION	1	BROTH DILUTION	2	_	_	BROTH DILUTION	0.5	_	_	_	_	BROTH DILUTION	>8	BROTH DILUTION	0.5	_	_	_	_	BROTH DILUTION	4	_	_	_
15682_1#40	7F	GPS_PL_6361_09	GPS_PL_6361_09	_	Y	EUROPE	POLAND	KUJAWSKO-POMORSKIE	GRUDZIADZ	_	NATIONAL MEDICINES INSTITUTE	NOV	2009	F	1	MENINGITIS	CSF	_	_	_	ETEST	0.06	_	_	ETEST	0.03	_	_	_	_	ETEST	0.008	_	_	_	_	_	_	ETEST	0.25	_	_	_	_	ETEST	3	_	_	_
27119_1#287	19A	GPS_IE_297	GPS_IE_297	IRELAND 19A STUDY	N	EUROPE	IRELAND	WEST	_	_	TEMPLE STREET CHILDRENS HOSPITAL	MAR	2018	M	72	_	BLOOD	_	_	QUELLUNG	ETEST	0.25	_	_	ETEST	0.125	_	_	_	_	_	_	ETEST	0.19	_	_	_	_	_	_	_	_	_	_	_	_	_	_	_
27119_1#288	19A	GPS_IE_298	GPS_IE_298	IRELAND 19A STUDY	N	EUROPE	IRELAND	WEST	_	_	TEMPLE STREET CHILDRENS HOSPITAL	MAY	2018	M	82	_	BLOOD	_	_	QUELLUNG	ETEST	0.25	_	_	ETEST	0.125	_	_	_	_	_	_	ETEST	0.19	_	_	_	_	_	_	_	_	_	_	_	_	_	_	_
27119_1#244	19A	GPS_IE_252	GPS_IE_252	IRELAND 19A STUDY	N	EUROPE	IRELAND	WEST	_	_	TEMPLE STREET CHILDRENS HOSPITAL	FEB	2017	M	67	_	BLOOD	_	_	QUELLUNG	ETEST	1	_	_	ETEST	0.75	_	_	_	_	_	_	ETEST	256	_	_	_	_	_	_	_	_	_	_	_	_	_	_	_
27119_1#250	19A	GPS_IE_258	GPS_IE_258	IRELAND 19A STUDY	N	EUROPE	IRELAND	WEST	_	_	TEMPLE STREET CHILDRENS HOSPITAL	MAR	2017	F	70	_	BLOOD	_	_	QUELLUNG	ETEST	0.023	_	_	ETEST	0.012	_	_	_	_	_	_	ETEST	0.125	_	_	_	_	_	_	_	_	_	_	_	_	_	_	_
27119_1#254	19A	GPS_IE_262	GPS_IE_262	IRELAND 19A STUDY	N	EUROPE	IRELAND	WEST	_	_	TEMPLE STREET CHILDRENS HOSPITAL	APR	2017	M	60	_	BLOOD	_	_	QUELLUNG	ETEST	0.094	_	_	ETEST	0.047	_	_	_	_	_	_	ETEST	0.19	_	_	_	_	_	_	_	_	_	_	_	_	_	_	_
27119_1#259	19A	GPS_IE_268	GPS_IE_268	IRELAND 19A STUDY	N	EUROPE	IRELAND	WEST	_	_	TEMPLE STREET CHILDRENS HOSPITAL	JUN	2017	M	81	_	BLOOD	_	_	QUELLUNG	ETEST	0.016	_	_	ETEST	0.012	_	_	_	_	_	_	ETEST	0.125	_	_	_	_	_	_	_	_	_	_	_	_	_	_	_
27119_1#263	19A	GPS_IE_272	GPS_IE_272	IRELAND 19A STUDY	N	EUROPE	IRELAND	WEST	_	_	TEMPLE STREET CHILDRENS HOSPITAL	SEP	2017	M	51	_	BLOOD	_	_	QUELLUNG	ETEST	0.19	_	_	ETEST	0.125	_	_	_	_	_	_	ETEST	0.19	_	_	_	_	_	_	_	_	_	_	_	_	_	_	_
27119_1#29	19A	GPS_IE_274	GPS_IE_274	IRELAND 19A STUDY	N	EUROPE	IRELAND	WEST	_	_	TEMPLE STREET CHILDRENS HOSPITAL	SEP	2017	F	71	_	BLOOD	_	_	QUELLUNG	ETEST	0.023	_	_	ETEST	0.016	_	_	_	_	_	_	ETEST	0.064	_	_	_	_	_	_	_	_	_	_	_	_	_	_	_
27119_1#211	19A	GPS_IE_219	GPS_IE_219	IRELAND 19A STUDY	N	EUROPE	IRELAND	WEST	_	_	TEMPLE STREET CHILDRENS HOSPITAL	JAN	2016	F	61	_	BLOOD	_	_	QUELLUNG	ETEST	0.016	_	_	ETEST	0.012	_	_	_	_	_	_	ETEST	0.19	_	_	_	_	_	_	_	_	_	_	_	_	_	_	_
27119_1#229	19A	GPS_IE_237	GPS_IE_237	IRELAND 19A STUDY	N	EUROPE	IRELAND	WEST	_	_	TEMPLE STREET CHILDRENS HOSPITAL	MAY	2016	F	64	_	BLOOD	_	_	QUELLUNG	ETEST	1.5	_	_	ETEST	1.5	_	_	_	_	_	_	ETEST	256	_	_	_	_	_	_	_	_	_	_	_	_	_	_	_
27119_1#231	19A	GPS_IE_239	GPS_IE_239	IRELAND 19A STUDY	N	EUROPE	IRELAND	WEST	_	_	TEMPLE STREET CHILDRENS HOSPITAL	JUL	2016	M	70	_	BLOOD	_	_	QUELLUNG	ETEST	1	_	_	ETEST	0.5	_	_	_	_	_	_	ETEST	0.19	_	_	_	_	_	_	_	_	_	_	_	_	_	_	_
27119_1#180	19A	GPS_IE_188	GPS_IE_188	IRELAND 19A STUDY	N	EUROPE	IRELAND	WEST	_	_	TEMPLE STREET CHILDRENS HOSPITAL	JAN	2015	F	71	_	BLOOD	_	_	QUELLUNG	ETEST	2	_	_	ETEST	0.75	_	_	_	_	_	_	ETEST	>256	_	_	_	_	_	_	_	_	_	_	_	_	_	_	_
27119_1#196	19A	GPS_IE_204	GPS_IE_204	IRELAND 19A STUDY	N	EUROPE	IRELAND	WEST	_	_	TEMPLE STREET CHILDRENS HOSPITAL	JUN	2015	F	85	_	BLOOD	_	_	QUELLUNG	ETEST	0.5	_	_	ETEST	0.38	_	_	_	_	_	_	ETEST	0.125	_	_	_	_	_	_	_	_	_	_	_	_	_	_	_
27119_1#165	19A	GPS_IE_173	GPS_IE_173	IRELAND 19A STUDY	N	EUROPE	IRELAND	WEST	_	_	TEMPLE STREET CHILDRENS HOSPITAL	APR	2014	F	47	_	BLOOD	_	_	QUELLUNG	ETEST	0.19	_	_	ETEST	0.125	_	_	_	_	_	_	ETEST	>256	_	_	_	_	_	_	_	_	_	_	_	_	_	_	_
27119_1#170	19A	GPS_IE_178	GPS_IE_178	IRELAND 19A STUDY	N	EUROPE	IRELAND	WEST	_	_	TEMPLE STREET CHILDRENS HOSPITAL	JUN	2014	M	70	_	BLOOD	_	_	QUELLUNG	ETEST	0.008	_	_	ETEST	0.023	_	_	_	_	_	_	ETEST	0.19	_	_	_	_	_	_	_	_	_	_	_	_	_	_	_
27119_1#176	19A	GPS_IE_184	GPS_IE_184	IRELAND 19A STUDY	N	EUROPE	IRELAND	WEST	_	_	TEMPLE STREET CHILDRENS HOSPITAL	NOV	2014	F	3	_	BLOOD	_	_	QUELLUNG	ETEST	1	_	_	ETEST	2	_	_	_	_	_	_	ETEST	>256	_	_	_	_	_	_	_	_	_	_	_	_	_	_	_
27119_1#133	19A	GPS_IE_139	GPS_IE_139	IRELAND 19A STUDY	N	EUROPE	IRELAND	WEST	_	_	TEMPLE STREET CHILDRENS HOSPITAL	FEB	2013	F	53	_	BLOOD	_	_	QUELLUNG	ETEST	2	_	_	ETEST	2	_	_	_	_	_	_	ETEST	>256	_	_	_	_	_	_	_	_	_	_	_	_	_	_	_
27119_1#135	19A	GPS_IE_142	GPS_IE_142	IRELAND 19A STUDY	N	EUROPE	IRELAND	WEST	_	_	TEMPLE STREET CHILDRENS HOSPITAL	MAR	2013	M	64	_	BLOOD	_	_	QUELLUNG	ETEST	0.012	_	_	ETEST	0.016	_	_	_	_	_	_	ETEST	0.19	_	_	_	_	_	_	_	_	_	_	_	_	_	_	_
27119_1#148	19A	GPS_IE_155	GPS_IE_155	IRELAND 19A STUDY	N	EUROPE	IRELAND	WEST	_	_	TEMPLE STREET CHILDRENS HOSPITAL	SEP	2013	M	71	_	BLOOD	_	_	QUELLUNG	ETEST	1.5	_	_	ETEST	1.5	_	_	_	_	_	_	ETEST	>256	_	_	_	_	_	_	_	_	_	_	_	_	_	_	_
27119_1#110	19A	GPS_IE_113	GPS_IE_113	IRELAND 19A STUDY	N	EUROPE	IRELAND	WEST	_	_	TEMPLE STREET CHILDRENS HOSPITAL	MAR	2012	M	66	_	BLOOD	_	_	QUELLUNG	ETEST	0.25	_	_	ETEST	0.38	_	_	_	_	_	_	ETEST	>256	_	_	_	_	_	_	_	_	_	_	_	_	_	_	_
27119_1#114	19A	GPS_IE_119	GPS_IE_119	IRELAND 19A STUDY	N	EUROPE	IRELAND	WEST	_	_	TEMPLE STREET CHILDRENS HOSPITAL	MAY	2012	M	82	_	BLOOD	_	_	QUELLUNG	ETEST	0.25	_	_	ETEST	0.38	_	_	_	_	_	_	ETEST	>256	_	_	_	_	_	_	_	_	_	_	_	_	_	_	_
27119_1#115	19A	GPS_IE_120	GPS_IE_120	IRELAND 19A STUDY	N	EUROPE	IRELAND	WEST	_	_	TEMPLE STREET CHILDRENS HOSPITAL	MAY	2012	F	74	_	BLOOD	_	_	QUELLUNG	ETEST	1.5	_	_	ETEST	1	_	_	_	_	_	_	ETEST	>256	_	_	_	_	_	_	_	_	_	_	_	_	_	_	_
27119_1#120	19A	GPS_IE_125	GPS_IE_125	IRELAND 19A STUDY	N	EUROPE	IRELAND	WEST	_	_	TEMPLE STREET CHILDRENS HOSPITAL	OCT	2012	F	53	_	BLOOD	_	_	QUELLUNG	ETEST	1.5	_	_	ETEST	1	_	_	_	_	_	_	ETEST	>256	_	_	_	_	_	_	_	_	_	_	_	_	_	_	_
27119_1#21	19A	GPS_IE_110	GPS_IE_110	IRELAND 19A STUDY	N	EUROPE	IRELAND	WEST	_	_	TEMPLE STREET CHILDRENS HOSPITAL	MAR	2012	F	69	_	BLOOD	_	_	QUELLUNG	ETEST	0.023	_	_	ETEST	0.032	_	_	_	_	_	_	ETEST	0.19	_	_	_	_	_	_	_	_	_	_	_	_	_	_	_
27119_1#23	19A	GPS_IE_114	GPS_IE_114	IRELAND 19A STUDY	N	EUROPE	IRELAND	WEST	_	_	TEMPLE STREET CHILDRENS HOSPITAL	MAR	2012	F	60	_	BLOOD	_	_	QUELLUNG	ETEST	0.016	_	_	ETEST	0.023	_	_	_	_	_	_	ETEST	0.094	_	_	_	_	_	_	_	_	_	_	_	_	_	_	_
27119_1#24	19A	GPS_IE_115	GPS_IE_115	IRELAND 19A STUDY	N	EUROPE	IRELAND	WEST	_	_	TEMPLE STREET CHILDRENS HOSPITAL	APR	2012	M	76	_	BLOOD	_	_	QUELLUNG	ETEST	0.023	_	_	ETEST	0.023	_	_	_	_	_	_	ETEST	0.19	_	_	_	_	_	_	_	_	_	_	_	_	_	_	_
27119_1#79	19A	GPS_IE_77	GPS_IE_77	IRELAND 19A STUDY	N	EUROPE	IRELAND	WEST	_	_	TEMPLE STREET CHILDRENS HOSPITAL	JAN	2011	M	65	_	BLOOD	_	_	QUELLUNG	ETEST	0.016	_	_	ETEST	0.016	_	_	_	_	_	_	ETEST	0.19	_	_	_	_	_	_	_	_	_	_	_	_	_	_	_
27119_1#82	19A	GPS_IE_80	GPS_IE_80	IRELAND 19A STUDY	N	EUROPE	IRELAND	WEST	_	_	TEMPLE STREET CHILDRENS HOSPITAL	MAR	2011	F	37	_	BLOOD	_	_	QUELLUNG	ETEST	0.016	_	_	ETEST	0.023	_	_	_	_	_	_	ETEST	0.19	_	_	_	_	_	_	_	_	_	_	_	_	_	_	_
27119_1#85	19A	GPS_IE_83	GPS_IE_83	IRELAND 19A STUDY	N	EUROPE	IRELAND	WEST	_	_	TEMPLE STREET CHILDRENS HOSPITAL	MAR	2011	M	1	_	BLOOD	_	_	QUELLUNG	ETEST	4	_	_	ETEST	3	_	_	_	_	_	_	ETEST	>256	_	_	_	_	_	_	_	_	_	_	_	_	_	_	_
27119_1#88	19A	GPS_IE_86	GPS_IE_86	IRELAND 19A STUDY	N	EUROPE	IRELAND	WEST	_	_	TEMPLE STREET CHILDRENS HOSPITAL	APR	2011	M	61	_	BLOOD	_	_	QUELLUNG	ETEST	0.25	_	_	ETEST	0.19	_	_	_	_	_	_	ETEST	0.19	_	_	_	_	_	_	_	_	_	_	_	_	_	_	_
27119_1#99	19A	GPS_IE_98	GPS_IE_98	IRELAND 19A STUDY	N	EUROPE	IRELAND	WEST	_	_	TEMPLE STREET CHILDRENS HOSPITAL	JUL	2011	M	77	_	BLOOD	_	_	QUELLUNG	ETEST	0.023	_	_	ETEST	0.023	_	_	_	_	_	_	ETEST	0.19	_	_	_	_	_	_	_	_	_	_	_	_	_	_	_
27119_1#55	19A	GPS_IE_53	GPS_IE_53	IRELAND 19A STUDY	N	EUROPE	IRELAND	WEST	_	_	TEMPLE STREET CHILDRENS HOSPITAL	JAN	2010	M	80	_	BLOOD	_	_	QUELLUNG	ETEST	0.016	_	_	ETEST	0.016	_	_	_	_	_	_	ETEST	0.125	_	_	_	_	_	_	_	_	_	_	_	_	_	_	_
27119_1#57	19A	GPS_IE_55	GPS_IE_55	IRELAND 19A STUDY	N	EUROPE	IRELAND	WEST	_	_	TEMPLE STREET CHILDRENS HOSPITAL	MAR	2010	M	68	_	BLOOD	_	_	QUELLUNG	ETEST	0.016	_	_	ETEST	0.023	_	_	_	_	_	_	ETEST	0.19	_	_	_	_	_	_	_	_	_	_	_	_	_	_	_
27119_1#66	19A	GPS_IE_64	GPS_IE_64	IRELAND 19A STUDY	N	EUROPE	IRELAND	WEST	_	_	TEMPLE STREET CHILDRENS HOSPITAL	JUL	2010	M	81	_	BLOOD	_	_	QUELLUNG	ETEST	0.19	_	_	ETEST	0.38	_	_	_	_	_	_	ETEST	>256	_	_	_	_	_	_	_	_	_	_	_	_	_	_	_
27119_1#74	19A	GPS_IE_72	GPS_IE_72	IRELAND 19A STUDY	N	EUROPE	IRELAND	WEST	_	_	TEMPLE STREET CHILDRENS HOSPITAL	DEC	2010	M	81	_	BLOOD	_	_	QUELLUNG	ETEST	0.25	_	_	ETEST	0.38	_	_	_	_	_	_	ETEST	>256	_	_	_	_	_	_	_	_	_	_	_	_	_	_	_
27119_1#13	19A	GPS_IE_39	GPS_IE_39	IRELAND 19A STUDY	N	EUROPE	IRELAND	WEST	_	_	TEMPLE STREET CHILDRENS HOSPITAL	MAY	2009	M	73	_	BLOOD	_	_	QUELLUNG	ETEST	0.016	_	_	ETEST	0.023	_	_	_	_	_	_	ETEST	0.25	_	_	_	_	_	_	_	_	_	_	_	_	_	_	_
27119_1#15	19A	GPS_IE_45	GPS_IE_45	IRELAND 19A STUDY	N	EUROPE	IRELAND	WEST	_	_	TEMPLE STREET CHILDRENS HOSPITAL	SEP	2009	M	70	_	BLOOD	_	_	QUELLUNG	ETEST	0.023	_	_	ETEST	0.016	_	_	_	_	_	_	ETEST	0.125	_	_	_	_	_	_	_	_	_	_	_	_	_	_	_
27119_1#34	19A	GPS_IE_18	GPS_IE_18	IRELAND 19A STUDY	N	EUROPE	IRELAND	WEST	_	_	TEMPLE STREET CHILDRENS HOSPITAL	MAR	2008	M	62	_	BLOOD	_	_	QUELLUNG	ETEST	0.023	_	_	ETEST	0.032	_	_	_	_	_	_	ETEST	0.19	_	_	_	_	_	_	_	_	_	_	_	_	_	_	_
27119_1#36	19A	GPS_IE_21	GPS_IE_21	IRELAND 19A STUDY	N	EUROPE	IRELAND	WEST	_	_	TEMPLE STREET CHILDRENS HOSPITAL	APR	2008	M	86	_	BLOOD	_	_	QUELLUNG	ETEST	0.023	_	_	ETEST	0.023	_	_	_	_	_	_	ETEST	0.125	_	_	_	_	_	_	_	_	_	_	_	_	_	_	_
15682_2#48	23F	GPS_PL_7714_12	GPS_PL_7714_12	_	Y	EUROPE	POLAND	ZACHODNIO-POMORSKIE	SZCZECIN	_	NATIONAL MEDICINES INSTITUTE	DEC	2012	F	3	PNEUMONIA	BLOOD	_	_	_	ETEST	0.016	_	_	ETEST	0.03	_	_	_	_	ETEST	0.004	AGAR DILUTION	25	AGAR DILUTION	21	_	_	ETEST	0.25	_	_	_	_	ETEST	2	_	_	_
15682_1#13	14	GPS_PL_5008_08	GPS_PL_5008_08	_	Y	EUROPE	POLAND	ZACHODNIO-POMORSKIE	SZCZECIN	_	NATIONAL MEDICINES INSTITUTE	DEC	2008	M	1	BACTERAEMIA	BLOOD	_	_	_	ETEST	0.047	_	_	ETEST	0.064	_	_	_	_	ETEST	0.008	_	_	_	_	_	_	ETEST	0.25	_	_	_	_	ETEST	4	_	_	_
27119_1#275	19A	GPS_IE_285	GPS_IE_285	IRELAND 19A STUDY	N	EUROPE	IRELAND	MIDLANDS	_	_	TEMPLE STREET CHILDRENS HOSPITAL	FEB	2018	M	20	_	BLOOD	_	_	QUELLUNG	ETEST	0.094	_	_	ETEST	0.064	_	_	_	_	_	_	ETEST	0.25	_	_	_	_	_	_	_	_	_	_	_	_	_	_	_
27119_1#281	19A	GPS_IE_291	GPS_IE_291	IRELAND 19A STUDY	N	EUROPE	IRELAND	MIDLANDS	_	_	TEMPLE STREET CHILDRENS HOSPITAL	MAR	2018	M	17	_	BLOOD	_	_	QUELLUNG	ETEST	2	_	_	ETEST	1.5	_	_	_	_	_	_	ETEST	256	_	_	_	_	_	_	_	_	_	_	_	_	_	_	_
27119_1#243	19A	GPS_IE_251	GPS_IE_251	IRELAND 19A STUDY	N	EUROPE	IRELAND	MIDLANDS	_	_	TEMPLE STREET CHILDRENS HOSPITAL	FEB	2017	M	6	_	BLOOD	_	_	QUELLUNG	ETEST	0.012	_	_	ETEST	0.012	_	_	_	_	_	_	ETEST	0.125	_	_	_	_	_	_	_	_	_	_	_	_	_	_	_
27119_1#246	19A	GPS_IE_254	GPS_IE_254	IRELAND 19A STUDY	N	EUROPE	IRELAND	MIDLANDS	_	_	TEMPLE STREET CHILDRENS HOSPITAL	MAR	2017	F	85	_	BLOOD	_	_	QUELLUNG	ETEST	1.5	_	_	ETEST	1	_	_	_	_	_	_	ETEST	256	_	_	_	_	_	_	_	_	_	_	_	_	_	_	_
27119_1#260	19A	GPS_IE_269	GPS_IE_269	IRELAND 19A STUDY	N	EUROPE	IRELAND	MIDLANDS	_	_	TEMPLE STREET CHILDRENS HOSPITAL	JUL	2017	F	72	_	BLOOD	_	_	QUELLUNG	ETEST	2	_	_	ETEST	0.075	_	_	_	_	_	_	ETEST	256	_	_	_	_	_	_	_	_	_	_	_	_	_	_	_
27119_1#268	19A	GPS_IE_278	GPS_IE_278	IRELAND 19A STUDY	N	EUROPE	IRELAND	MIDLANDS	_	_	TEMPLE STREET CHILDRENS HOSPITAL	DEC	2017	F	93	_	BLOOD	_	_	QUELLUNG	ETEST	6	_	_	ETEST	2	_	_	_	_	_	_	ETEST	256	_	_	_	_	_	_	_	_	_	_	_	_	_	_	_
27119_1#212	19A	GPS_IE_220	GPS_IE_220	IRELAND 19A STUDY	N	EUROPE	IRELAND	MIDLANDS	_	_	TEMPLE STREET CHILDRENS HOSPITAL	JAN	2016	M	56	_	BLOOD	_	_	QUELLUNG	ETEST	0.75	_	_	ETEST	0.5	_	_	_	_	_	_	ETEST	2	_	_	_	_	_	_	_	_	_	_	_	_	_	_	_
27119_1#214	19A	GPS_IE_222	GPS_IE_222	IRELAND 19A STUDY	N	EUROPE	IRELAND	MIDLANDS	_	_	TEMPLE STREET CHILDRENS HOSPITAL	FEB	2016	M	32	_	BLOOD	_	_	QUELLUNG	ETEST	0.016	_	_	ETEST	0.016	_	_	_	_	_	_	ETEST	0.19	_	_	_	_	_	_	_	_	_	_	_	_	_	_	_
27119_1#218	19A	GPS_IE_226	GPS_IE_226	IRELAND 19A STUDY	N	EUROPE	IRELAND	MIDLANDS	_	_	TEMPLE STREET CHILDRENS HOSPITAL	MAR	2016	F	31	_	CSF	_	_	QUELLUNG	ETEST	0.047	_	_	ETEST	0.047	_	_	_	_	_	_	ETEST	0.19	_	_	_	_	_	_	_	_	_	_	_	_	_	_	_
27119_1#224	19A	GPS_IE_232	GPS_IE_232	IRELAND 19A STUDY	N	EUROPE	IRELAND	MIDLANDS	_	_	TEMPLE STREET CHILDRENS HOSPITAL	APR	2016	F	90	_	BLOOD	_	_	QUELLUNG	ETEST	0.125	_	_	ETEST	0.19	_	_	_	_	_	_	ETEST	2	_	_	_	_	_	_	_	_	_	_	_	_	_	_	_
27119_1#227	19A	GPS_IE_235	GPS_IE_235	IRELAND 19A STUDY	N	EUROPE	IRELAND	MIDLANDS	_	_	TEMPLE STREET CHILDRENS HOSPITAL	MAY	2016	F	80	_	BLOOD	_	_	QUELLUNG	ETEST	0.19	_	_	ETEST	0.25	_	_	_	_	_	_	ETEST	0.25	_	_	_	_	_	_	_	_	_	_	_	_	_	_	_
27119_1#228	19A	GPS_IE_236	GPS_IE_236	IRELAND 19A STUDY	N	EUROPE	IRELAND	MIDLANDS	_	_	TEMPLE STREET CHILDRENS HOSPITAL	MAY	2016	_	65	_	BLOOD	_	_	QUELLUNG	ETEST	0.19	_	_	ETEST	0.094	_	_	_	_	_	_	ETEST	0.19	_	_	_	_	_	_	_	_	_	_	_	_	_	_	_
27119_1#230	19A	GPS_IE_238	GPS_IE_238	IRELAND 19A STUDY	N	EUROPE	IRELAND	MIDLANDS	_	_	TEMPLE STREET CHILDRENS HOSPITAL	JUN	2016	F	59	_	BLOOD	_	_	QUELLUNG	ETEST	0.012	_	_	ETEST	0.012	_	_	_	_	_	_	ETEST	0.19	_	_	_	_	_	_	_	_	_	_	_	_	_	_	_
27119_1#181	19A	GPS_IE_189	GPS_IE_189	IRELAND 19A STUDY	N	EUROPE	IRELAND	MIDLANDS	_	_	TEMPLE STREET CHILDRENS HOSPITAL	JAN	2015	F	82	_	BLOOD	_	_	QUELLUNG	ETEST	0.75	_	_	ETEST	0.5	_	_	_	_	_	_	ETEST	>256	_	_	_	_	_	_	_	_	_	_	_	_	_	_	_
27119_1#188	19A	GPS_IE_196	GPS_IE_196	IRELAND 19A STUDY	N	EUROPE	IRELAND	MIDLANDS	_	_	TEMPLE STREET CHILDRENS HOSPITAL	APR	2015	F	88	_	BLOOD	_	_	QUELLUNG	ETEST	0.75	_	_	ETEST	0.75	_	_	_	_	_	_	ETEST	256	_	_	_	_	_	_	_	_	_	_	_	_	_	_	_
27119_1#197	19A	GPS_IE_205	GPS_IE_205	IRELAND 19A STUDY	N	EUROPE	IRELAND	MIDLANDS	_	_	TEMPLE STREET CHILDRENS HOSPITAL	AUG	2015	M	88	_	BLOOD	_	_	QUELLUNG	ETEST	0.023	_	_	ETEST	0.012	_	_	_	_	_	_	ETEST	0.125	_	_	_	_	_	_	_	_	_	_	_	_	_	_	_
27119_1#175	19A	GPS_IE_183	GPS_IE_183	IRELAND 19A STUDY	N	EUROPE	IRELAND	MIDLANDS	_	_	TEMPLE STREET CHILDRENS HOSPITAL	OCT	2014	M	74	_	BLOOD	_	_	QUELLUNG	ETEST	1	_	_	ETEST	2	_	_	_	_	_	_	ETEST	>256	_	_	_	_	_	_	_	_	_	_	_	_	_	_	_
27119_1#132	19A	GPS_IE_138	GPS_IE_138	IRELAND 19A STUDY	N	EUROPE	IRELAND	MIDLANDS	_	_	TEMPLE STREET CHILDRENS HOSPITAL	FEB	2013	M	3	_	BLOOD	_	_	QUELLUNG	ETEST	2	_	_	ETEST	1.5	_	_	_	_	_	_	ETEST	>256	_	_	_	_	_	_	_	_	_	_	_	_	_	_	_
27119_1#136	19A	GPS_IE_143	GPS_IE_143	IRELAND 19A STUDY	N	EUROPE	IRELAND	MIDLANDS	_	_	TEMPLE STREET CHILDRENS HOSPITAL	MAR	2013	M	57	_	BLOOD	_	_	QUELLUNG	ETEST	0.012	_	_	ETEST	0.016	_	_	_	_	_	_	ETEST	0.19	_	_	_	_	_	_	_	_	_	_	_	_	_	_	_
27119_1#147	19A	GPS_IE_154	GPS_IE_154	IRELAND 19A STUDY	N	EUROPE	IRELAND	MIDLANDS	_	_	TEMPLE STREET CHILDRENS HOSPITAL	JUN	2013	F	2	_	BLOOD	_	_	QUELLUNG	ETEST	2	_	_	ETEST	1	_	_	_	_	_	_	ETEST	>256	_	_	_	_	_	_	_	_	_	_	_	_	_	_	_
27119_1#150	19A	GPS_IE_157	GPS_IE_157	IRELAND 19A STUDY	N	EUROPE	IRELAND	MIDLANDS	_	_	TEMPLE STREET CHILDRENS HOSPITAL	OCT	2013	M	75	_	BLOOD	_	_	QUELLUNG	ETEST	0.016	_	_	ETEST	0.023	_	_	_	_	_	_	ETEST	0.19	_	_	_	_	_	_	_	_	_	_	_	_	_	_	_
27119_1#108	19A	GPS_IE_109	GPS_IE_109	IRELAND 19A STUDY	N	EUROPE	IRELAND	MIDLANDS	_	_	TEMPLE STREET CHILDRENS HOSPITAL	FEB	2012	M	74	_	BLOOD	_	_	QUELLUNG	ETEST	0.023	_	_	ETEST	0.032	_	_	_	_	_	_	ETEST	0.125	_	_	_	_	_	_	_	_	_	_	_	_	_	_	_
27119_1#98	19A	GPS_IE_97	GPS_IE_97	IRELAND 19A STUDY	N	EUROPE	IRELAND	MIDLANDS	_	_	TEMPLE STREET CHILDRENS HOSPITAL	JUL	2011	M	73	_	BLOOD	_	_	QUELLUNG	ETEST	0.016	_	_	ETEST	0.023	_	_	_	_	_	_	ETEST	0.125	_	_	_	_	_	_	_	_	_	_	_	_	_	_	_
27119_1#63	19A	GPS_IE_61	GPS_IE_61	IRELAND 19A STUDY	N	EUROPE	IRELAND	MIDLANDS	_	_	TEMPLE STREET CHILDRENS HOSPITAL	MAY	2010	F	59	_	BLOOD	_	_	QUELLUNG	ETEST	1.5	_	_	ETEST	1.5	_	_	_	_	_	_	ETEST	>256	_	_	_	_	_	_	_	_	_	_	_	_	_	_	_
27119_1#46	19A	GPS_IE_40	GPS_IE_40	IRELAND 19A STUDY	N	EUROPE	IRELAND	MIDLANDS	_	_	TEMPLE STREET CHILDRENS HOSPITAL	JUN	2009	F	51	_	BLOOD	_	_	QUELLUNG	ETEST	0.016	_	_	ETEST	0.023	_	_	_	_	_	_	ETEST	0.19	_	_	_	_	_	_	_	_	_	_	_	_	_	_	_
27119_1#42	19A	GPS_IE_31	GPS_IE_31	IRELAND 19A STUDY	N	EUROPE	IRELAND	MIDLANDS	_	_	TEMPLE STREET CHILDRENS HOSPITAL	DEC	2008	F	85	_	BLOOD	_	_	QUELLUNG	ETEST	3	_	_	ETEST	2	_	_	_	_	_	_	ETEST	>256	_	_	_	_	_	_	_	_	_	_	_	_	_	_	_
27119_1#8	19A	GPS_IE_30	GPS_IE_30	IRELAND 19A STUDY	N	EUROPE	IRELAND	MIDLANDS	_	_	TEMPLE STREET CHILDRENS HOSPITAL	DEC	2008	F	96	_	BLOOD	_	_	QUELLUNG	ETEST	6	_	_	ETEST	3	_	_	_	_	_	_	ETEST	>256	_	_	_	_	_	_	_	_	_	_	_	_	_	_	_
26968_7#278	19A	GPS_IE_789	GPS_IE_789	IRELAND 19A STUDY	N	EUROPE	IRELAND	MIDLANDS	_	_	TEMPLE STREET CHILDRENS HOSPITAL	OCT	2007	F	67	_	BLOOD	_	_	QUELLUNG	ETEST	0.023	_	_	ETEST	0.032	_	_	_	_	_	_	ETEST	0.25	_	_	_	_	_	_	_	_	_	_	_	_	_	_	_
27119_1#274	19A	GPS_IE_284	GPS_IE_284	IRELAND 19A STUDY	N	EUROPE	IRELAND	EAST	_	_	TEMPLE STREET CHILDRENS HOSPITAL	JAN	2018	M	85	_	BLOOD	_	_	QUELLUNG	ETEST	0.012	_	_	ETEST	0.008	_	_	_	_	_	_	ETEST	0.19	_	_	_	_	_	_	_	_	_	_	_	_	_	_	_
27119_1#280	19A	GPS_IE_290	GPS_IE_290	IRELAND 19A STUDY	N	EUROPE	IRELAND	EAST	_	_	TEMPLE STREET CHILDRENS HOSPITAL	MAR	2018	F	39	_	BLOOD	_	_	QUELLUNG	ETEST	1	_	_	ETEST	0.75	_	_	_	_	_	_	ETEST	256	_	_	_	_	_	_	_	_	_	_	_	_	_	_	_
27119_1#286	19A	GPS_IE_296	GPS_IE_296	IRELAND 19A STUDY	N	EUROPE	IRELAND	EAST	_	_	TEMPLE STREET CHILDRENS HOSPITAL	MAR	2018	F	72	_	BLOOD	_	_	QUELLUNG	ETEST	0.064	_	_	ETEST	0.047	_	_	_	_	_	_	ETEST	0.25	_	_	_	_	_	_	_	_	_	_	_	_	_	_	_
27119_1#293	19A	GPS_IE_303	GPS_IE_303	IRELAND 19A STUDY	N	EUROPE	IRELAND	EAST	_	_	TEMPLE STREET CHILDRENS HOSPITAL	MAY	2018	F	73	_	BLOOD	_	_	QUELLUNG	ETEST	0.023	_	_	ETEST	0.016	_	_	_	_	_	_	ETEST	0.19	_	_	_	_	_	_	_	_	_	_	_	_	_	_	_
27119_1#294	19A	GPS_IE_304	GPS_IE_304	IRELAND 19A STUDY	N	EUROPE	IRELAND	EAST	_	_	TEMPLE STREET CHILDRENS HOSPITAL	JUN	2018	M	77	_	BLOOD	_	_	QUELLUNG	ETEST	0.016	_	_	ETEST	0.012	_	_	_	_	_	_	ETEST	0.19	_	_	_	_	_	_	_	_	_	_	_	_	_	_	_
27119_1#240	19A	GPS_IE_248	GPS_IE_248	IRELAND 19A STUDY	N	EUROPE	IRELAND	EAST	_	_	TEMPLE STREET CHILDRENS HOSPITAL	JAN	2017	F	61	_	BLOOD	_	_	QUELLUNG	ETEST	0.125	_	_	ETEST	0.25	_	_	_	_	_	_	ETEST	256	_	_	_	_	_	_	_	_	_	_	_	_	_	_	_
27119_1#247	19A	GPS_IE_255	GPS_IE_255	IRELAND 19A STUDY	N	EUROPE	IRELAND	EAST	_	_	TEMPLE STREET CHILDRENS HOSPITAL	MAR	2017	F	82	_	BLOOD	_	_	QUELLUNG	ETEST	1	_	_	ETEST	0.75	_	_	_	_	_	_	ETEST	256	_	_	_	_	_	_	_	_	_	_	_	_	_	_	_
27119_1#249	19A	GPS_IE_257	GPS_IE_257	IRELAND 19A STUDY	N	EUROPE	IRELAND	EAST	_	_	TEMPLE STREET CHILDRENS HOSPITAL	MAR	2017	F	41	_	BLOOD	_	_	QUELLUNG	ETEST	0.012	_	_	ETEST	0.016	_	_	_	_	_	_	ETEST	0.125	_	_	_	_	_	_	_	_	_	_	_	_	_	_	_
27119_1#252	19A	GPS_IE_260	GPS_IE_260	IRELAND 19A STUDY	N	EUROPE	IRELAND	EAST	_	_	TEMPLE STREET CHILDRENS HOSPITAL	APR	2017	F	88	_	BLOOD	_	_	QUELLUNG	ETEST	0.016	_	_	ETEST	0.012	_	_	_	_	_	_	ETEST	0.19	_	_	_	_	_	_	_	_	_	_	_	_	_	_	_
27119_1#253	19A	GPS_IE_261	GPS_IE_261	IRELAND 19A STUDY	N	EUROPE	IRELAND	EAST	_	_	TEMPLE STREET CHILDRENS HOSPITAL	APR	2017	M	56	_	BLOOD	_	_	QUELLUNG	ETEST	0.125	_	_	ETEST	0.19	_	_	_	_	_	_	ETEST	256	_	_	_	_	_	_	_	_	_	_	_	_	_	_	_
27119_1#255	19A	GPS_IE_263	GPS_IE_263	IRELAND 19A STUDY	N	EUROPE	IRELAND	EAST	_	_	TEMPLE STREET CHILDRENS HOSPITAL	MAY	2017	F	87	_	BLOOD	_	_	QUELLUNG	ETEST	0.25	_	_	ETEST	0.125	_	_	_	_	_	_	ETEST	0.19	_	_	_	_	_	_	_	_	_	_	_	_	_	_	_
27119_1#264	19A	GPS_IE_273	GPS_IE_273	IRELAND 19A STUDY	N	EUROPE	IRELAND	EAST	_	_	TEMPLE STREET CHILDRENS HOSPITAL	SEP	2017	F	57	_	BLOOD	_	_	QUELLUNG	ETEST	0.023	_	_	ETEST	0.023	_	_	_	_	_	_	ETEST	0.094	_	_	_	_	_	_	_	_	_	_	_	_	_	_	_
27119_1#265	19A	GPS_IE_275	GPS_IE_275	IRELAND 19A STUDY	N	EUROPE	IRELAND	EAST	_	_	TEMPLE STREET CHILDRENS HOSPITAL	OCT	2017	F	92	_	BLOOD	_	_	QUELLUNG	ETEST	0.25	_	_	ETEST	0.19	_	_	_	_	_	_	ETEST	0.094	_	_	_	_	_	_	_	_	_	_	_	_	_	_	_
27119_1#267	19A	GPS_IE_277	GPS_IE_277	IRELAND 19A STUDY	N	EUROPE	IRELAND	EAST	_	_	TEMPLE STREET CHILDRENS HOSPITAL	DEC	2017	M	6	_	BLOOD	_	_	QUELLUNG	ETEST	0.032	_	_	ETEST	0.023	_	_	_	_	_	_	ETEST	0.094	_	_	_	_	_	_	_	_	_	_	_	_	_	_	_
27119_1#273	19A	GPS_IE_283	GPS_IE_283	IRELAND 19A STUDY	N	EUROPE	IRELAND	EAST	_	_	TEMPLE STREET CHILDRENS HOSPITAL	NOV	2017	M	70	_	BLOOD	_	_	QUELLUNG	ETEST	0.094	_	_	ETEST	0.064	_	_	_	_	_	_	ETEST	0.25	_	_	_	_	_	_	_	_	_	_	_	_	_	_	_
27119_1#210	19A	GPS_IE_218	GPS_IE_218	IRELAND 19A STUDY	N	EUROPE	IRELAND	EAST	_	_	TEMPLE STREET CHILDRENS HOSPITAL	JAN	2016	M	79	_	BLOOD	_	_	QUELLUNG	ETEST	0.016	_	_	ETEST	0.012	_	_	_	_	_	_	ETEST	0.125	_	_	_	_	_	_	_	_	_	_	_	_	_	_	_
27119_1#219	19A	GPS_IE_227	GPS_IE_227	IRELAND 19A STUDY	N	EUROPE	IRELAND	EAST	_	_	TEMPLE STREET CHILDRENS HOSPITAL	MAR	2016	F	54	_	CSF	_	_	QUELLUNG	ETEST	2	_	_	ETEST	2	_	_	_	_	_	_	ETEST	256	_	_	_	_	_	_	_	_	_	_	_	_	_	_	_
27119_1#220	19A	GPS_IE_228	GPS_IE_228	IRELAND 19A STUDY	N	EUROPE	IRELAND	EAST	_	_	TEMPLE STREET CHILDRENS HOSPITAL	MAR	2016	M	55	_	BLOOD	_	_	QUELLUNG	ETEST	0.25	_	_	ETEST	0.125	_	_	_	_	_	_	ETEST	0.19	_	_	_	_	_	_	_	_	_	_	_	_	_	_	_
27119_1#222	19A	GPS_IE_230	GPS_IE_230	IRELAND 19A STUDY	N	EUROPE	IRELAND	EAST	_	_	TEMPLE STREET CHILDRENS HOSPITAL	MAR	2016	_	4	_	OTHER	_	_	QUELLUNG	ETEST	1	_	_	ETEST	0.75	_	_	_	_	_	_	ETEST	256	_	_	_	_	_	_	_	_	_	_	_	_	_	_	_
27119_1#225	19A	GPS_IE_233	GPS_IE_233	IRELAND 19A STUDY	N	EUROPE	IRELAND	EAST	_	_	TEMPLE STREET CHILDRENS HOSPITAL	APR	2016	F	3	_	BLOOD	_	_	QUELLUNG	ETEST	0.012	_	_	ETEST	0.012	_	_	_	_	_	_	ETEST	0.064	_	_	_	_	_	_	_	_	_	_	_	_	_	_	_
27119_1#234	19A	GPS_IE_242	GPS_IE_242	IRELAND 19A STUDY	N	EUROPE	IRELAND	EAST	_	_	TEMPLE STREET CHILDRENS HOSPITAL	SEP	2016	M	85	_	BLOOD	_	_	QUELLUNG	ETEST	1	_	_	ETEST	1	_	_	_	_	_	_	ETEST	256	_	_	_	_	_	_	_	_	_	_	_	_	_	_	_
27119_1#237	19A	GPS_IE_245	GPS_IE_245	IRELAND 19A STUDY	N	EUROPE	IRELAND	EAST	_	_	TEMPLE STREET CHILDRENS HOSPITAL	DEC	2016	F	47	_	BLOOD	_	_	QUELLUNG	ETEST	0.023	_	_	ETEST	0.016	_	_	_	_	_	_	ETEST	0.125	_	_	_	_	_	_	_	_	_	_	_	_	_	_	_
27119_1#182	19A	GPS_IE_190	GPS_IE_190	IRELAND 19A STUDY	N	EUROPE	IRELAND	EAST	_	_	TEMPLE STREET CHILDRENS HOSPITAL	JAN	2015	M	1	_	BLOOD	_	_	QUELLUNG	ETEST	2	_	_	ETEST	1	_	_	_	_	_	_	ETEST	>256	_	_	_	_	_	_	_	_	_	_	_	_	_	_	_
27119_1#184	19A	GPS_IE_192	GPS_IE_192	IRELAND 19A STUDY	N	EUROPE	IRELAND	EAST	_	_	TEMPLE STREET CHILDRENS HOSPITAL	JAN	2015	F	71	_	BLOOD	_	_	QUELLUNG	ETEST	1	_	_	ETEST	0.5	_	_	_	_	_	_	ETEST	>256	_	_	_	_	_	_	_	_	_	_	_	_	_	_	_
27119_1#185	19A	GPS_IE_193	GPS_IE_193	IRELAND 19A STUDY	N	EUROPE	IRELAND	EAST	_	_	TEMPLE STREET CHILDRENS HOSPITAL	MAR	2015	F	4	_	BLOOD	_	_	QUELLUNG	ETEST	1	_	_	ETEST	1	_	_	_	_	_	_	ETEST	256	_	_	_	_	_	_	_	_	_	_	_	_	_	_	_
27119_1#186	19A	GPS_IE_194	GPS_IE_194	IRELAND 19A STUDY	N	EUROPE	IRELAND	EAST	_	_	TEMPLE STREET CHILDRENS HOSPITAL	MAR	2015	M	91	_	BLOOD	_	_	QUELLUNG	ETEST	0.5	_	_	ETEST	0.5	_	_	_	_	_	_	ETEST	256	_	_	_	_	_	_	_	_	_	_	_	_	_	_	_
27119_1#189	19A	GPS_IE_197	GPS_IE_197	IRELAND 19A STUDY	N	EUROPE	IRELAND	EAST	_	_	TEMPLE STREET CHILDRENS HOSPITAL	MAY	2015	F	88	_	BLOOD	_	_	QUELLUNG	ETEST	0.094	_	_	ETEST	0.032	_	_	_	_	_	_	ETEST	0.19	_	_	_	_	_	_	_	_	_	_	_	_	_	_	_
27119_1#191	19A	GPS_IE_199	GPS_IE_199	IRELAND 19A STUDY	N	EUROPE	IRELAND	EAST	_	_	TEMPLE STREET CHILDRENS HOSPITAL	MAY	2015	M	43	_	BLOOD	_	_	QUELLUNG	ETEST	0.012	_	_	ETEST	0.012	_	_	_	_	_	_	ETEST	0.125	_	_	_	_	_	_	_	_	_	_	_	_	_	_	_
27119_1#194	19A	GPS_IE_202	GPS_IE_202	IRELAND 19A STUDY	N	EUROPE	IRELAND	EAST	_	_	TEMPLE STREET CHILDRENS HOSPITAL	JUN	2015	F	81	_	BLOOD	_	_	QUELLUNG	ETEST	0.012	_	_	ETEST	0.012	_	_	_	_	_	_	ETEST	0.19	_	_	_	_	_	_	_	_	_	_	_	_	_	_	_
27119_1#202	19A	GPS_IE_210	GPS_IE_210	IRELAND 19A STUDY	N	EUROPE	IRELAND	EAST	_	_	TEMPLE STREET CHILDRENS HOSPITAL	OCT	2015	M	0	_	BLOOD	_	_	QUELLUNG	ETEST	0.19	_	_	ETEST	0.25	_	_	_	_	_	_	ETEST	256	_	_	_	_	_	_	_	_	_	_	_	_	_	_	_
27119_1#203	19A	GPS_IE_211	GPS_IE_211	IRELAND 19A STUDY	N	EUROPE	IRELAND	EAST	_	_	TEMPLE STREET CHILDRENS HOSPITAL	OCT	2015	F	51	_	BLOOD	_	_	QUELLUNG	ETEST	0.25	_	_	ETEST	0.38	_	_	_	_	_	_	ETEST	0.19	_	_	_	_	_	_	_	_	_	_	_	_	_	_	_
27119_1#204	19A	GPS_IE_212	GPS_IE_212	IRELAND 19A STUDY	N	EUROPE	IRELAND	EAST	_	_	TEMPLE STREET CHILDRENS HOSPITAL	NOV	2015	F	3	_	BLOOD	_	_	QUELLUNG	ETEST	1	_	_	ETEST	1	_	_	_	_	_	_	ETEST	256	_	_	_	_	_	_	_	_	_	_	_	_	_	_	_
27119_1#161	19A	GPS_IE_169	GPS_IE_169	IRELAND 19A STUDY	N	EUROPE	IRELAND	EAST	_	_	TEMPLE STREET CHILDRENS HOSPITAL	FEB	2014	F	76	_	BLOOD	_	_	QUELLUNG	ETEST	0.023	_	_	ETEST	0.023	_	_	_	_	_	_	ETEST	0.19	_	_	_	_	_	_	_	_	_	_	_	_	_	_	_
27119_1#162	19A	GPS_IE_170	GPS_IE_170	IRELAND 19A STUDY	N	EUROPE	IRELAND	EAST	_	_	TEMPLE STREET CHILDRENS HOSPITAL	FEB	2014	F	72	_	BLOOD	_	_	QUELLUNG	ETEST	0.016	_	_	ETEST	0.016	_	_	_	_	_	_	ETEST	0.19	_	_	_	_	_	_	_	_	_	_	_	_	_	_	_
27119_1#163	19A	GPS_IE_171	GPS_IE_171	IRELAND 19A STUDY	N	EUROPE	IRELAND	EAST	_	_	TEMPLE STREET CHILDRENS HOSPITAL	FEB	2014	F	38	_	BLOOD	_	_	QUELLUNG	ETEST	0.016	_	_	ETEST	0.023	_	_	_	_	_	_	ETEST	0.19	_	_	_	_	_	_	_	_	_	_	_	_	_	_	_
27119_1#171	19A	GPS_IE_179	GPS_IE_179	IRELAND 19A STUDY	N	EUROPE	IRELAND	EAST	_	_	TEMPLE STREET CHILDRENS HOSPITAL	JUL	2014	F	40	_	BLOOD	_	_	QUELLUNG	ETEST	1.5	_	_	ETEST	1.5	_	_	_	_	_	_	ETEST	8	_	_	_	_	_	_	_	_	_	_	_	_	_	_	_
27119_1#172	19A	GPS_IE_180	GPS_IE_180	IRELAND 19A STUDY	N	EUROPE	IRELAND	EAST	_	_	TEMPLE STREET CHILDRENS HOSPITAL	AUG	2014	F	43	_	BLOOD	_	_	QUELLUNG	ETEST	0.016	_	_	ETEST	0.023	_	_	_	_	_	_	ETEST	0.19	_	_	_	_	_	_	_	_	_	_	_	_	_	_	_
27119_1#173	19A	GPS_IE_181	GPS_IE_181	IRELAND 19A STUDY	N	EUROPE	IRELAND	EAST	_	_	TEMPLE STREET CHILDRENS HOSPITAL	SEP	2014	F	88	_	BLOOD	_	_	QUELLUNG	ETEST	0.023	_	_	ETEST	0.032	_	_	_	_	_	_	ETEST	0.19	_	_	_	_	_	_	_	_	_	_	_	_	_	_	_
27119_1#174	19A	GPS_IE_182	GPS_IE_182	IRELAND 19A STUDY	N	EUROPE	IRELAND	EAST	_	_	TEMPLE STREET CHILDRENS HOSPITAL	OCT	2014	M	89	_	BLOOD	_	_	QUELLUNG	ETEST	0.25	_	_	ETEST	0.25	_	_	_	_	_	_	ETEST	>256	_	_	_	_	_	_	_	_	_	_	_	_	_	_	_
27119_1#128	19A	GPS_IE_134	GPS_IE_134	IRELAND 19A STUDY	N	EUROPE	IRELAND	EAST	_	_	TEMPLE STREET CHILDRENS HOSPITAL	JAN	2013	F	60	_	BLOOD	_	_	QUELLUNG	ETEST	0.016	_	_	ETEST	0.023	_	_	_	_	_	_	ETEST	0.19	_	_	_	_	_	_	_	_	_	_	_	_	_	_	_
27119_1#131	19A	GPS_IE_137	GPS_IE_137	IRELAND 19A STUDY	N	EUROPE	IRELAND	EAST	_	_	TEMPLE STREET CHILDRENS HOSPITAL	FEB	2013	F	5	_	BLOOD	_	_	QUELLUNG	ETEST	2	_	_	ETEST	2	_	_	_	_	_	_	ETEST	>256	_	_	_	_	_	_	_	_	_	_	_	_	_	_	_
27119_1#137	19A	GPS_IE_144	GPS_IE_144	IRELAND 19A STUDY	N	EUROPE	IRELAND	EAST	_	_	TEMPLE STREET CHILDRENS HOSPITAL	MAR	2013	F	56	_	BLOOD	_	_	QUELLUNG	ETEST	2	_	_	ETEST	3	_	_	_	_	_	_	ETEST	>256	_	_	_	_	_	_	_	_	_	_	_	_	_	_	_
27119_1#138	19A	GPS_IE_145	GPS_IE_145	IRELAND 19A STUDY	N	EUROPE	IRELAND	EAST	_	_	TEMPLE STREET CHILDRENS HOSPITAL	MAR	2013	F	78	_	BLOOD	_	_	QUELLUNG	ETEST	0.75	_	_	ETEST	0.75	_	_	_	_	_	_	ETEST	>256	_	_	_	_	_	_	_	_	_	_	_	_	_	_	_
27119_1#143	19A	GPS_IE_150	GPS_IE_150	IRELAND 19A STUDY	N	EUROPE	IRELAND	EAST	_	_	TEMPLE STREET CHILDRENS HOSPITAL	MAY	2013	M	66	_	BLOOD	_	_	QUELLUNG	ETEST	1.5	_	_	ETEST	1.5	_	_	_	_	_	_	ETEST	>256	_	_	_	_	_	_	_	_	_	_	_	_	_	_	_
27119_1#144	19A	GPS_IE_151	GPS_IE_151	IRELAND 19A STUDY	N	EUROPE	IRELAND	EAST	_	_	TEMPLE STREET CHILDRENS HOSPITAL	MAY	2013	F	45	_	BLOOD	_	_	QUELLUNG	ETEST	0.19	_	_	ETEST	0.38	_	_	_	_	_	_	ETEST	>256	_	_	_	_	_	_	_	_	_	_	_	_	_	_	_
27119_1#146	19A	GPS_IE_153	GPS_IE_153	IRELAND 19A STUDY	N	EUROPE	IRELAND	EAST	_	_	TEMPLE STREET CHILDRENS HOSPITAL	JUL	2013	M	38	_	BLOOD	_	_	QUELLUNG	ETEST	0.5	_	_	ETEST	0.5	_	_	_	_	_	_	ETEST	>256	_	_	_	_	_	_	_	_	_	_	_	_	_	_	_
27119_1#149	19A	GPS_IE_156	GPS_IE_156	IRELAND 19A STUDY	N	EUROPE	IRELAND	EAST	_	_	TEMPLE STREET CHILDRENS HOSPITAL	SEP	2013	F	76	_	BLOOD	_	_	QUELLUNG	ETEST	0.023	_	_	ETEST	0.016	_	_	_	_	_	_	ETEST	0.19	_	_	_	_	_	_	_	_	_	_	_	_	_	_	_
27119_1#153	19A	GPS_IE_160	GPS_IE_160	IRELAND 19A STUDY	N	EUROPE	IRELAND	EAST	_	_	TEMPLE STREET CHILDRENS HOSPITAL	OCT	2013	M	62	_	BLOOD	_	_	QUELLUNG	ETEST	0.032	_	_	ETEST	0.032	_	_	_	_	_	_	ETEST	0.125	_	_	_	_	_	_	_	_	_	_	_	_	_	_	_
27119_1#154	19A	GPS_IE_161	GPS_IE_161	IRELAND 19A STUDY	N	EUROPE	IRELAND	EAST	_	_	TEMPLE STREET CHILDRENS HOSPITAL	OCT	2013	F	76	_	BLOOD	_	_	QUELLUNG	ETEST	0.19	_	_	ETEST	0.38	_	_	_	_	_	_	ETEST	>256	_	_	_	_	_	_	_	_	_	_	_	_	_	_	_
27119_1#155	19A	GPS_IE_162	GPS_IE_162	IRELAND 19A STUDY	N	EUROPE	IRELAND	EAST	_	_	TEMPLE STREET CHILDRENS HOSPITAL	SEP	2013	F	71	_	BLOOD	_	_	QUELLUNG	ETEST	1	_	_	ETEST	0.75	_	_	_	_	_	_	ETEST	>256	_	_	_	_	_	_	_	_	_	_	_	_	_	_	_
27119_1#109	19A	GPS_IE_111	GPS_IE_111	IRELAND 19A STUDY	N	EUROPE	IRELAND	EAST	_	_	TEMPLE STREET CHILDRENS HOSPITAL	MAR	2012	M	72	_	BLOOD	_	_	QUELLUNG	ETEST	0.25	_	_	ETEST	0.38	_	_	_	_	_	_	ETEST	>256	_	_	_	_	_	_	_	_	_	_	_	_	_	_	_
27119_1#111	19A	GPS_IE_116	GPS_IE_116	IRELAND 19A STUDY	N	EUROPE	IRELAND	EAST	_	_	TEMPLE STREET CHILDRENS HOSPITAL	MAY	2012	F	88	_	BLOOD	_	_	QUELLUNG	ETEST	0.016	_	_	ETEST	0.023	_	_	_	_	_	_	ETEST	0.19	_	_	_	_	_	_	_	_	_	_	_	_	_	_	_
27119_1#121	19A	GPS_IE_126	GPS_IE_126	IRELAND 19A STUDY	N	EUROPE	IRELAND	EAST	_	_	TEMPLE STREET CHILDRENS HOSPITAL	NOV	2012	M	65	_	BLOOD	_	_	QUELLUNG	ETEST	0.023	_	_	ETEST	0.016	_	_	_	_	_	_	ETEST	0.19	_	_	_	_	_	_	_	_	_	_	_	_	_	_	_
27119_1#122	19A	GPS_IE_127	GPS_IE_127	IRELAND 19A STUDY	N	EUROPE	IRELAND	EAST	_	_	TEMPLE STREET CHILDRENS HOSPITAL	NOV	2012	F	0	_	BLOOD	_	_	QUELLUNG	ETEST	0.023	_	_	ETEST	0.023	_	_	_	_	_	_	ETEST	0.125	_	_	_	_	_	_	_	_	_	_	_	_	_	_	_
27119_1#125	19A	GPS_IE_131	GPS_IE_131	IRELAND 19A STUDY	N	EUROPE	IRELAND	EAST	_	_	TEMPLE STREET CHILDRENS HOSPITAL	NOV	2012	F	18	_	BLOOD	_	_	QUELLUNG	ETEST	0.023	_	_	ETEST	0.023	_	_	_	_	_	_	ETEST	0.19	_	_	_	_	_	_	_	_	_	_	_	_	_	_	_
27119_1#127	19A	GPS_IE_133	GPS_IE_133	IRELAND 19A STUDY	N	EUROPE	IRELAND	EAST	_	_	TEMPLE STREET CHILDRENS HOSPITAL	DEC	2012	M	1	_	BLOOD	_	_	QUELLUNG	ETEST	0.125	_	_	ETEST	0.38	_	_	_	_	_	_	ETEST	>256	_	_	_	_	_	_	_	_	_	_	_	_	_	_	_
27119_1#101	19A	GPS_IE_100	GPS_IE_100	IRELAND 19A STUDY	N	EUROPE	IRELAND	EAST	_	_	TEMPLE STREET CHILDRENS HOSPITAL	AUG	2011	M	71	_	BLOOD	_	_	QUELLUNG	ETEST	0.19	_	_	ETEST	0.38	_	_	_	_	_	_	ETEST	>256	_	_	_	_	_	_	_	_	_	_	_	_	_	_	_
27119_1#102	19A	GPS_IE_101	GPS_IE_101	IRELAND 19A STUDY	N	EUROPE	IRELAND	EAST	_	_	TEMPLE STREET CHILDRENS HOSPITAL	AUG	2011	F	41	_	BLOOD	_	_	QUELLUNG	ETEST	0.016	_	_	ETEST	0.016	_	_	_	_	_	_	ETEST	0.125	_	_	_	_	_	_	_	_	_	_	_	_	_	_	_
27119_1#104	19A	GPS_IE_104	GPS_IE_104	IRELAND 19A STUDY	N	EUROPE	IRELAND	EAST	_	_	TEMPLE STREET CHILDRENS HOSPITAL	DEC	2011	F	2	_	BLOOD	_	_	QUELLUNG	ETEST	0.023	_	_	ETEST	0.023	_	_	_	_	_	_	ETEST	0.19	_	_	_	_	_	_	_	_	_	_	_	_	_	_	_
27119_1#105	19A	GPS_IE_105	GPS_IE_105	IRELAND 19A STUDY	N	EUROPE	IRELAND	EAST	_	_	TEMPLE STREET CHILDRENS HOSPITAL	DEC	2011	F	85	_	BLOOD	_	_	QUELLUNG	ETEST	0.023	_	_	ETEST	0.023	_	_	_	_	_	_	ETEST	0.125	_	_	_	_	_	_	_	_	_	_	_	_	_	_	_
27119_1#18	19A	GPS_IE_93	GPS_IE_93	IRELAND 19A STUDY	N	EUROPE	IRELAND	EAST	_	_	TEMPLE STREET CHILDRENS HOSPITAL	MAY	2011	F	1	_	OTHER	_	_	QUELLUNG	ETEST	0.25	_	_	ETEST	0.38	_	_	_	_	_	_	ETEST	>256	_	_	_	_	_	_	_	_	_	_	_	_	_	_	_
27119_1#19	19A	GPS_IE_103	GPS_IE_103	IRELAND 19A STUDY	N	EUROPE	IRELAND	EAST	_	_	TEMPLE STREET CHILDRENS HOSPITAL	NOV	2011	M	5	_	BLOOD	_	_	QUELLUNG	ETEST	0.19	_	_	ETEST	0.38	_	_	_	_	_	_	ETEST	>256	_	_	_	_	_	_	_	_	_	_	_	_	_	_	_
27119_1#77	19A	GPS_IE_75	GPS_IE_75	IRELAND 19A STUDY	N	EUROPE	IRELAND	EAST	_	_	TEMPLE STREET CHILDRENS HOSPITAL	JAN	2011	M	45	_	BLOOD	_	_	QUELLUNG	ETEST	0.016	_	_	ETEST	0.023	_	_	_	_	_	_	ETEST	0.125	_	_	_	_	_	_	_	_	_	_	_	_	_	_	_
27119_1#83	19A	GPS_IE_81	GPS_IE_81	IRELAND 19A STUDY	N	EUROPE	IRELAND	EAST	_	_	TEMPLE STREET CHILDRENS HOSPITAL	MAR	2011	F	1	_	BLOOD	_	_	QUELLUNG	ETEST	0.023	_	_	ETEST	0.023	_	_	_	_	_	_	ETEST	>256	_	_	_	_	_	_	_	_	_	_	_	_	_	_	_
27119_1#84	19A	GPS_IE_82	GPS_IE_82	IRELAND 19A STUDY	N	EUROPE	IRELAND	EAST	_	_	TEMPLE STREET CHILDRENS HOSPITAL	MAR	2011	M	88	_	BLOOD	_	_	QUELLUNG	ETEST	0.023	_	_	ETEST	0.023	_	_	_	_	_	_	ETEST	0.19	_	_	_	_	_	_	_	_	_	_	_	_	_	_	_
27119_1#86	19A	GPS_IE_84	GPS_IE_84	IRELAND 19A STUDY	N	EUROPE	IRELAND	EAST	_	_	TEMPLE STREET CHILDRENS HOSPITAL	MAR	2011	F	94	_	BLOOD	_	_	QUELLUNG	ETEST	2	_	_	ETEST	1.5	_	_	_	_	_	_	ETEST	>256	_	_	_	_	_	_	_	_	_	_	_	_	_	_	_
27119_1#87	19A	GPS_IE_85	GPS_IE_85	IRELAND 19A STUDY	N	EUROPE	IRELAND	EAST	_	_	TEMPLE STREET CHILDRENS HOSPITAL	MAR	2011	M	71	_	BLOOD	_	_	QUELLUNG	ETEST	0.016	_	_	ETEST	0.023	_	_	_	_	_	_	ETEST	0.125	_	_	_	_	_	_	_	_	_	_	_	_	_	_	_
27119_1#90	19A	GPS_IE_88	GPS_IE_88	IRELAND 19A STUDY	N	EUROPE	IRELAND	EAST	_	_	TEMPLE STREET CHILDRENS HOSPITAL	APR	2011	F	79	_	BLOOD	_	_	QUELLUNG	ETEST	0.023	_	_	ETEST	0.023	_	_	_	_	_	_	ETEST	0.19	_	_	_	_	_	_	_	_	_	_	_	_	_	_	_
27119_1#92	19A	GPS_IE_90	GPS_IE_90	IRELAND 19A STUDY	N	EUROPE	IRELAND	EAST	_	_	TEMPLE STREET CHILDRENS HOSPITAL	APR	2011	F	97	_	BLOOD	_	_	QUELLUNG	ETEST	0.016	_	_	ETEST	0.023	_	_	_	_	_	_	ETEST	0.19	_	_	_	_	_	_	_	_	_	_	_	_	_	_	_
27119_1#93	19A	GPS_IE_91	GPS_IE_91	IRELAND 19A STUDY	N	EUROPE	IRELAND	EAST	_	_	TEMPLE STREET CHILDRENS HOSPITAL	APR	2011	F	82	_	BLOOD	_	_	QUELLUNG	ETEST	0.016	_	_	ETEST	0.016	_	_	_	_	_	_	ETEST	0.125	_	_	_	_	_	_	_	_	_	_	_	_	_	_	_
27119_1#95	19A	GPS_IE_94	GPS_IE_94	IRELAND 19A STUDY	N	EUROPE	IRELAND	EAST	_	_	TEMPLE STREET CHILDRENS HOSPITAL	JUN	2011	M	82	_	BLOOD	_	_	QUELLUNG	ETEST	3	_	_	ETEST	1.5	_	_	_	_	_	_	ETEST	>256	_	_	_	_	_	_	_	_	_	_	_	_	_	_	_
27119_1#96	19A	GPS_IE_95	GPS_IE_95	IRELAND 19A STUDY	N	EUROPE	IRELAND	EAST	_	_	TEMPLE STREET CHILDRENS HOSPITAL	JUN	2011	M	0	_	BLOOD	_	_	QUELLUNG	ETEST	0.19	_	_	ETEST	0.38	_	_	_	_	_	_	ETEST	>256	_	_	_	_	_	_	_	_	_	_	_	_	_	_	_
27119_1#60	19A	GPS_IE_58	GPS_IE_58	IRELAND 19A STUDY	N	EUROPE	IRELAND	EAST	_	_	TEMPLE STREET CHILDRENS HOSPITAL	MAY	2010	M	79	_	BLOOD	_	_	QUELLUNG	ETEST	0.016	_	_	ETEST	0.023	_	_	_	_	_	_	ETEST	0.094	_	_	_	_	_	_	_	_	_	_	_	_	_	_	_
27119_1#61	19A	GPS_IE_59	GPS_IE_59	IRELAND 19A STUDY	N	EUROPE	IRELAND	EAST	_	_	TEMPLE STREET CHILDRENS HOSPITAL	MAY	2010	M	83	_	BLOOD	_	_	QUELLUNG	ETEST	0.016	_	_	ETEST	0.023	_	_	_	_	_	_	ETEST	0.094	_	_	_	_	_	_	_	_	_	_	_	_	_	_	_
27119_1#64	19A	GPS_IE_62	GPS_IE_62	IRELAND 19A STUDY	N	EUROPE	IRELAND	EAST	_	_	TEMPLE STREET CHILDRENS HOSPITAL	AUG	2010	M	46	_	BLOOD	_	_	QUELLUNG	ETEST	0.032	_	_	ETEST	0.023	_	_	_	_	_	_	ETEST	0.094	_	_	_	_	_	_	_	_	_	_	_	_	_	_	_
27119_1#67	19A	GPS_IE_65	GPS_IE_65	IRELAND 19A STUDY	N	EUROPE	IRELAND	EAST	_	_	TEMPLE STREET CHILDRENS HOSPITAL	OCT	2010	M	46	_	BLOOD	_	_	QUELLUNG	ETEST	0.023	_	_	ETEST	0.023	_	_	_	_	_	_	ETEST	0.25	_	_	_	_	_	_	_	_	_	_	_	_	_	_	_
27119_1#68	19A	GPS_IE_66	GPS_IE_66	IRELAND 19A STUDY	N	EUROPE	IRELAND	EAST	_	_	TEMPLE STREET CHILDRENS HOSPITAL	OCT	2010	F	65	_	BLOOD	_	_	QUELLUNG	ETEST	0.38	_	_	ETEST	0.25	_	_	_	_	_	_	ETEST	>256	_	_	_	_	_	_	_	_	_	_	_	_	_	_	_
27119_1#70	19A	GPS_IE_68	GPS_IE_68	IRELAND 19A STUDY	N	EUROPE	IRELAND	EAST	_	_	TEMPLE STREET CHILDRENS HOSPITAL	NOV	2010	F	59	_	BLOOD	_	_	QUELLUNG	ETEST	0.023	_	_	ETEST	0.032	_	_	_	_	_	_	ETEST	0.19	_	_	_	_	_	_	_	_	_	_	_	_	_	_	_
27119_1#71	19A	GPS_IE_69	GPS_IE_69	IRELAND 19A STUDY	N	EUROPE	IRELAND	EAST	_	_	TEMPLE STREET CHILDRENS HOSPITAL	DEC	2010	F	45	_	BLOOD	_	_	QUELLUNG	ETEST	0.023	_	_	ETEST	0.032	_	_	_	_	_	_	ETEST	0.19	_	_	_	_	_	_	_	_	_	_	_	_	_	_	_
27119_1#72	19A	GPS_IE_70	GPS_IE_70	IRELAND 19A STUDY	N	EUROPE	IRELAND	EAST	_	_	TEMPLE STREET CHILDRENS HOSPITAL	DEC	2010	M	72	_	BLOOD	_	_	QUELLUNG	ETEST	0.25	_	_	ETEST	0.38	_	_	_	_	_	_	ETEST	>256	_	_	_	_	_	_	_	_	_	_	_	_	_	_	_
27119_1#73	19A	GPS_IE_71	GPS_IE_71	IRELAND 19A STUDY	N	EUROPE	IRELAND	EAST	_	_	TEMPLE STREET CHILDRENS HOSPITAL	DEC	2010	F	51	_	BLOOD	_	_	QUELLUNG	ETEST	0.25	_	_	ETEST	0.5	_	_	_	_	_	_	ETEST	>256	_	_	_	_	_	_	_	_	_	_	_	_	_	_	_
27119_1#11	19A	GPS_IE_37	GPS_IE_37	IRELAND 19A STUDY	N	EUROPE	IRELAND	EAST	_	_	TEMPLE STREET CHILDRENS HOSPITAL	MAR	2009	M	32	_	BLOOD	_	_	QUELLUNG	ETEST	0.38	_	_	ETEST	0.75	_	_	_	_	_	_	ETEST	>256	_	_	_	_	_	_	_	_	_	_	_	_	_	_	_
27119_1#16	19A	GPS_IE_47	GPS_IE_47	IRELAND 19A STUDY	N	EUROPE	IRELAND	EAST	_	_	TEMPLE STREET CHILDRENS HOSPITAL	OCT	2009	M	1	_	BLOOD	_	_	QUELLUNG	ETEST	0.19	_	_	ETEST	0.25	_	_	_	_	_	_	ETEST	>256	_	_	_	_	_	_	_	_	_	_	_	_	_	_	_
27119_1#44	19A	GPS_IE_33	GPS_IE_33	IRELAND 19A STUDY	N	EUROPE	IRELAND	EAST	_	_	TEMPLE STREET CHILDRENS HOSPITAL	JAN	2009	M	3	_	BLOOD	_	_	QUELLUNG	ETEST	0.5	_	_	ETEST	0.25	_	_	_	_	_	_	ETEST	>256	_	_	_	_	_	_	_	_	_	_	_	_	_	_	_
27119_1#49	19A	GPS_IE_43	GPS_IE_43	IRELAND 19A STUDY	N	EUROPE	IRELAND	EAST	_	_	TEMPLE STREET CHILDRENS HOSPITAL	JUN	2009	F	88	_	BLOOD	_	_	QUELLUNG	ETEST	0.016	_	_	ETEST	0.023	_	_	_	_	_	_	ETEST	0.19	_	_	_	_	_	_	_	_	_	_	_	_	_	_	_
27119_1#50	19A	GPS_IE_46	GPS_IE_46	IRELAND 19A STUDY	N	EUROPE	IRELAND	EAST	_	_	TEMPLE STREET CHILDRENS HOSPITAL	OCT	2009	M	1	_	BLOOD	_	_	QUELLUNG	ETEST	0.094	_	_	ETEST	0.064	_	_	_	_	_	_	ETEST	0.125	_	_	_	_	_	_	_	_	_	_	_	_	_	_	_
27119_1#52	19A	GPS_IE_50	GPS_IE_50	IRELAND 19A STUDY	N	EUROPE	IRELAND	EAST	_	_	TEMPLE STREET CHILDRENS HOSPITAL	NOV	2009	F	62	_	BLOOD	_	_	QUELLUNG	ETEST	0.016	_	_	ETEST	0.016	_	_	_	_	_	_	ETEST	0.125	_	_	_	_	_	_	_	_	_	_	_	_	_	_	_
27119_1#54	19A	GPS_IE_52	GPS_IE_52	IRELAND 19A STUDY	N	EUROPE	IRELAND	EAST	_	_	TEMPLE STREET CHILDRENS HOSPITAL	DEC	2009	M	32	_	BLOOD	_	_	QUELLUNG	ETEST	0.012	_	_	ETEST	0.016	_	_	_	_	_	_	ETEST	0.125	_	_	_	_	_	_	_	_	_	_	_	_	_	_	_
27119_1#56	19A	GPS_IE_54	GPS_IE_54	IRELAND 19A STUDY	N	EUROPE	IRELAND	EAST	_	_	TEMPLE STREET CHILDRENS HOSPITAL	DEC	2009	M	58	_	BLOOD	_	_	QUELLUNG	ETEST	0.016	_	_	ETEST	0.023	_	_	_	_	_	_	ETEST	0.19	_	_	_	_	_	_	_	_	_	_	_	_	_	_	_
27119_1#37	19A	GPS_IE_22	GPS_IE_22	IRELAND 19A STUDY	N	EUROPE	IRELAND	EAST	_	_	TEMPLE STREET CHILDRENS HOSPITAL	APR	2008	M	1	_	BLOOD	_	_	QUELLUNG	ETEST	0.75	_	_	ETEST	1	_	_	_	_	_	_	ETEST	256	_	_	_	_	_	_	_	_	_	_	_	_	_	_	_
27119_1#38	19A	GPS_IE_23	GPS_IE_23	IRELAND 19A STUDY	N	EUROPE	IRELAND	EAST	_	_	TEMPLE STREET CHILDRENS HOSPITAL	MAY	2008	F	31	_	BLOOD	_	_	QUELLUNG	ETEST	0.5	_	_	ETEST	0.19	_	_	_	_	_	_	ETEST	0.19	_	_	_	_	_	_	_	_	_	_	_	_	_	_	_
27119_1#40	19A	GPS_IE_26	GPS_IE_26	IRELAND 19A STUDY	N	EUROPE	IRELAND	EAST	_	_	TEMPLE STREET CHILDRENS HOSPITAL	JUN	2008	F	41	_	BLOOD	_	_	QUELLUNG	ETEST	0.023	_	_	ETEST	0.047	_	_	_	_	_	_	ETEST	0.19	_	_	_	_	_	_	_	_	_	_	_	_	_	_	_
27119_1#43	19A	GPS_IE_32	GPS_IE_32	IRELAND 19A STUDY	N	EUROPE	IRELAND	EAST	_	_	TEMPLE STREET CHILDRENS HOSPITAL	DEC	2008	M	67	_	BLOOD	_	_	QUELLUNG	ETEST	0.023	_	_	ETEST	0.016	_	_	_	_	_	_	ETEST	0.19	_	_	_	_	_	_	_	_	_	_	_	_	_	_	_
27119_1#5	19A	GPS_IE_25	GPS_IE_25	IRELAND 19A STUDY	N	EUROPE	IRELAND	EAST	_	_	TEMPLE STREET CHILDRENS HOSPITAL	JUN	2008	M	67	_	BLOOD	_	_	QUELLUNG	ETEST	0.125	_	_	ETEST	0.094	_	_	_	_	_	_	ETEST	0.19	_	_	_	_	_	_	_	_	_	_	_	_	_	_	_
27119_1#6	19A	GPS_IE_28	GPS_IE_28	IRELAND 19A STUDY	N	EUROPE	IRELAND	EAST	_	_	TEMPLE STREET CHILDRENS HOSPITAL	SEP	2008	F	3	_	BLOOD	_	_	QUELLUNG	ETEST	0.008	_	_	ETEST	0.016	_	_	_	_	_	_	ETEST	0.19	_	_	_	_	_	_	_	_	_	_	_	_	_	_	_
26968_7#270	19A	GPS_IE_686	GPS_IE_686	IRELAND 19A STUDY	N	EUROPE	IRELAND	EAST	_	_	TEMPLE STREET CHILDRENS HOSPITAL	MAY	2007	F	43	_	BLOOD	_	_	QUELLUNG	ETEST	0.75	_	_	ETEST	0.19	_	_	_	_	_	_	ETEST	0.19	_	_	_	_	_	_	_	_	_	_	_	_	_	_	_
26968_7#271	19A	GPS_IE_688	GPS_IE_688	IRELAND 19A STUDY	N	EUROPE	IRELAND	EAST	_	_	TEMPLE STREET CHILDRENS HOSPITAL	MAY	2007	F	2	_	BLOOD	_	_	QUELLUNG	ETEST	0.023	_	_	ETEST	0.032	_	_	_	_	_	_	ETEST	0.19	_	_	_	_	_	_	_	_	_	_	_	_	_	_	_
26968_7#272	19A	GPS_IE_749	GPS_IE_749	IRELAND 19A STUDY	N	EUROPE	IRELAND	EAST	_	_	TEMPLE STREET CHILDRENS HOSPITAL	MAY	2007	M	57	_	BLOOD	_	_	QUELLUNG	ETEST	0.023	_	_	ETEST	0.047	_	_	_	_	_	_	ETEST	0.19	_	_	_	_	_	_	_	_	_	_	_	_	_	_	_
26968_7#273	19A	GPS_IE_774	GPS_IE_774	IRELAND 19A STUDY	N	EUROPE	IRELAND	EAST	_	_	TEMPLE STREET CHILDRENS HOSPITAL	SEP	2007	M	10	_	BLOOD	_	_	QUELLUNG	ETEST	0.023	_	_	ETEST	0.023	_	_	_	_	_	_	ETEST	0.25	_	_	_	_	_	_	_	_	_	_	_	_	_	_	_
26968_7#275	19A	GPS_IE_721	GPS_IE_721	IRELAND 19A STUDY	N	EUROPE	IRELAND	EAST	_	_	TEMPLE STREET CHILDRENS HOSPITAL	JUL	2007	M	77	_	BLOOD	_	_	QUELLUNG	ETEST	0.032	_	_	ETEST	0.032	_	_	_	_	_	_	ETEST	0.19	_	_	_	_	_	_	_	_	_	_	_	_	_	_	_
26968_7#276	19A	GPS_IE_745	GPS_IE_745	IRELAND 19A STUDY	N	EUROPE	IRELAND	EAST	_	_	TEMPLE STREET CHILDRENS HOSPITAL	MAY	2007	M	75	_	BLOOD	_	_	QUELLUNG	ETEST	0.016	_	_	ETEST	0.032	_	_	_	_	_	_	ETEST	0.25	_	_	_	_	_	_	_	_	_	_	_	_	_	_	_
26968_7#279	19A	GPS_IE_799	GPS_IE_799	IRELAND 19A STUDY	N	EUROPE	IRELAND	EAST	_	_	TEMPLE STREET CHILDRENS HOSPITAL	OCT	2007	M	64	_	BLOOD	_	_	QUELLUNG	ETEST	0.016	_	_	ETEST	0.023	_	_	_	_	_	_	ETEST	0.25	_	_	_	_	_	_	_	_	_	_	_	_	_	_	_
27119_1#31	19A	GPS_IE_14	GPS_IE_14	IRELAND 19A STUDY	N	EUROPE	IRELAND	EAST	_	_	TEMPLE STREET CHILDRENS HOSPITAL	DEC	2007	F	78	_	BLOOD	_	_	QUELLUNG	ETEST	0.016	_	_	ETEST	0.023	_	_	_	_	_	_	ETEST	0.19	_	_	_	_	_	_	_	_	_	_	_	_	_	_	_
27119_1#32	19A	GPS_IE_15	GPS_IE_15	IRELAND 19A STUDY	N	EUROPE	IRELAND	EAST	_	_	TEMPLE STREET CHILDRENS HOSPITAL	DEC	2007	F	40	_	BLOOD	_	_	QUELLUNG	ETEST	0.016	_	_	ETEST	0.023	_	_	_	_	_	_	ETEST	0.19	_	_	_	_	_	_	_	_	_	_	_	_	_	_	_
20019_7#172	12F	2141384	GPS_NL_2141384	_	N	EUROPE	NETHERLANDS	FRIESLAND	LEEUWARDEN	IZORE INFECTIEZIEKTEN CENTRUM	ACADEMISCH MEDISCH CENTRUM	MAY	2014	M	62	_	BLOOD	_	_	_	_	_	_	_	_	_	_	_	_	_	_	_	_	_	_	_	_	_	_	_	_	_	_	_	_	_	_	_	_
20019_7#155	12F	2130427	GPS_NL_2130427	_	N	EUROPE	NETHERLANDS	FRIESLAND	LEEUWARDEN	IZORE INFECTIEZIEKTEN CENTRUM	ACADEMISCH MEDISCH CENTRUM	FEB	2013	M	82	_	BLOOD	_	_	_	_	_	_	_	_	_	_	_	_	_	_	_	_	_	_	_	_	_	_	_	_	_	_	_	_	_	_	_	_
15682_2#21	15B/15C	GPS_PL_3424_12	GPS_PL_3424_12	_	Y	EUROPE	POLAND	PODLASKIE	LOMZA	_	NATIONAL MEDICINES INSTITUTE	MAR	2012	F	2	UNSPECIFIED	BLOOD	_	_	_	ETEST	0.03	_	_	ETEST	0.03	_	_	_	_	ETEST	0.004	AGAR DILUTION	26	AGAR DILUTION	20	AGAR DILUTION	24	ETEST	0.25	_	_	_	_	ETEST	3	AGAR DILUTION	29	AGAR DILUTION
15682_2#43	23F	GPS_PL_6617_12	GPS_PL_6617_12	_	Y	EUROPE	POLAND	PODLASKIE	LOMZA	_	NATIONAL MEDICINES INSTITUTE	OCT	2012	F	0	PNEUMONIA	BLOOD	_	_	_	ETEST	0.012	_	_	ETEST	0.03	_	_	_	_	ETEST	0.004	AGAR DILUTION	6	AGAR DILUTION	6	_	_	ETEST	0.25	_	_	_	_	ETEST	3	_	_	_
15682_1#89	14	GPS_PL_1736_11	GPS_PL_1736_11	_	Y	EUROPE	POLAND	PODLASKIE	LOMZA	_	NATIONAL MEDICINES INSTITUTE	APR	2011	F	4	PNEUMONIA	BLOOD	_	_	_	ETEST	2	_	_	ETEST	1	_	_	_	_	ETEST	0.25	AGAR DILUTION	9	AGAR DILUTION	22	AGAR DILUTION	26	ETEST	0.12	_	_	_	_	ETEST	3	AGAR DILUTION	29	AGAR DILUTION
15608_5#72	9V	GPS_PL_1247_07	GPS_PL_1247_07	_	Y	EUROPE	POLAND	PODLASKIE	LOMZA	_	NATIONAL MEDICINES INSTITUTE	APR	2007	F	3	BACTERAEMIA	BLOOD	_	_	_	ETEST	0.032	_	_	ETEST	0.064	_	_	_	_	ETEST	0.012	_	_	_	_	_	_	ETEST	0.5	_	_	_	_	ETEST	3	_	_	_
15608_5#83	14	GPS_PL_3945_07	GPS_PL_3945_07	_	Y	EUROPE	POLAND	PODLASKIE	LOMZA	_	NATIONAL MEDICINES INSTITUTE	NOV	2007	M	3	MENINGITIS	CSF	_	_	_	ETEST	1	_	_	ETEST	2	_	_	_	_	ETEST	0.25	_	_	_	_	_	_	ETEST	0.5	_	_	_	_	ETEST	3	_	_	_
15682_2#79	19A	GPS_PL_25_14	GPS_PL_25_14	_	Y	EUROPE	POLAND	PODLASKIE	BIALYSTOK	_	NATIONAL MEDICINES INSTITUTE	DEC	2013	F	0	MENINGITIS	CSF	_	_	_	ETEST	2	_	_	ETEST	1	_	_	_	_	ETEST	0.25	AGAR DILUTION	6	AGAR DILUTION	6	_	_	ETEST	0.5	_	_	_	_	ETEST	1	_	_	_
15682_2#25	23A	GPS_PL_4340_12	GPS_PL_4340_12	_	Y	EUROPE	POLAND	KUJAWSKO-POMORSKIE	BYDGOSZCZ	_	NATIONAL MEDICINES INSTITUTE	APR	2012	M	2	UNSPECIFIED	BLOOD	_	_	_	ETEST	0.03	_	_	ETEST	0.015	_	_	_	_	ETEST	0.008	AGAR DILUTION	6	AGAR DILUTION	6	_	_	ETEST	0.25	_	_	_	_	ETEST	24	_	_	_
15682_1#62	23F	GPS_PL_2349_10	GPS_PL_2349_10	_	Y	EUROPE	POLAND	KUJAWSKO-POMORSKIE	BYDGOSZCZ	_	NATIONAL MEDICINES INSTITUTE	MAY	2010	M	4	MENINGITIS	CSF	_	_	_	ETEST	2	_	_	ETEST	1	_	_	_	_	ETEST	0.25	DISC DIFFUSION	6	DISC DIFFUSION	6	DISC DIFFUSION	31	ETEST	0.25	_	_	_	_	ETEST	3	DISC DIFFUSION	10	DISC DIFFUSION
15682_1#65	14	GPS_PL_4142_10	GPS_PL_4142_10	_	Y	EUROPE	POLAND	PODLASKIE	BIALYSTOK	_	NATIONAL MEDICINES INSTITUTE	JUL	2010	F	3	MENINGITIS	CSF	_	_	_	ETEST	2	_	_	ETEST	1	_	_	_	_	ETEST	1	DISC DIFFUSION	6	DISC DIFFUSION	6	DISC DIFFUSION	6	ETEST	0.25	_	_	_	_	ETEST	3	DISC DIFFUSION	10	DISC DIFFUSION
15682_1#68	12F	GPS_PL_7912_10	GPS_PL_7912_10	_	Y	EUROPE	POLAND	KUJAWSKO-POMORSKIE	BYDGOSZCZ	_	NATIONAL MEDICINES INSTITUTE	OCT	2010	M	0	MENINGITIS	BLOOD	_	_	_	ETEST	0.03	_	_	ETEST	0.015	_	_	_	_	ETEST	0.004	DISC DIFFUSION	29	DISC DIFFUSION	25	DISC DIFFUSION	22	ETEST	0.25	_	_	_	_	ETEST	2	DISC DIFFUSION	33	DISC DIFFUSION
15608_5#31	6A	GPS_PL_665_03	GPS_PL_665_03	_	N	EUROPE	POLAND	KUJAWSKO-POMORSKIE	BYDGOSZCZ	_	NATIONAL MEDICINES INSTITUTE	MAR	2003	_	1	UNSPECIFIED	BLOOD	_	_	QUELLUNG	_	_	_	_	_	_	_	_	_	_	_	_	_	_	_	_	_	_	_	_	_	_	_	_	_	_	_	_	_
15608_5#17	4	GPS_PL_2274_00	GPS_PL_2274_00	_	N	EUROPE	POLAND	KUJAWSKO-POMORSKIE	BYDGOSZCZ	_	NATIONAL MEDICINES INSTITUTE	JUL	2000	F	0	MENINGITIS	CSF	_	_	QUELLUNG	BROTH DILUTION	<=0.015	BROTH DILUTION	<=0.015	BROTH DILUTION	<=0.015	BROTH DILUTION	<=0.015	_	_	BROTH DILUTION	<=0.015	_	_	_	_	BROTH DILUTION	0.12	BROTH DILUTION	0.25	_	_	_	_	BROTH DILUTION	2	_	_	_
15608_5#1	23F	GPS_PL_1225_97	GPS_PL_1225_97	_	N	EUROPE	POLAND	KUJAWSKO-POMORSKIE	BYDGOSZCZ	_	NATIONAL MEDICINES INSTITUTE	AUG	1997	M	2	MENINGITIS	CSF	_	_	QUELLUNG	BROTH DILUTION	8	BROTH DILUTION	2	BROTH DILUTION	0.25	BROTH DILUTION	0.5	_	_	BROTH DILUTION	0.5	_	_	_	_	BROTH DILUTION	8	BROTH DILUTION	0.25	_	_	_	_	BROTH DILUTION	64	_	_	_
15682_2#41	6B	GPS_PL_6335_12	GPS_PL_6335_12	_	Y	EUROPE	POLAND	MAZOWIECKIE	MLAWA	_	NATIONAL MEDICINES INSTITUTE	OCT	2012	M	0	MENINGITIS	CSF	_	_	_	ETEST	0.016	_	_	ETEST	0.015	_	_	_	_	ETEST	0.004	AGAR DILUTION	32	AGAR DILUTION	28	_	_	ETEST	0.12	_	_	_	_	ETEST	3	_	_	_
15682_2#77	23A	GPS_PL_5831_13	GPS_PL_5831_13	_	Y	EUROPE	POLAND	KUJAWSKO-POMORSKIE	TORUN	_	NATIONAL MEDICINES INSTITUTE	NOV	2013	F	2	BACTERAEMIA	BLOOD	_	_	_	_	_	_	_	_	_	_	_	_	_	_	_	_	_	_	_	_	_	_	_	_	_	_	_	_	_	_	_	_
15608_5#80	6B	GPS_PL_3463_07	GPS_PL_3463_07	_	Y	EUROPE	POLAND	KUJAWSKO-POMORSKIE	TORUN	_	NATIONAL MEDICINES INSTITUTE	OCT	2007	F	1	BACTERAEMIA	BLOOD	_	_	_	ETEST	0.032	_	_	ETEST	0.047	_	_	_	_	ETEST	0.12	_	_	_	_	_	_	ETEST	0.5	_	_	_	_	ETEST	2	_	_	_
15608_5#55	14	GPS_PL_384_06	GPS_PL_384_06	_	N	EUROPE	POLAND	KUJAWSKO-POMORSKIE	TORUN	_	NATIONAL MEDICINES INSTITUTE	FEB	2006	M	0	MENINGITIS	BLOOD	_	_	_	ETEST	2	_	_	ETEST	2	_	_	_	_	ETEST	0.5	_	_	_	_	_	_	ETEST	0.38	_	_	_	_	ETEST	4	_	_	_
15608_5#56	3	GPS_PL_567_06	GPS_PL_567_06	_	N	EUROPE	POLAND	KUJAWSKO-POMORSKIE	TORUN	_	NATIONAL MEDICINES INSTITUTE	FEB	2006	F	4	PNEUMONIA	BLOOD	_	_	_	ETEST	0.032	_	_	ETEST	0.047	_	_	_	_	ETEST	0.012	_	_	_	_	_	_	ETEST	0.5	_	_	_	_	ETEST	3	_	_	_
31537_1#261	_	GPS_RU_12	GPS_RU_12	_	Y	EUROPE	RUSSIAN FEDERATION	ORYOL OBLAST	ORYOL	LABSTORY	MGRIEM	APR	2018	M	5	URI	NASOPHARYNGEAL SWAB	_	_	_	_	_	_	_	_	_	_	_	_	_	_	_	_	_	_	_	_	_	_	_	_	_	_	_	_	_	_	_	_
15608_5#67	6B	GPS_PL_2710_06	GPS_PL_2710_06	_	N	EUROPE	POLAND	MAZOWIECKIE	CIECHANOW	_	NATIONAL MEDICINES INSTITUTE	NOV	2006	M	0	MENINGITIS	CSF	_	_	_	ETEST	0.015	_	_	ETEST	0.06	_	_	_	_	ETEST	<=0.015	_	_	_	_	_	_	ETEST	0.5	_	_	_	_	ETEST	2	_	_	_
15682_2#47	3	GPS_PL_7527_12	GPS_PL_7527_12	_	Y	EUROPE	POLAND	MAZOWIECKIE	OSTROW MAZOWIECKA	_	NATIONAL MEDICINES INSTITUTE	NOV	2012	F	4	BACTERAEMIA	BLOOD	_	_	_	ETEST	0.016	_	_	ETEST	0.03	_	_	_	_	ETEST	0.004	AGAR DILUTION	25	AGAR DILUTION	22	_	_	ETEST	0.25	_	_	_	_	ETEST	3	_	_	_
15682_2#67	19A	GPS_PL_4382_13	GPS_PL_4382_13	_	Y	EUROPE	POLAND	KUJAWSKO-POMORSKIE	INOWROCLAW	_	NATIONAL MEDICINES INSTITUTE	SEP	2013	M	3	SEPSIS	BLOOD	_	_	_	ETEST	1	_	_	ETEST	0.5	_	_	_	_	ETEST	0.25	AGAR DILUTION	6	AGAR DILUTION	6	_	_	ETEST	0.25	_	_	_	_	ETEST	2	_	_	_
15682_1#9	23F	GPS_PL_4428_08	GPS_PL_4428_08	_	Y	EUROPE	POLAND	KUJAWSKO-POMORSKIE	INOWROCLAW	_	NATIONAL MEDICINES INSTITUTE	NOV	2008	M	3	MENINGITIS	CSF	_	_	_	ETEST	2	_	_	ETEST	1	_	_	_	_	ETEST	0.25	_	_	_	_	_	_	ETEST	0.75	_	_	_	_	ETEST	16	_	_	_
27119_1#283	19A	GPS_IE_293	GPS_IE_293	IRELAND 19A STUDY	N	EUROPE	IRELAND	MIDWEST	_	_	TEMPLE STREET CHILDRENS HOSPITAL	MAR	2018	F	51	_	BLOOD	_	_	QUELLUNG	ETEST	0.016	_	_	ETEST	0.012	_	_	_	_	_	_	ETEST	0.19	_	_	_	_	_	_	_	_	_	_	_	_	_	_	_
27119_1#291	19A	GPS_IE_301	GPS_IE_301	IRELAND 19A STUDY	N	EUROPE	IRELAND	MIDWEST	_	_	TEMPLE STREET CHILDRENS HOSPITAL	MAY	2018	M	60	_	BLOOD	_	_	QUELLUNG	ETEST	0.016	_	_	ETEST	0.016	_	_	_	_	_	_	ETEST	0.19	_	_	_	_	_	_	_	_	_	_	_	_	_	_	_
27119_1#261	19A	GPS_IE_270	GPS_IE_270	IRELAND 19A STUDY	N	EUROPE	IRELAND	MIDWEST	_	_	TEMPLE STREET CHILDRENS HOSPITAL	AUG	2017	M	0	_	BLOOD	_	_	QUELLUNG	ETEST	0.016	_	_	ETEST	0.016	_	_	_	_	_	_	ETEST	0.125	_	_	_	_	_	_	_	_	_	_	_	_	_	_	_
27119_1#28	19A	GPS_IE_264	GPS_IE_264	IRELAND 19A STUDY	N	EUROPE	IRELAND	MIDWEST	_	_	TEMPLE STREET CHILDRENS HOSPITAL	MAY	2017	F	83	_	BLOOD	_	_	QUELLUNG	ETEST	0.19	_	_	ETEST	0.19	_	_	_	_	_	_	ETEST	256	_	_	_	_	_	_	_	_	_	_	_	_	_	_	_
27119_1#215	19A	GPS_IE_223	GPS_IE_223	IRELAND 19A STUDY	N	EUROPE	IRELAND	MIDWEST	_	_	TEMPLE STREET CHILDRENS HOSPITAL	FEB	2016	F	78	_	BLOOD	_	_	QUELLUNG	ETEST	0.125	_	_	ETEST	0.19	_	_	_	_	_	_	ETEST	256	_	_	_	_	_	_	_	_	_	_	_	_	_	_	_
27119_1#192	19A	GPS_IE_200	GPS_IE_200	IRELAND 19A STUDY	N	EUROPE	IRELAND	MIDWEST	_	_	TEMPLE STREET CHILDRENS HOSPITAL	MAY	2015	F	84	_	BLOOD	_	_	QUELLUNG	ETEST	0.012	_	_	ETEST	0.012	_	_	_	_	_	_	ETEST	0.19	_	_	_	_	_	_	_	_	_	_	_	_	_	_	_
27119_1#200	19A	GPS_IE_208	GPS_IE_208	IRELAND 19A STUDY	N	EUROPE	IRELAND	MIDWEST	_	_	TEMPLE STREET CHILDRENS HOSPITAL	OCT	2015	M	69	_	BLOOD	_	_	QUELLUNG	ETEST	0.19	_	_	ETEST	0.38	_	_	_	_	_	_	ETEST	256	_	_	_	_	_	_	_	_	_	_	_	_	_	_	_
27119_1#205	19A	GPS_IE_213	GPS_IE_213	IRELAND 19A STUDY	N	EUROPE	IRELAND	MIDWEST	_	_	TEMPLE STREET CHILDRENS HOSPITAL	DEC	2015	M	39	_	BLOOD	_	_	QUELLUNG	ETEST	0.19	_	_	ETEST	0.094	_	_	_	_	_	_	ETEST	0.125	_	_	_	_	_	_	_	_	_	_	_	_	_	_	_
27119_1#167	19A	GPS_IE_175	GPS_IE_175	IRELAND 19A STUDY	N	EUROPE	IRELAND	MIDWEST	_	_	TEMPLE STREET CHILDRENS HOSPITAL	APR	2014	F	45	_	BLOOD	_	_	QUELLUNG	ETEST	0.012	_	_	ETEST	0.016	_	_	_	_	_	_	ETEST	0.125	_	_	_	_	_	_	_	_	_	_	_	_	_	_	_
27119_1#177	19A	GPS_IE_185	GPS_IE_185	IRELAND 19A STUDY	N	EUROPE	IRELAND	MIDWEST	_	_	TEMPLE STREET CHILDRENS HOSPITAL	DEC	2014	M	88	_	BLOOD	_	_	QUELLUNG	ETEST	0.023	_	_	ETEST	0.012	_	_	_	_	_	_	ETEST	0.125	_	_	_	_	_	_	_	_	_	_	_	_	_	_	_
27119_1#139	19A	GPS_IE_146	GPS_IE_146	IRELAND 19A STUDY	N	EUROPE	IRELAND	MIDWEST	_	_	TEMPLE STREET CHILDRENS HOSPITAL	APR	2013	F	75	_	BLOOD	_	_	QUELLUNG	ETEST	0.012	_	_	ETEST	0.016	_	_	_	_	_	_	ETEST	0.25	_	_	_	_	_	_	_	_	_	_	_	_	_	_	_
27119_1#142	19A	GPS_IE_149	GPS_IE_149	IRELAND 19A STUDY	N	EUROPE	IRELAND	MIDWEST	_	_	TEMPLE STREET CHILDRENS HOSPITAL	MAY	2013	M	59	_	BLOOD	_	_	QUELLUNG	ETEST	0.19	_	_	ETEST	0.25	_	_	_	_	_	_	ETEST	>256	_	_	_	_	_	_	_	_	_	_	_	_	_	_	_
27119_1#116	19A	GPS_IE_121	GPS_IE_121	IRELAND 19A STUDY	N	EUROPE	IRELAND	MIDWEST	_	_	TEMPLE STREET CHILDRENS HOSPITAL	MAY	2012	M	42	_	BLOOD	_	_	QUELLUNG	ETEST	0.023	_	_	ETEST	0.023	_	_	_	_	_	_	ETEST	0.19	_	_	_	_	_	_	_	_	_	_	_	_	_	_	_
27119_1#118	19A	GPS_IE_123	GPS_IE_123	IRELAND 19A STUDY	N	EUROPE	IRELAND	MIDWEST	_	_	TEMPLE STREET CHILDRENS HOSPITAL	JUN	2012	F	45	_	BLOOD	_	_	QUELLUNG	ETEST	1.5	_	_	ETEST	1	_	_	_	_	_	_	ETEST	>256	_	_	_	_	_	_	_	_	_	_	_	_	_	_	_
27119_1#119	19A	GPS_IE_124	GPS_IE_124	IRELAND 19A STUDY	N	EUROPE	IRELAND	MIDWEST	_	_	TEMPLE STREET CHILDRENS HOSPITAL	JUL	2012	M	2	_	BLOOD	_	_	QUELLUNG	ETEST	1.5	_	_	ETEST	1	_	_	_	_	_	_	ETEST	>256	_	_	_	_	_	_	_	_	_	_	_	_	_	_	_
27119_1#25	19A	GPS_IE_130	GPS_IE_130	IRELAND 19A STUDY	N	EUROPE	IRELAND	MIDWEST	_	_	TEMPLE STREET CHILDRENS HOSPITAL	NOV	2012	M	0	_	BLOOD	_	_	QUELLUNG	ETEST	0.19	_	_	ETEST	0.38	_	_	_	_	_	_	ETEST	>256	_	_	_	_	_	_	_	_	_	_	_	_	_	_	_
27119_1#103	19A	GPS_IE_102	GPS_IE_102	IRELAND 19A STUDY	N	EUROPE	IRELAND	MIDWEST	_	_	TEMPLE STREET CHILDRENS HOSPITAL	NOV	2011	M	58	_	BLOOD	_	_	QUELLUNG	ETEST	0.19	_	_	ETEST	0.25	_	_	_	_	_	_	ETEST	>256	_	_	_	_	_	_	_	_	_	_	_	_	_	_	_
27119_1#89	19A	GPS_IE_87	GPS_IE_87	IRELAND 19A STUDY	N	EUROPE	IRELAND	MIDWEST	_	_	TEMPLE STREET CHILDRENS HOSPITAL	APR	2011	M	71	_	BLOOD	_	_	QUELLUNG	ETEST	0.19	_	_	ETEST	0.38	_	_	_	_	_	_	ETEST	>256	_	_	_	_	_	_	_	_	_	_	_	_	_	_	_
27119_1#94	19A	GPS_IE_92	GPS_IE_92	IRELAND 19A STUDY	N	EUROPE	IRELAND	MIDWEST	_	_	TEMPLE STREET CHILDRENS HOSPITAL	APR	2011	M	72	_	BLOOD	_	_	QUELLUNG	ETEST	0.19	_	_	ETEST	0.38	_	_	_	_	_	_	ETEST	>256	_	_	_	_	_	_	_	_	_	_	_	_	_	_	_
27119_1#59	19A	GPS_IE_57	GPS_IE_57	IRELAND 19A STUDY	N	EUROPE	IRELAND	MIDWEST	_	_	TEMPLE STREET CHILDRENS HOSPITAL	MAY	2010	F	89	_	BLOOD	_	_	QUELLUNG	ETEST	0.064	_	_	ETEST	0.064	_	_	_	_	_	_	ETEST	0.094	_	_	_	_	_	_	_	_	_	_	_	_	_	_	_
27119_1#51	19A	GPS_IE_48	GPS_IE_48	IRELAND 19A STUDY	N	EUROPE	IRELAND	MIDWEST	_	_	TEMPLE STREET CHILDRENS HOSPITAL	OCT	2009	M	67	_	BLOOD	_	_	QUELLUNG	ETEST	0.016	_	_	ETEST	0.016	_	_	_	_	_	_	ETEST	0.19	_	_	_	_	_	_	_	_	_	_	_	_	_	_	_
27119_1#53	19A	GPS_IE_51	GPS_IE_51	IRELAND 19A STUDY	N	EUROPE	IRELAND	MIDWEST	_	_	TEMPLE STREET CHILDRENS HOSPITAL	NOV	2009	F	3	_	BLOOD	_	_	QUELLUNG	ETEST	0.5	_	_	ETEST	0.5	_	_	_	_	_	_	ETEST	>256	_	_	_	_	_	_	_	_	_	_	_	_	_	_	_
27119_1#9	19A	GPS_IE_34	GPS_IE_34	IRELAND 19A STUDY	N	EUROPE	IRELAND	MIDWEST	_	_	TEMPLE STREET CHILDRENS HOSPITAL	JAN	2009	M	2	_	BLOOD	_	_	QUELLUNG	ETEST	0.023	_	_	ETEST	0.023	_	_	_	_	_	_	ETEST	0.19	_	_	_	_	_	_	_	_	_	_	_	_	_	_	_
15682_2#12	9V	GPS_PL_10990_11	GPS_PL_10990_11	_	Y	EUROPE	POLAND	KUJAWSKO-POMORSKIE	WLOCLAWEK	_	NATIONAL MEDICINES INSTITUTE	DEC	2011	M	0	MENINGITIS	CSF	_	_	_	ETEST	4	_	_	ETEST	0.5	_	_	_	_	ETEST	0.25	AGAR DILUTION	6	AGAR DILUTION	6	AGAR DILUTION	6	ETEST	0.5	_	_	_	_	ETEST	4	AGAR DILUTION	6	AGAR DILUTION
15682_2#3	14	GPS_PL_9332_11	GPS_PL_9332_11	_	Y	EUROPE	POLAND	MAZOWIECKIE	WYSZKOW	_	NATIONAL MEDICINES INSTITUTE	OCT	2011	F	4	MENINGITIS	CSF	_	_	_	ETEST	0.03	_	_	ETEST	0.03	_	_	_	_	ETEST	0.004	AGAR DILUTION	27	AGAR DILUTION	22	AGAR DILUTION	21	ETEST	0.25	_	_	_	_	ETEST	1.5	AGAR DILUTION	31	AGAR DILUTION
15682_1#31	17F	GPS_PL_4056_09	GPS_PL_4056_09	_	Y	EUROPE	POLAND	MAZOWIECKIE	PLOCK	_	NATIONAL MEDICINES INSTITUTE	JUL	2009	M	1	UNSPECIFIED	BLOOD	_	_	_	ETEST	0.03	_	_	ETEST	0.015	_	_	_	_	ETEST	0.004	_	_	_	_	_	_	ETEST	0.5	_	_	_	_	ETEST	3	_	_	_
21127_1#118	14	395_2	GPS_BY_395_2	_	Y	EUROPE	BELARUS	GOMEL	GOMEL	3RD GOMEL CITY HOSPITAL	THE REPUBLICAN RESEARCH AND PRACTICAL CENTER FOR EPIDEMIOLOGY AND MICROBIOLOGY	FEB	2015	M	58	PNEUMONIA	SPUTUM	_	_	PCR	BROTH DILUTION	4	BROTH DILUTION	4	BROTH DILUTION	8	BROTH DILUTION	8	BROTH DILUTION	32	BROTH DILUTION	1	BROTH DILUTION	8	BROTH DILUTION	0.032	BROTH DILUTION	32	BROTH DILUTION	1	BROTH DILUTION	1	_	_	BROTH DILUTION	16	BROTH DILUTION	0.25	BROTH DILUTION
21127_1#101	NT	326	GPS_BY_326	_	N	EUROPE	BELARUS	GOMEL	GOMEL	8TH BRANCH OF GOMEL CITY CLINIC	THE REPUBLICAN RESEARCH AND PRACTICAL CENTER FOR EPIDEMIOLOGY AND MICROBIOLOGY	OCT	2014	F	35	OTHER	NASOPHARYNGEAL SWAB	_	_	PCR	BROTH DILUTION	0.032	BROTH DILUTION	0.016	BROTH DILUTION	0.032	BROTH DILUTION	0.032	BROTH DILUTION	0.032	BROTH DILUTION	0.016	BROTH DILUTION	0.032	BROTH DILUTION	<=0.016	BROTH DILUTION	0.5	BROTH DILUTION	0.5	BROTH DILUTION	1	_	_	BROTH DILUTION	2	BROTH DILUTION	1	BROTH DILUTION
15682_2#53	7F	GPS_PL_1278_13	GPS_PL_1278_13	_	Y	EUROPE	POLAND	WIELKOPOLSKIE	POZNAN	_	NATIONAL MEDICINES INSTITUTE	MAR	2013	M	2	MENINGITIS	BLOOD	_	_	_	ETEST	0.012	_	_	ETEST	0.015	_	_	_	_	ETEST	0.004	AGAR DILUTION	30	AGAR DILUTION	28	_	_	ETEST	0.25	_	_	_	_	ETEST	2	_	_	_
15682_2#74	19A	GPS_PL_5413_13	GPS_PL_5413_13	_	Y	EUROPE	POLAND	WIELKOPOLSKIE	POZNAN	_	NATIONAL MEDICINES INSTITUTE	NOV	2013	F	3	SEPSIS	BLOOD	_	_	_	ETEST	2	_	_	ETEST	1	_	_	_	_	ETEST	0.25	AGAR DILUTION	6	AGAR DILUTION	6	_	_	ETEST	0.25	_	_	_	_	ETEST	2	_	_	_
15682_2#15	19A	GPS_PL_258_12	GPS_PL_258_12	_	Y	EUROPE	POLAND	WIELKOPOLSKIE	POZNAN	_	NATIONAL MEDICINES INSTITUTE	JAN	2012	F	1	SEPSIS	BLOOD	_	_	_	ETEST	0.5	_	_	ETEST	0.25	_	_	_	_	ETEST	0.125	AGAR DILUTION	6	AGAR DILUTION	6	AGAR DILUTION	6	ETEST	0.25	_	_	_	_	ETEST	4	AGAR DILUTION	13	AGAR DILUTION
15682_1#80	23F	GPS_PL_807_11	GPS_PL_807_11	_	Y	EUROPE	POLAND	WIELKOPOLSKIE	POZNAN	_	NATIONAL MEDICINES INSTITUTE	FEB	2011	F	3	BACTERAEMIA	BLOOD	_	_	_	ETEST	2	_	_	ETEST	0.5	_	_	_	_	ETEST	0.25	AGAR DILUTION	6	AGAR DILUTION	6	AGAR DILUTION	6	ETEST	0.25	_	_	_	_	ETEST	12	AGAR DILUTION	13	AGAR DILUTION
15682_2#10	1	GPS_PL_10826_11	GPS_PL_10826_11	_	Y	EUROPE	POLAND	WIELKOPOLSKIE	POZNAN	_	NATIONAL MEDICINES INSTITUTE	DEC	2011	M	3	SEPSIS	BLOOD	_	_	_	ETEST	1	_	_	ETEST	0.25	_	_	_	_	ETEST	0.06	AGAR DILUTION	6	AGAR DILUTION	6	AGAR DILUTION	6	ETEST	0.25	_	_	_	_	ETEST	4	AGAR DILUTION	14	AGAR DILUTION
15682_1#47	6B	GPS_PL_717_10	GPS_PL_717_10	_	Y	EUROPE	POLAND	WIELKOPOLSKIE	POZNAN	_	NATIONAL MEDICINES INSTITUTE	FEB	2010	M	1	PNEUMONIA	BLOOD	_	_	_	ETEST	0.25	_	_	ETEST	0.06	_	_	_	_	ETEST	0.03	DISC DIFFUSION	6	DISC DIFFUSION	6	DISC DIFFUSION	14	ETEST	0.25	_	_	_	_	ETEST	4	DISC DIFFUSION	11	DISC DIFFUSION
15682_1#50	19F	GPS_PL_1322_10	GPS_PL_1322_10	_	Y	EUROPE	POLAND	WIELKOPOLSKIE	POZNAN	_	NATIONAL MEDICINES INSTITUTE	MAR	2010	F	2	MENINGITIS	CSF	_	_	_	ETEST	16	_	_	ETEST	1	_	_	_	_	ETEST	0.5	DISC DIFFUSION	6	DISC DIFFUSION	6	DISC DIFFUSION	6	ETEST	0.25	_	_	_	_	ETEST	3	DISC DIFFUSION	14	DISC DIFFUSION
15682_1#66	14	GPS_PL_5992_10	GPS_PL_5992_10	_	Y	EUROPE	POLAND	WIELKOPOLSKIE	POZNAN	_	NATIONAL MEDICINES INSTITUTE	SEP	2010	M	3	PNEUMONIA	BLOOD	_	_	_	ETEST	0.03	_	_	ETEST	0.015	_	_	_	_	ETEST	0.008	DISC DIFFUSION	27	DISC DIFFUSION	22	DISC DIFFUSION	23	ETEST	0.25	_	_	_	_	ETEST	3	DISC DIFFUSION	27	DISC DIFFUSION
15682_1#42	7F	GPS_PL_6524_09	GPS_PL_6524_09	_	Y	EUROPE	POLAND	WIELKOPOLSKIE	POZNAN	_	NATIONAL MEDICINES INSTITUTE	DEC	2009	M	1	PNEUMONIA	BLOOD	_	_	_	ETEST	0.03	_	_	ETEST	0.03	_	_	_	_	ETEST	0.008	_	_	_	_	_	_	ETEST	0.25	_	_	_	_	ETEST	3	_	_	_
15608_5#93	15C	GPS_PL_2426_08	GPS_PL_2426_08	_	Y	EUROPE	POLAND	WIELKOPOLSKIE	POZNAN	_	NATIONAL MEDICINES INSTITUTE	MAY	2008	M	0	MENINGITIS	CSF	_	_	_	ETEST	0.016	_	_	ETEST	0.032	_	_	_	_	ETEST	0.008	_	_	_	_	_	_	ETEST	0.5	_	_	_	_	ETEST	2	_	_	_
15608_5#69	14	GPS_PL_3112_06	GPS_PL_3112_06	_	N	EUROPE	POLAND	WIELKOPOLSKIE	POZNAN	_	NATIONAL MEDICINES INSTITUTE	DEC	2006	M	4	MENINGITIS	CSF	_	_	_	ETEST	2	_	_	ETEST	1	_	_	_	_	ETEST	0.5	_	_	_	_	_	_	ETEST	0.5	_	_	_	_	ETEST	32	_	_	_
15608_5#41	7F	GPS_PL_2174_04	GPS_PL_2174_04	_	N	EUROPE	POLAND	WIELKOPOLSKIE	POZNAN	_	NATIONAL MEDICINES INSTITUTE	APR	2004	_	0	MENINGITIS	CSF	_	_	QUELLUNG	BROTH DILUTION	0.015	BROTH DILUTION	<=0.015	BROTH DILUTION	0.015	BROTH DILUTION	0.015	_	_	BROTH DILUTION	<=0.015	_	_	_	_	BROTH DILUTION	0.12	BROTH DILUTION	0.5	_	_	_	_	BROTH DILUTION	1	_	_	_
15608_5#33	6B	GPS_PL_2454_03	GPS_PL_2454_03	_	N	EUROPE	POLAND	WIELKOPOLSKIE	POZNAN	_	NATIONAL MEDICINES INSTITUTE	SEP	2003	_	4	MENINGITIS	CSF	_	_	QUELLUNG	BROTH DILUTION	0.0075	BROTH DILUTION	<=0.015	BROTH DILUTION	0.015	BROTH DILUTION	0.015	_	_	BROTH DILUTION	<=0.015	_	_	_	_	BROTH DILUTION	1	BROTH DILUTION	0.5	_	_	_	_	BROTH DILUTION	4	_	_	_
20019_7#181	12F	2150643	GPS_NL_2150643	_	N	EUROPE	NETHERLANDS	NOORD HOLLAND	AMSTERDAM	ACADEMISCH MEDISCH CENTRUM	ACADEMISCH MEDISCH CENTRUM	APR	2015	M	45	_	BLOOD	_	_	_	_	_	_	_	_	_	_	_	_	_	_	_	_	_	_	_	_	_	_	_	_	_	_	_	_	_	_	_	_
20019_7#159	12F	2131450	GPS_NL_2131450	_	N	EUROPE	NETHERLANDS	NOORD HOLLAND	AMSTERDAM	SLOTERVAART ZIEKENHUIS	ACADEMISCH MEDISCH CENTRUM	APR	2013	M	79	_	BLOOD	_	_	_	_	_	_	_	_	_	_	_	_	_	_	_	_	_	_	_	_	_	_	_	_	_	_	_	_	_	_	_	_
20019_7#166	12F	2132360	GPS_NL_2132360	_	N	EUROPE	NETHERLANDS	NOORD HOLLAND	AMSTERDAM	VU MEDISCH CENTRUM	ACADEMISCH MEDISCH CENTRUM	OCT	2013	M	41	_	BLOOD	_	_	_	_	_	_	_	_	_	_	_	_	_	_	_	_	_	_	_	_	_	_	_	_	_	_	_	_	_	_	_	_
15608_5#48	14	GPS_PL_812_05	GPS_PL_812_05	_	N	EUROPE	POLAND	MAZOWIECKIE	DZIEKANOW LESNY	_	NATIONAL MEDICINES INSTITUTE	MAR	2005	M	0	MENINGITIS	CSF	_	_	QUELLUNG	BROTH DILUTION	4	BROTH DILUTION	2	BROTH DILUTION	2	BROTH DILUTION	2	_	_	BROTH DILUTION	0.5	_	_	_	_	BROTH DILUTION	>8	BROTH DILUTION	0.5	_	_	_	_	BROTH DILUTION	4	_	_	_
15608_5#89	7F	GPS_PL_1519_08	GPS_PL_1519_08	_	Y	EUROPE	POLAND	MAZOWIECKIE	WOLOMIN	_	NATIONAL MEDICINES INSTITUTE	MAR	2008	M	0	MENINGITIS	CSF	_	_	_	ETEST	0.023	_	_	ETEST	0.016	_	_	_	_	ETEST	0.006	_	_	_	_	_	_	ETEST	0.5	_	_	_	_	ETEST	3	_	_	_
20019_7#180	12F	2150609	GPS_NL_2150609	_	N	EUROPE	NETHERLANDS	OVERIJSEL	HENGELO	LABMICTA HENGELO	ACADEMISCH MEDISCH CENTRUM	APR	2015	M	31	_	BLOOD	_	_	_	_	_	_	_	_	_	_	_	_	_	_	_	_	_	_	_	_	_	_	_	_	_	_	_	_	_	_	_	_
20019_7#173	12F	2141479	GPS_NL_2141479	_	N	EUROPE	NETHERLANDS	OVERIJSEL	HENGELO	LABMICTA HENGELO	ACADEMISCH MEDISCH CENTRUM	JUN	2014	M	88	_	BLOOD	_	_	_	_	_	_	_	_	_	_	_	_	_	_	_	_	_	_	_	_	_	_	_	_	_	_	_	_	_	_	_	_
20019_7#175	12F	2141866	GPS_NL_2141866	_	N	EUROPE	NETHERLANDS	OVERIJSEL	HENGELO	LABMICTA HENGELO	ACADEMISCH MEDISCH CENTRUM	OCT	2014	M	71	_	BLOOD	_	_	_	_	_	_	_	_	_	_	_	_	_	_	_	_	_	_	_	_	_	_	_	_	_	_	_	_	_	_	_	_
20019_7#168	12F	2132542	GPS_NL_2132542	_	N	EUROPE	NETHERLANDS	OVERIJSEL	HENGELO	LABMICTA HENGELO	ACADEMISCH MEDISCH CENTRUM	NOV	2013	M	67	_	CSF	_	_	_	_	_	_	_	_	_	_	_	_	_	_	_	_	_	_	_	_	_	_	_	_	_	_	_	_	_	_	_	_
27119_1#276	19A	GPS_IE_286	GPS_IE_286	IRELAND 19A STUDY	N	EUROPE	IRELAND	SOUTH-EAST	_	_	TEMPLE STREET CHILDRENS HOSPITAL	FEB	2018	M	74	_	BLOOD	_	_	QUELLUNG	ETEST	0.19	_	_	ETEST	0.25	_	_	_	_	_	_	ETEST	256	_	_	_	_	_	_	_	_	_	_	_	_	_	_	_
27119_1#277	19A	GPS_IE_287	GPS_IE_287	IRELAND 19A STUDY	N	EUROPE	IRELAND	SOUTH-EAST	_	_	TEMPLE STREET CHILDRENS HOSPITAL	FEB	2018	F	84	_	BLOOD	_	_	QUELLUNG	ETEST	0.016	_	_	ETEST	0.016	_	_	_	_	_	_	ETEST	0.19	_	_	_	_	_	_	_	_	_	_	_	_	_	_	_
27119_1#285	19A	GPS_IE_295	GPS_IE_295	IRELAND 19A STUDY	N	EUROPE	IRELAND	SOUTH-EAST	_	_	TEMPLE STREET CHILDRENS HOSPITAL	APR	2018	F	84	_	BLOOD	_	_	QUELLUNG	ETEST	0.19	_	_	ETEST	0.125	_	_	_	_	_	_	ETEST	0.25	_	_	_	_	_	_	_	_	_	_	_	_	_	_	_
27119_1#290	19A	GPS_IE_300	GPS_IE_300	IRELAND 19A STUDY	N	EUROPE	IRELAND	SOUTH-EAST	_	_	TEMPLE STREET CHILDRENS HOSPITAL	MAY	2018	F	74	_	BLOOD	_	_	QUELLUNG	ETEST	0.19	_	_	ETEST	0.25	_	_	_	_	_	_	ETEST	256	_	_	_	_	_	_	_	_	_	_	_	_	_	_	_
27119_1#292	19A	GPS_IE_302	GPS_IE_302	IRELAND 19A STUDY	N	EUROPE	IRELAND	SOUTH-EAST	_	_	TEMPLE STREET CHILDRENS HOSPITAL	MAY	2018	M	90	_	BLOOD	_	_	QUELLUNG	ETEST	0.023	_	_	ETEST	0.016	_	_	_	_	_	_	ETEST	0.125	_	_	_	_	_	_	_	_	_	_	_	_	_	_	_
27119_1#239	19A	GPS_IE_247	GPS_IE_247	IRELAND 19A STUDY	N	EUROPE	IRELAND	SOUTH-EAST	_	_	TEMPLE STREET CHILDRENS HOSPITAL	JAN	2017	F	75	_	BLOOD	_	_	QUELLUNG	ETEST	0.19	_	_	ETEST	0.38	_	_	_	_	_	_	ETEST	256	_	_	_	_	_	_	_	_	_	_	_	_	_	_	_
27119_1#242	19A	GPS_IE_250	GPS_IE_250	IRELAND 19A STUDY	N	EUROPE	IRELAND	SOUTH-EAST	_	_	TEMPLE STREET CHILDRENS HOSPITAL	JAN	2017	M	29	_	BLOOD	_	_	QUELLUNG	ETEST	0.125	_	_	ETEST	0.094	_	_	_	_	_	_	ETEST	0.125	_	_	_	_	_	_	_	_	_	_	_	_	_	_	_
27119_1#245	19A	GPS_IE_253	GPS_IE_253	IRELAND 19A STUDY	N	EUROPE	IRELAND	SOUTH-EAST	_	_	TEMPLE STREET CHILDRENS HOSPITAL	FEB	2017	F	65	_	BLOOD	_	_	QUELLUNG	ETEST	0.016	_	_	ETEST	0.016	_	_	_	_	_	_	ETEST	0.125	_	_	_	_	_	_	_	_	_	_	_	_	_	_	_
27119_1#251	19A	GPS_IE_259	GPS_IE_259	IRELAND 19A STUDY	N	EUROPE	IRELAND	SOUTH-EAST	_	_	TEMPLE STREET CHILDRENS HOSPITAL	APR	2017	F	91	_	BLOOD	_	_	QUELLUNG	ETEST	0.012	_	_	ETEST	0.016	_	_	_	_	_	_	ETEST	0.125	_	_	_	_	_	_	_	_	_	_	_	_	_	_	_
27119_1#226	19A	GPS_IE_234	GPS_IE_234	IRELAND 19A STUDY	N	EUROPE	IRELAND	SOUTH-EAST	_	_	TEMPLE STREET CHILDRENS HOSPITAL	APR	2016	M	81	_	BLOOD	_	_	QUELLUNG	ETEST	2	_	_	ETEST	2	_	_	_	_	_	_	ETEST	0.125	_	_	_	_	_	_	_	_	_	_	_	_	_	_	_
27119_1#183	19A	GPS_IE_191	GPS_IE_191	IRELAND 19A STUDY	N	EUROPE	IRELAND	SOUTH-EAST	_	_	TEMPLE STREET CHILDRENS HOSPITAL	JAN	2015	M	80	_	BLOOD	_	_	QUELLUNG	ETEST	2	_	_	ETEST	1.5	_	_	_	_	_	_	ETEST	>256	_	_	_	_	_	_	_	_	_	_	_	_	_	_	_
27119_1#207	19A	GPS_IE_215	GPS_IE_215	IRELAND 19A STUDY	N	EUROPE	IRELAND	SOUTH-EAST	_	_	TEMPLE STREET CHILDRENS HOSPITAL	DEC	2015	M	45	_	BLOOD	_	_	QUELLUNG	ETEST	0.19	_	_	ETEST	0.094	_	_	_	_	_	_	ETEST	0.19	_	_	_	_	_	_	_	_	_	_	_	_	_	_	_
27119_1#208	19A	GPS_IE_216	GPS_IE_216	IRELAND 19A STUDY	N	EUROPE	IRELAND	SOUTH-EAST	_	_	TEMPLE STREET CHILDRENS HOSPITAL	DEC	2015	M	86	_	BLOOD	_	_	QUELLUNG	ETEST	0.012	_	_	ETEST	0.012	_	_	_	_	_	_	ETEST	0.125	_	_	_	_	_	_	_	_	_	_	_	_	_	_	_
27119_1#160	19A	GPS_IE_168	GPS_IE_168	IRELAND 19A STUDY	N	EUROPE	IRELAND	SOUTH-EAST	_	_	TEMPLE STREET CHILDRENS HOSPITAL	JAN	2014	M	74	_	BLOOD	_	_	QUELLUNG	ETEST	0.016	_	_	ETEST	0.023	_	_	_	_	_	_	ETEST	0.19	_	_	_	_	_	_	_	_	_	_	_	_	_	_	_
27119_1#130	19A	GPS_IE_136	GPS_IE_136	IRELAND 19A STUDY	N	EUROPE	IRELAND	SOUTH-EAST	_	_	TEMPLE STREET CHILDRENS HOSPITAL	FEB	2013	F	92	_	BLOOD	_	_	QUELLUNG	ETEST	1.5	_	_	ETEST	2	_	_	_	_	_	_	ETEST	>256	_	_	_	_	_	_	_	_	_	_	_	_	_	_	_
27119_1#140	19A	GPS_IE_147	GPS_IE_147	IRELAND 19A STUDY	N	EUROPE	IRELAND	SOUTH-EAST	_	_	TEMPLE STREET CHILDRENS HOSPITAL	APR	2013	M	6	_	BLOOD	_	_	QUELLUNG	ETEST	0.25	_	_	ETEST	0.38	_	_	_	_	_	_	ETEST	>256	_	_	_	_	_	_	_	_	_	_	_	_	_	_	_
27119_1#151	19A	GPS_IE_158	GPS_IE_158	IRELAND 19A STUDY	N	EUROPE	IRELAND	SOUTH-EAST	_	_	TEMPLE STREET CHILDRENS HOSPITAL	OCT	2013	M	65	_	BLOOD	_	_	QUELLUNG	ETEST	0.012	_	_	ETEST	0.023	_	_	_	_	_	_	ETEST	0.125	_	_	_	_	_	_	_	_	_	_	_	_	_	_	_
27119_1#152	19A	GPS_IE_159	GPS_IE_159	IRELAND 19A STUDY	N	EUROPE	IRELAND	SOUTH-EAST	_	_	TEMPLE STREET CHILDRENS HOSPITAL	OCT	2013	M	77	_	BLOOD	_	_	QUELLUNG	ETEST	0.023	_	_	ETEST	0.023	_	_	_	_	_	_	ETEST	0.19	_	_	_	_	_	_	_	_	_	_	_	_	_	_	_
27119_1#156	19A	GPS_IE_163	GPS_IE_163	IRELAND 19A STUDY	N	EUROPE	IRELAND	SOUTH-EAST	_	_	TEMPLE STREET CHILDRENS HOSPITAL	NOV	2013	M	1	_	BLOOD	_	_	QUELLUNG	ETEST	0.016	_	_	ETEST	0.023	_	_	_	_	_	_	ETEST	0.19	_	_	_	_	_	_	_	_	_	_	_	_	_	_	_
27119_1#157	19A	GPS_IE_165	GPS_IE_165	IRELAND 19A STUDY	N	EUROPE	IRELAND	SOUTH-EAST	_	_	TEMPLE STREET CHILDRENS HOSPITAL	DEC	2013	M	89	_	BLOOD	_	_	QUELLUNG	ETEST	0.125	_	_	ETEST	0.094	_	_	_	_	_	_	ETEST	0.19	_	_	_	_	_	_	_	_	_	_	_	_	_	_	_
27119_1#112	19A	GPS_IE_117	GPS_IE_117	IRELAND 19A STUDY	N	EUROPE	IRELAND	SOUTH-EAST	_	_	TEMPLE STREET CHILDRENS HOSPITAL	MAY	2012	M	90	_	BLOOD	_	_	QUELLUNG	ETEST	0.047	_	_	ETEST	0.047	_	_	_	_	_	_	ETEST	0.125	_	_	_	_	_	_	_	_	_	_	_	_	_	_	_
27119_1#117	19A	GPS_IE_122	GPS_IE_122	IRELAND 19A STUDY	N	EUROPE	IRELAND	SOUTH-EAST	_	_	TEMPLE STREET CHILDRENS HOSPITAL	MAY	2012	F	83	_	BLOOD	_	_	QUELLUNG	ETEST	0.023	_	_	ETEST	0.016	_	_	_	_	_	_	ETEST	0.19	_	_	_	_	_	_	_	_	_	_	_	_	_	_	_
27119_1#124	19A	GPS_IE_129	GPS_IE_129	IRELAND 19A STUDY	N	EUROPE	IRELAND	SOUTH-EAST	_	_	TEMPLE STREET CHILDRENS HOSPITAL	NOV	2012	M	74	_	BLOOD	_	_	QUELLUNG	ETEST	0.19	_	_	ETEST	0.38	_	_	_	_	_	_	ETEST	>256	_	_	_	_	_	_	_	_	_	_	_	_	_	_	_
27119_1#20	19A	GPS_IE_108	GPS_IE_108	IRELAND 19A STUDY	N	EUROPE	IRELAND	SOUTH-EAST	_	_	TEMPLE STREET CHILDRENS HOSPITAL	FEB	2012	M	52	_	BLOOD	_	_	QUELLUNG	ETEST	0.023	_	_	ETEST	0.032	_	_	_	_	_	_	ETEST	0.125	_	_	_	_	_	_	_	_	_	_	_	_	_	_	_
27119_1#78	19A	GPS_IE_76	GPS_IE_76	IRELAND 19A STUDY	N	EUROPE	IRELAND	SOUTH-EAST	_	_	TEMPLE STREET CHILDRENS HOSPITAL	JAN	2011	F	55	_	CSF	_	_	QUELLUNG	ETEST	0.25	_	_	ETEST	0.5	_	_	_	_	_	_	ETEST	>256	_	_	_	_	_	_	_	_	_	_	_	_	_	_	_
27119_1#80	19A	GPS_IE_78	GPS_IE_78	IRELAND 19A STUDY	N	EUROPE	IRELAND	SOUTH-EAST	_	_	TEMPLE STREET CHILDRENS HOSPITAL	JAN	2011	M	3	_	BLOOD	_	_	QUELLUNG	ETEST	2	_	_	ETEST	2	_	_	_	_	_	_	ETEST	>256	_	_	_	_	_	_	_	_	_	_	_	_	_	_	_
27119_1#58	19A	GPS_IE_56	GPS_IE_56	IRELAND 19A STUDY	N	EUROPE	IRELAND	SOUTH-EAST	_	_	TEMPLE STREET CHILDRENS HOSPITAL	APR	2010	M	53	_	BLOOD	_	_	QUELLUNG	ETEST	0.023	_	_	ETEST	0.032	_	_	_	_	_	_	ETEST	0.094	_	_	_	_	_	_	_	_	_	_	_	_	_	_	_
27119_1#65	19A	GPS_IE_63	GPS_IE_63	IRELAND 19A STUDY	N	EUROPE	IRELAND	SOUTH-EAST	_	_	TEMPLE STREET CHILDRENS HOSPITAL	AUG	2010	M	55	_	BLOOD	_	_	QUELLUNG	ETEST	0.016	_	_	ETEST	0.023	_	_	_	_	_	_	ETEST	0.125	_	_	_	_	_	_	_	_	_	_	_	_	_	_	_
27119_1#69	19A	GPS_IE_67	GPS_IE_67	IRELAND 19A STUDY	N	EUROPE	IRELAND	SOUTH-EAST	_	_	TEMPLE STREET CHILDRENS HOSPITAL	NOV	2010	F	69	_	BLOOD	_	_	QUELLUNG	ETEST	0.25	_	_	ETEST	0.38	_	_	_	_	_	_	ETEST	>256	_	_	_	_	_	_	_	_	_	_	_	_	_	_	_
27119_1#10	19A	GPS_IE_35	GPS_IE_35	IRELAND 19A STUDY	N	EUROPE	IRELAND	SOUTH-EAST	_	_	TEMPLE STREET CHILDRENS HOSPITAL	FEB	2009	M	62	_	BLOOD	_	_	QUELLUNG	ETEST	0.023	_	_	ETEST	0.016	_	_	_	_	_	_	ETEST	0.25	_	_	_	_	_	_	_	_	_	_	_	_	_	_	_
27119_1#41	19A	GPS_IE_27	GPS_IE_27	IRELAND 19A STUDY	N	EUROPE	IRELAND	SOUTH-EAST	_	_	TEMPLE STREET CHILDRENS HOSPITAL	JUL	2008	M	54	_	BLOOD	_	_	QUELLUNG	ETEST	0.023	_	_	ETEST	0.023	_	_	_	_	_	_	ETEST	0.19	_	_	_	_	_	_	_	_	_	_	_	_	_	_	_
27119_1#4	19A	GPS_IE_19	GPS_IE_19	IRELAND 19A STUDY	N	EUROPE	IRELAND	SOUTH-EAST	_	_	TEMPLE STREET CHILDRENS HOSPITAL	MAR	2008	M	69	_	BLOOD	_	_	QUELLUNG	ETEST	0.023	_	_	ETEST	0.032	_	_	_	_	_	_	ETEST	256	_	_	_	_	_	_	_	_	_	_	_	_	_	_	_
26968_7#274	19A	GPS_IE_698	GPS_IE_698	IRELAND 19A STUDY	N	EUROPE	IRELAND	SOUTH-EAST	_	_	TEMPLE STREET CHILDRENS HOSPITAL	MAY	2007	M	61	_	BLOOD	_	_	QUELLUNG	ETEST	0.032	_	_	ETEST	0.023	_	_	_	_	_	_	ETEST	0.19	_	_	_	_	_	_	_	_	_	_	_	_	_	_	_
26968_7#277	19A	GPS_IE_767	GPS_IE_767	IRELAND 19A STUDY	N	EUROPE	IRELAND	SOUTH-EAST	_	_	TEMPLE STREET CHILDRENS HOSPITAL	AUG	2007	M	61	_	BLOOD	_	_	QUELLUNG	ETEST	0.023	_	_	ETEST	0.032	_	_	_	_	_	_	ETEST	0.25	_	_	_	_	_	_	_	_	_	_	_	_	_	_	_
27119_1#1	19A	GPS_IE_11	GPS_IE_11	IRELAND 19A STUDY	N	EUROPE	IRELAND	SOUTH-EAST	_	_	TEMPLE STREET CHILDRENS HOSPITAL	OCT	2007	M	74	_	BLOOD	_	_	QUELLUNG	ETEST	0.125	_	_	ETEST	0.094	_	_	_	_	_	_	ETEST	0.19	_	_	_	_	_	_	_	_	_	_	_	_	_	_	_
27119_1#2	19A	GPS_IE_13	GPS_IE_13	IRELAND 19A STUDY	N	EUROPE	IRELAND	SOUTH-EAST	_	_	TEMPLE STREET CHILDRENS HOSPITAL	DEC	2007	F	50	_	CSF	_	_	QUELLUNG	ETEST	0.016	_	_	ETEST	0.023	_	_	_	_	_	_	ETEST	0.19	_	_	_	_	_	_	_	_	_	_	_	_	_	_	_
15682_2#58	3	GPS_PL_2231_13	GPS_PL_2231_13	_	Y	EUROPE	POLAND	MAZOWIECKIE	WARSZAWA	_	NATIONAL MEDICINES INSTITUTE	APR	2013	F	2	PNEUMONIA	BLOOD	_	_	_	ETEST	0.023	_	_	ETEST	0.015	_	_	_	_	ETEST	0.008	AGAR DILUTION	30	AGAR DILUTION	28	_	_	ETEST	0.25	_	_	_	_	ETEST	2	_	_	_
15682_2#65	14	GPS_PL_4205_13	GPS_PL_4205_13	_	Y	EUROPE	POLAND	MAZOWIECKIE	WARSZAWA	_	NATIONAL MEDICINES INSTITUTE	SEP	2013	M	1	BACTERAEMIA	BLOOD	_	_	_	ETEST	0.016	_	_	ETEST	0.016	_	_	_	_	ETEST	0.004	AGAR DILUTION	28	AGAR DILUTION	26	_	_	ETEST	0.25	_	_	_	_	ETEST	1.5	_	_	_
15682_2#71	23F	GPS_PL_4829_13	GPS_PL_4829_13	_	Y	EUROPE	POLAND	MAZOWIECKIE	WARSZAWA	_	NATIONAL MEDICINES INSTITUTE	OCT	2013	M	1	SEPSIS	BLOOD	_	_	_	ETEST	0.016	_	_	ETEST	0.015	_	_	_	_	ETEST	0.004	AGAR DILUTION	26	AGAR DILUTION	20	_	_	ETEST	0.25	_	_	_	_	ETEST	2	_	_	_
15682_2#72	23F	GPS_PL_4904_13	GPS_PL_4904_13	_	Y	EUROPE	POLAND	MAZOWIECKIE	WARSZAWA	_	NATIONAL MEDICINES INSTITUTE	OCT	2013	M	0	MENINGITIS	CSF	_	_	_	ETEST	0.023	_	_	ETEST	0.015	_	_	_	_	ETEST	0.004	AGAR DILUTION	30	AGAR DILUTION	26	_	_	ETEST	0.25	_	_	_	_	ETEST	1.5	_	_	_
15682_2#16	15B/15C	GPS_PL_440_12	GPS_PL_440_12	_	Y	EUROPE	POLAND	MAZOWIECKIE	WARSZAWA	_	NATIONAL MEDICINES INSTITUTE	JAN	2012	M	1	MENINGITIS	CSF	_	_	_	ETEST	0.03	_	_	ETEST	0.03	_	_	_	_	ETEST	0.008	AGAR DILUTION	29	AGAR DILUTION	23	AGAR DILUTION	16	ETEST	0.25	_	_	_	_	ETEST	2	AGAR DILUTION	29	AGAR DILUTION
15682_2#17	3	GPS_PL_503_12	GPS_PL_503_12	_	Y	EUROPE	POLAND	MAZOWIECKIE	WARSZAWA	_	NATIONAL MEDICINES INSTITUTE	JAN	2012	F	4	SEPSIS	BLOOD	_	_	_	ETEST	0.03	_	_	ETEST	0.03	_	_	_	_	ETEST	0.012	AGAR DILUTION	29	AGAR DILUTION	25	AGAR DILUTION	22	ETEST	0.25	_	_	_	_	ETEST	2	AGAR DILUTION	29	AGAR DILUTION
15682_2#18	1	GPS_PL_587_12	GPS_PL_587_12	_	Y	EUROPE	POLAND	MAZOWIECKIE	WARSZAWA	_	NATIONAL MEDICINES INSTITUTE	JAN	2012	M	4	PNEUMONIA	BLOOD	_	_	_	ETEST	0.03	_	_	ETEST	0.03	_	_	_	_	ETEST	0.012	AGAR DILUTION	26	AGAR DILUTION	22	AGAR DILUTION	24	ETEST	0.25	_	_	_	_	ETEST	2	AGAR DILUTION	27	AGAR DILUTION
15682_2#32	6B	GPS_PL_6027_12	GPS_PL_6027_12	_	Y	EUROPE	POLAND	MAZOWIECKIE	WARSZAWA	_	NATIONAL MEDICINES INSTITUTE	SEP	2012	M	3	UNSPECIFIED	BLOOD	_	_	_	ETEST	0.094	_	_	ETEST	0.06	_	_	_	_	ETEST	0.03	AGAR DILUTION	6	AGAR DILUTION	6	_	_	ETEST	0.25	_	_	_	_	ETEST	4	_	_	_
15682_2#33	3	GPS_PL_6051_12	GPS_PL_6051_12	_	Y	EUROPE	POLAND	MAZOWIECKIE	WARSZAWA	_	NATIONAL MEDICINES INSTITUTE	SEP	2012	F	3	SEPSIS	BLOOD	_	_	_	ETEST	0.016	_	_	ETEST	0.015	_	_	_	_	ETEST	0.008	AGAR DILUTION	26	AGAR DILUTION	22	_	_	ETEST	0.25	_	_	_	_	ETEST	2	_	_	_
15682_2#35	15B/15C	GPS_PL_6090_12	GPS_PL_6090_12	_	Y	EUROPE	POLAND	MAZOWIECKIE	WARSZAWA	_	NATIONAL MEDICINES INSTITUTE	SEP	2012	M	1	MENINGITIS	BLOOD	_	_	_	ETEST	0.047	_	_	ETEST	0.12	_	_	_	_	ETEST	0.008	AGAR DILUTION	23	AGAR DILUTION	20	_	_	ETEST	0.25	_	_	_	_	ETEST	3	_	_	_
15682_2#36	19A	GPS_PL_6120_12	GPS_PL_6120_12	_	Y	EUROPE	POLAND	MAZOWIECKIE	WARSZAWA	_	NATIONAL MEDICINES INSTITUTE	SEP	2012	F	1	PNEUMONIA	BLOOD	_	_	_	ETEST	1	_	_	ETEST	0.5	_	_	_	_	ETEST	0.25	AGAR DILUTION	6	AGAR DILUTION	6	_	_	ETEST	0.25	_	_	_	_	ETEST	3	_	_	_
15682_2#37	6B	GPS_PL_6157_12	GPS_PL_6157_12	_	Y	EUROPE	POLAND	MAZOWIECKIE	WARSZAWA	_	NATIONAL MEDICINES INSTITUTE	OCT	2012	M	3	UNSPECIFIED	BLOOD	_	_	_	ETEST	0.19	_	_	ETEST	0.25	_	_	_	_	ETEST	0.03	AGAR DILUTION	6	AGAR DILUTION	6	_	_	ETEST	0.25	_	_	_	_	ETEST	16	_	_	_
15682_1#78	23F	GPS_PL_708_11	GPS_PL_708_11	_	Y	EUROPE	POLAND	MAZOWIECKIE	WARSZAWA	_	NATIONAL MEDICINES INSTITUTE	FEB	2011	F	2	MENINGITIS	BLOOD	_	_	_	ETEST	0.03	_	_	ETEST	0.015	_	_	_	_	ETEST	0.002	AGAR DILUTION	26	AGAR DILUTION	24	AGAR DILUTION	25	ETEST	0.5	_	_	_	_	ETEST	2	AGAR DILUTION	32	AGAR DILUTION
15682_1#81	19A	GPS_PL_951_11	GPS_PL_951_11	_	Y	EUROPE	POLAND	MAZOWIECKIE	WARSZAWA	_	NATIONAL MEDICINES INSTITUTE	MAR	2011	F	1	MENINGITIS	BLOOD	_	_	_	ETEST	1.5	_	_	ETEST	1	_	_	_	_	ETEST	0.5	AGAR DILUTION	6	AGAR DILUTION	6	AGAR DILUTION	6	ETEST	0.25	_	_	_	_	ETEST	1	AGAR DILUTION	13	AGAR DILUTION
15682_1#82	9V	GPS_PL_1011_11	GPS_PL_1011_11	_	Y	EUROPE	POLAND	MAZOWIECKIE	WARSZAWA	_	NATIONAL MEDICINES INSTITUTE	MAR	2011	F	0	MENINGITIS	CSF	_	_	_	ETEST	1.5	_	_	ETEST	0.25	_	_	_	_	ETEST	0.19	AGAR DILUTION	26	AGAR DILUTION	27	AGAR DILUTION	8	ETEST	1	_	_	_	_	ETEST	1	AGAR DILUTION	30	AGAR DILUTION
15682_2#5	15C	GPS_PL_9541_11	GPS_PL_9541_11	_	Y	EUROPE	POLAND	MAZOWIECKIE	WARSZAWA	_	NATIONAL MEDICINES INSTITUTE	OCT	2011	M	1	BACTERAEMIA	BLOOD	_	_	_	ETEST	0.03	_	_	ETEST	0.03	_	_	_	_	ETEST	0.004	AGAR DILUTION	27	AGAR DILUTION	20	AGAR DILUTION	11	ETEST	0.25	_	_	_	_	ETEST	3	AGAR DILUTION	29	AGAR DILUTION
15682_2#7	6B	GPS_PL_9862_11	GPS_PL_9862_11	_	Y	EUROPE	POLAND	MAZOWIECKIE	WARSZAWA	_	NATIONAL MEDICINES INSTITUTE	NOV	2011	M	3	MENINGITIS	CSF	_	_	_	ETEST	0.03	_	_	ETEST	0.03	_	_	_	_	ETEST	0.002	AGAR DILUTION	30	AGAR DILUTION	24	AGAR DILUTION	26	ETEST	0.25	_	_	_	_	ETEST	2	AGAR DILUTION	30	AGAR DILUTION
15682_2#9	15C	GPS_PL_10636_11	GPS_PL_10636_11	_	Y	EUROPE	POLAND	MAZOWIECKIE	WARSZAWA	_	NATIONAL MEDICINES INSTITUTE	DEC	2011	M	2	PNEUMONIA	BLOOD	_	_	_	ETEST	0.03	_	_	ETEST	0.03	_	_	_	_	ETEST	0.004	AGAR DILUTION	28	AGAR DILUTION	26	AGAR DILUTION	26	ETEST	0.12	_	_	_	_	ETEST	2	AGAR DILUTION	34	AGAR DILUTION
15682_1#45	6B	GPS_PL_543_10	GPS_PL_543_10	_	Y	EUROPE	POLAND	MAZOWIECKIE	WARSZAWA	_	NATIONAL MEDICINES INSTITUTE	JAN	2010	M	0	MENINGITIS	BLOOD	_	_	_	ETEST	2	_	_	ETEST	1	_	_	_	_	ETEST	0.12	DISC DIFFUSION	6	DISC DIFFUSION	6	DISC DIFFUSION	6	ETEST	0.25	_	_	_	_	ETEST	24	DISC DIFFUSION	11	DISC DIFFUSION
15682_1#48	6C	GPS_PL_781_10	GPS_PL_781_10	_	Y	EUROPE	POLAND	MAZOWIECKIE	WARSZAWA	_	NATIONAL MEDICINES INSTITUTE	FEB	2010	M	0	MENINGITIS	BLOOD	_	_	_	ETEST	0.06	_	_	ETEST	0.03	_	_	_	_	ETEST	0.004	DISC DIFFUSION	32	DISC DIFFUSION	27	DISC DIFFUSION	33	ETEST	0.12	_	_	_	_	ETEST	4	DISC DIFFUSION	33	DISC DIFFUSION
15682_1#53	3	GPS_PL_1532_10	GPS_PL_1532_10	_	Y	EUROPE	POLAND	MAZOWIECKIE	WARSZAWA	_	NATIONAL MEDICINES INSTITUTE	MAR	2010	M	0	PNEUMONIA	OTHER	_	_	_	ETEST	0.03	_	_	ETEST	0.03	_	_	_	_	ETEST	0.008	DISC DIFFUSION	29	DISC DIFFUSION	24	DISC DIFFUSION	27	ETEST	0.5	_	_	_	_	ETEST	2	DISC DIFFUSION	32	DISC DIFFUSION
15682_1#54	3	GPS_PL_1533_10	GPS_PL_1533_10	_	Y	EUROPE	POLAND	MAZOWIECKIE	WARSZAWA	_	NATIONAL MEDICINES INSTITUTE	MAR	2010	M	3	PNEUMONIA	OTHER	_	_	_	ETEST	0.015	_	_	ETEST	0.015	_	_	_	_	ETEST	0.004	AGAR DILUTION	30	DISC DIFFUSION	25	DISC DIFFUSION	26	ETEST	0.5	_	_	_	_	ETEST	2	DISC DIFFUSION	33	DISC DIFFUSION
15682_1#56	19F	GPS_PL_1710_10	GPS_PL_1710_10	_	Y	EUROPE	POLAND	MAZOWIECKIE	WARSZAWA	_	NATIONAL MEDICINES INSTITUTE	MAR	2010	M	3	MENINGITIS	CSF	_	_	_	ETEST	0.12	_	_	ETEST	0.25	_	_	_	_	ETEST	0.008	DISC DIFFUSION	6	DISC DIFFUSION	6	DISC DIFFUSION	14	ETEST	0.5	_	_	_	_	ETEST	2	DISC DIFFUSION	8	DISC DIFFUSION
15682_1#20	23F	GPS_PL_555_09	GPS_PL_555_09	_	Y	EUROPE	POLAND	MAZOWIECKIE	WARSZAWA	_	NATIONAL MEDICINES INSTITUTE	JAN	2009	F	4	BACTERAEMIA	BLOOD	_	_	_	ETEST	1	_	_	ETEST	1	_	_	_	_	ETEST	0.25	_	_	_	_	_	_	ETEST	0.38	_	_	_	_	ETEST	24	_	_	_
15682_1#25	22F	GPS_PL_2314_09	GPS_PL_2314_09	_	Y	EUROPE	POLAND	MAZOWIECKIE	WARSZAWA	_	NATIONAL MEDICINES INSTITUTE	APR	2009	F	0	BACTERAEMIA	BLOOD	_	_	_	ETEST	0.03	_	_	ETEST	0.016	_	_	_	_	ETEST	0.008	_	_	_	_	_	_	ETEST	0.38	_	_	_	_	ETEST	3	_	_	_
15682_1#32	3	GPS_PL_4980_09	GPS_PL_4980_09	_	Y	EUROPE	POLAND	MAZOWIECKIE	WARSZAWA	_	NATIONAL MEDICINES INSTITUTE	SEP	2009	M	3	PNEUMONIA	OTHER	_	_	_	ETEST	0.03	_	_	ETEST	0.015	_	_	_	_	ETEST	0.008	_	_	_	_	_	_	ETEST	0.5	_	_	_	_	ETEST	3	_	_	_
15682_1#38	14	GPS_PL_6002_09	GPS_PL_6002_09	_	Y	EUROPE	POLAND	MAZOWIECKIE	WARSZAWA	_	NATIONAL MEDICINES INSTITUTE	OCT	2009	M	1	BACTERAEMIA	BLOOD	_	_	_	ETEST	4	_	_	ETEST	2	_	_	_	_	ETEST	0.25	_	_	_	_	_	_	ETEST	0.25	_	_	_	_	ETEST	3	_	_	_
15608_5#87	6A	GPS_PL_880_08	GPS_PL_880_08	_	Y	EUROPE	POLAND	MAZOWIECKIE	WARSZAWA	_	NATIONAL MEDICINES INSTITUTE	FEB	2008	F	0	SEPSIS	BLOOD	_	_	_	ETEST	0.032	_	_	ETEST	0.016	_	_	_	_	ETEST	0.008	_	_	_	_	_	_	ETEST	0.5	_	_	_	_	ETEST	2	_	_	_
15682_1#11	14	GPS_PL_4726_08	GPS_PL_4726_08	_	Y	EUROPE	POLAND	MAZOWIECKIE	WARSZAWA	_	NATIONAL MEDICINES INSTITUTE	NOV	2008	M	0	MENINGITIS	CSF	_	_	_	ETEST	0.023	_	_	ETEST	0.023	_	_	_	_	ETEST	0.012	_	_	_	_	_	_	ETEST	0.75	_	_	_	_	ETEST	3	_	_	_
15682_1#12	23F	GPS_PL_4962_08	GPS_PL_4962_08	_	Y	EUROPE	POLAND	MAZOWIECKIE	WARSZAWA	_	NATIONAL MEDICINES INSTITUTE	DEC	2008	F	3	MENINGITIS	CSF	_	_	_	ETEST	0.047	_	_	ETEST	0.047	_	_	_	_	ETEST	0.008	_	_	_	_	_	_	ETEST	0.25	_	_	_	_	ETEST	3	_	_	_
15682_1#2	14	GPS_PL_3594_08	GPS_PL_3594_08	_	Y	EUROPE	POLAND	MAZOWIECKIE	WARSZAWA	_	NATIONAL MEDICINES INSTITUTE	SEP	2008	M	2	PNEUMONIA	BLOOD	_	_	_	ETEST	2	_	_	ETEST	1	_	_	_	_	ETEST	0.25	_	_	_	_	_	_	ETEST	0.5	_	_	_	_	ETEST	4	_	_	_
15682_1#7	12F	GPS_PL_4042_08	GPS_PL_4042_08	_	Y	EUROPE	POLAND	MAZOWIECKIE	WARSZAWA	_	NATIONAL MEDICINES INSTITUTE	OCT	2008	M	2	PNEUMONIA	OTHER	_	_	_	ETEST	0.023	_	_	ETEST	0.023	_	_	_	_	ETEST	0.012	_	_	_	_	_	_	ETEST	0.25	_	_	_	_	ETEST	3	_	_	_
15608_5#70	6B	GPS_PL_221_07	GPS_PL_221_07	_	Y	EUROPE	POLAND	MAZOWIECKIE	WARSZAWA	_	NATIONAL MEDICINES INSTITUTE	JAN	2007	M	0	SEPSIS	BLOOD	_	_	_	ETEST	0.0075	_	_	ETEST	0.015	_	_	_	_	ETEST	<=0.015	_	_	_	_	_	_	ETEST	0.25	_	_	_	_	ETEST	2	_	_	_
15608_5#71	14	GPS_PL_252_07	GPS_PL_252_07	_	Y	EUROPE	POLAND	MAZOWIECKIE	WARSZAWA	_	NATIONAL MEDICINES INSTITUTE	JAN	2007	M	4	PNEUMONIA	BLOOD	_	_	_	ETEST	0.38	_	_	ETEST	0.19	_	_	_	_	ETEST	0.19	_	_	_	_	_	_	ETEST	0.5	_	_	_	_	ETEST	12	_	_	_
15608_5#76	14	GPS_PL_1925_07	GPS_PL_1925_07	_	Y	EUROPE	POLAND	MAZOWIECKIE	WARSZAWA	_	NATIONAL MEDICINES INSTITUTE	JUN	2007	M	3	BACTERAEMIA	BLOOD	_	_	_	ETEST	1	_	_	ETEST	1	_	_	_	_	ETEST	0.25	_	_	_	_	_	_	ETEST	0.38	_	_	_	_	ETEST	3	_	_	_
15608_5#78	14	GPS_PL_2783_07	GPS_PL_2783_07	_	Y	EUROPE	POLAND	MAZOWIECKIE	WARSZAWA	_	NATIONAL MEDICINES INSTITUTE	SEP	2007	F	4	PNEUMONIA	BLOOD	_	_	_	ETEST	0.75	_	_	ETEST	1	_	_	_	_	ETEST	0.25	_	_	_	_	_	_	ETEST	0.5	_	_	_	_	ETEST	3	_	_	_
15608_5#79	14	GPS_PL_3397_07	GPS_PL_3397_07	_	Y	EUROPE	POLAND	MAZOWIECKIE	WARSZAWA	_	NATIONAL MEDICINES INSTITUTE	OCT	2007	M	1	BACTERAEMIA	BLOOD	_	_	_	ETEST	0.75	_	_	ETEST	1	_	_	_	_	ETEST	0.19	_	_	_	_	_	_	ETEST	0.38	_	_	_	_	ETEST	3	_	_	_
15608_5#81	19F	GPS_PL_3629_07	GPS_PL_3629_07	_	Y	EUROPE	POLAND	MAZOWIECKIE	WARSZAWA	_	NATIONAL MEDICINES INSTITUTE	NOV	2007	F	1	BACTERAEMIA	BLOOD	_	_	_	ETEST	0.047	_	_	ETEST	0.032	_	_	_	_	ETEST	0.012	_	_	_	_	_	_	ETEST	0.5	_	_	_	_	ETEST	2	_	_	_
15608_5#82	19F	GPS_PL_3723_07	GPS_PL_3723_07	_	Y	EUROPE	POLAND	MAZOWIECKIE	WARSZAWA	_	NATIONAL MEDICINES INSTITUTE	NOV	2007	M	2	MENINGITIS	CSF	_	_	_	ETEST	4	_	_	ETEST	2	_	_	_	_	ETEST	0.25	_	_	_	_	_	_	ETEST	0.5	_	_	_	_	ETEST	4	_	_	_
15608_5#85	14	GPS_PL_56_08	GPS_PL_56_08	_	Y	EUROPE	POLAND	MAZOWIECKIE	WARSZAWA	_	NATIONAL MEDICINES INSTITUTE	DEC	2007	M	1	BACTERAEMIA	BLOOD	_	_	_	ETEST	2	_	_	ETEST	1	_	_	_	_	ETEST	0.25	_	_	_	_	_	_	ETEST	0.5	_	_	_	_	ETEST	3	_	_	_
15608_5#54	1	GPS_PL_8_06	GPS_PL_8_06	_	N	EUROPE	POLAND	MAZOWIECKIE	WARSZAWA	_	NATIONAL MEDICINES INSTITUTE	JAN	2006	M	4	BACTERAEMIA	BLOOD	_	_	_	ETEST	0.032	_	_	ETEST	0.023	_	_	_	_	ETEST	0.008	_	_	_	_	_	_	ETEST	0.5	_	_	_	_	ETEST	1.5	_	_	_
15608_5#59	3	GPS_PL_727_06	GPS_PL_727_06	_	N	EUROPE	POLAND	MAZOWIECKIE	WARSZAWA	_	NATIONAL MEDICINES INSTITUTE	MAR	2006	F	2	BACTERAEMIA	BLOOD	_	_	_	ETEST	0.032	_	_	ETEST	0.047	_	_	_	_	ETEST	0.012	_	_	_	_	_	_	ETEST	0.38	_	_	_	_	ETEST	3	_	_	_
15608_5#65	14	GPS_PL_2052_06	GPS_PL_2052_06	_	N	EUROPE	POLAND	MAZOWIECKIE	WARSZAWA	_	NATIONAL MEDICINES INSTITUTE	SEP	2006	M	0	SEPSIS	BLOOD	_	_	_	ETEST	0.015	_	_	ETEST	0.0075	_	_	_	_	ETEST	0.03	_	_	_	_	_	_	ETEST	0.5	_	_	_	_	ETEST	2	_	_	_
15608_5#68	9V	GPS_PL_2757_06	GPS_PL_2757_06	_	N	EUROPE	POLAND	MAZOWIECKIE	WARSZAWA	_	NATIONAL MEDICINES INSTITUTE	NOV	2006	F	0	SEPSIS	BLOOD	_	_	_	ETEST	1	_	_	ETEST	0.5	_	_	_	_	ETEST	0.5	_	_	_	_	_	_	ETEST	0.5	_	_	_	_	ETEST	4	_	_	_
15608_5#40	3	GPS_PL_2051_04	GPS_PL_2051_04	_	N	EUROPE	POLAND	MAZOWIECKIE	WARSZAWA	_	NATIONAL MEDICINES INSTITUTE	MAR	2004	M	0	MENINGITIS	CSF	_	_	QUELLUNG	BROTH DILUTION	0.0075	BROTH DILUTION	0.5	BROTH DILUTION	0.0075	BROTH DILUTION	0.008	_	_	BROTH DILUTION	<=0.015	_	_	_	_	BROTH DILUTION	2	BROTH DILUTION	0.25	_	_	_	_	BROTH DILUTION	1	_	_	_
15608_5#34	14	GPS_PL_2467_03	GPS_PL_2467_03	_	N	EUROPE	POLAND	MAZOWIECKIE	WARSZAWA	_	NATIONAL MEDICINES INSTITUTE	SEP	2003	M	2	MENINGITIS	CSF	_	_	QUELLUNG	BROTH DILUTION	1	BROTH DILUTION	1	BROTH DILUTION	1	BROTH DILUTION	1	_	_	BROTH DILUTION	0.5	_	_	_	_	BROTH DILUTION	>8	BROTH DILUTION	0.5	_	_	_	_	BROTH DILUTION	4	_	_	_
15608_5#36	14	GPS_PL_2490_03	GPS_PL_2490_03	_	N	EUROPE	POLAND	MAZOWIECKIE	WARSZAWA	_	NATIONAL MEDICINES INSTITUTE	SEP	2003	M	4	MENINGITIS	CSF	_	_	QUELLUNG	BROTH DILUTION	1	BROTH DILUTION	2	BROTH DILUTION	2	BROTH DILUTION	2	_	_	BROTH DILUTION	0.5	_	_	_	_	BROTH DILUTION	>8	BROTH DILUTION	0.5	_	_	_	_	BROTH DILUTION	4	_	_	_
15608_5#37	18C	GPS_PL_2662_03	GPS_PL_2662_03	_	N	EUROPE	POLAND	MAZOWIECKIE	WARSZAWA	_	NATIONAL MEDICINES INSTITUTE	OCT	2003	M	0	MENINGITIS	CSF	_	_	QUELLUNG	BROTH DILUTION	0.0075	BROTH DILUTION	<=0.015	BROTH DILUTION	0.015	BROTH DILUTION	0.015	_	_	BROTH DILUTION	<=0.015	_	_	_	_	BROTH DILUTION	>8	BROTH DILUTION	0.5	_	_	_	_	BROTH DILUTION	4	_	_	_
15608_5#11	1	GPS_PL_7665_99	GPS_PL_7665_99	_	N	EUROPE	POLAND	MAZOWIECKIE	WARSZAWA	_	NATIONAL MEDICINES INSTITUTE	MAY	1999	M	0	MENINGITIS	CSF	_	_	QUELLUNG	BROTH DILUTION	<=0.015	BROTH DILUTION	0.03	BROTH DILUTION	<=0.015	BROTH DILUTION	<=0.015	_	_	BROTH DILUTION	<=0.015	_	_	_	_	BROTH DILUTION	0.25	BROTH DILUTION	0.25	_	_	_	_	BROTH DILUTION	1	_	_	_
15608_5#4	23F	GPS_PL_2862_98	GPS_PL_2862_98	_	N	EUROPE	POLAND	MAZOWIECKIE	WARSZAWA	_	NATIONAL MEDICINES INSTITUTE	MAR	1998	_	0	UNSPECIFIED	BLOOD	_	_	QUELLUNG	BROTH DILUTION	2	BROTH DILUTION	_	BROTH DILUTION	0.12	BROTH DILUTION	0.12	_	_	_	_	_	_	_	_	BROTH DILUTION	0.5	BROTH DILUTION	_	_	_	_	_	BROTH DILUTION	1	_	_	_
15608_5#5	19F	GPS_PL_3392_98	GPS_PL_3392_98	_	N	EUROPE	POLAND	MAZOWIECKIE	WARSZAWA	_	NATIONAL MEDICINES INSTITUTE	MAY	1998	M	0	MENINGITIS	CSF	_	_	QUELLUNG	BROTH DILUTION	<=0.015	BROTH DILUTION	<=0.015	BROTH DILUTION	<=0.015	BROTH DILUTION	<=0.015	_	_	BROTH DILUTION	<=0.015	_	_	_	_	BROTH DILUTION	0.25	BROTH DILUTION	0.12	_	_	_	_	BROTH DILUTION	4	_	_	_
20019_7#160	12F	2131473	GPS_NL_2131473	_	N	EUROPE	NETHERLANDS	OVERIJSEL	ENSCHEDE	LAB VOOR MEDISCHE MICROBIOLOGIE ENSCHEDE	ACADEMISCH MEDISCH CENTRUM	MAY	2013	M	71	_	BLOOD	_	_	_	_	_	_	_	_	_	_	_	_	_	_	_	_	_	_	_	_	_	_	_	_	_	_	_	_	_	_	_	_
20019_7#161	12F	2131538	GPS_NL_2131538	_	N	EUROPE	NETHERLANDS	OVERIJSEL	ENSCHEDE	LAB VOOR MEDISCHE MICROBIOLOGIE ENSCHEDE	ACADEMISCH MEDISCH CENTRUM	MAY	2013	M	81	_	BLOOD	_	_	_	_	_	_	_	_	_	_	_	_	_	_	_	_	_	_	_	_	_	_	_	_	_	_	_	_	_	_	_	_
20019_7#165	12F	2131668	GPS_NL_2131668	_	N	EUROPE	NETHERLANDS	OVERIJSEL	ENSCHEDE	LAB VOOR MEDISCHE MICROBIOLOGIE ENSCHEDE	ACADEMISCH MEDISCH CENTRUM	JUN	2013	M	58	_	BLOOD	_	_	_	_	_	_	_	_	_	_	_	_	_	_	_	_	_	_	_	_	_	_	_	_	_	_	_	_	_	_	_	_
15682_2#75	19A	GPS_PL_5557_13	GPS_PL_5557_13	_	Y	EUROPE	POLAND	WIELKOPOLSKIE	KONIN	_	NATIONAL MEDICINES INSTITUTE	NOV	2013	M	3	SEPSIS	BLOOD	_	_	_	ETEST	2	_	_	ETEST	1	_	_	_	_	ETEST	0.25	AGAR DILUTION	6	AGAR DILUTION	6	_	_	ETEST	0.15	_	_	_	_	ETEST	2	_	_	_
15682_1#84	19F	GPS_PL_1236_11	GPS_PL_1236_11	_	Y	EUROPE	POLAND	WIELKOPOLSKIE	KONIN	_	NATIONAL MEDICINES INSTITUTE	MAR	2011	F	4	MENINGITIS	CSF	_	_	_	ETEST	0.5	_	_	ETEST	0.5	_	_	_	_	ETEST	0.12	AGAR DILUTION	12	AGAR DILUTION	28	AGAR DILUTION	6	ETEST	0.25	_	_	_	_	ETEST	1.5	AGAR DILUTION	12	AGAR DILUTION
15608_5#64	19F	GPS_PL_1860_06	GPS_PL_1860_06	_	N	EUROPE	POLAND	WIELKOPOLSKIE	KONIN	_	NATIONAL MEDICINES INSTITUTE	JUL	2006	M	0	SEPSIS	BLOOD	_	_	_	ETEST	0.015	_	_	ETEST	0.015	_	_	_	_	ETEST	0.03	_	_	_	_	_	_	ETEST	0.25	_	_	_	_	ETEST	1	_	_	_
15608_5#30	8	GPS_PL_539_02	GPS_PL_539_02	_	N	EUROPE	POLAND	WIELKOPOLSKIE	KOLO	_	NATIONAL MEDICINES INSTITUTE	MAR	2003	_	0	MENINGITIS	CSF	_	_	QUELLUNG	BROTH DILUTION	0.0075	BROTH DILUTION	<=0.015	BROTH DILUTION	0.015	BROTH DILUTION	0.015	_	_	BROTH DILUTION	<=0.015	_	_	_	_	BROTH DILUTION	4	BROTH DILUTION	0.5	_	_	_	_	BROTH DILUTION	4	_	_	_
20019_7#164	12F	2131660	GPS_NL_2131660	_	N	EUROPE	NETHERLANDS	UTRECHT	AMERSFOORT	MEANDER MEDISCH CENTRUM AMERSFOORT	ACADEMISCH MEDISCH CENTRUM	JUN	2013	M	45	_	CSF	_	_	_	_	_	_	_	_	_	_	_	_	_	_	_	_	_	_	_	_	_	_	_	_	_	_	_	_	_	_	_	_
15682_2#31	6A	GPS_PL_5955_12	GPS_PL_5955_12	_	Y	EUROPE	POLAND	MAZOWIECKIE	GRODZISK MAZOWIECKI	_	NATIONAL MEDICINES INSTITUTE	SEP	2012	F	0	PNEUMONIA	BLOOD	_	_	_	ETEST	0.012	_	_	ETEST	0.032	_	_	_	_	ETEST	0.004	AGAR DILUTION	27	AGAR DILUTION	23	_	_	ETEST	0.25	_	_	_	_	ETEST	2	_	_	_
15682_1#76	3	GPS_PL_430_11	GPS_PL_430_11	_	Y	EUROPE	POLAND	MAZOWIECKIE	GRODZISK MAZOWIECKI	_	NATIONAL MEDICINES INSTITUTE	FEB	2011	F	1	PNEUMONIA	BLOOD	_	_	_	ETEST	0.06	_	_	ETEST	0.008	_	_	_	_	ETEST	0.004	AGAR DILUTION	25	AGAR DILUTION	27	AGAR DILUTION	25	ETEST	1	_	_	_	_	ETEST	2	AGAR DILUTION	33	AGAR DILUTION
15682_1#46	19F	GPS_PL_648_10	GPS_PL_648_10	_	Y	EUROPE	POLAND	MAZOWIECKIE	GRODZISK MAZOWIECKI	_	NATIONAL MEDICINES INSTITUTE	FEB	2010	M	1	PNEUMONIA	BLOOD	_	_	_	ETEST	0.03	_	_	ETEST	0.03	_	_	_	_	ETEST	0.008	AGAR DILUTION	30	DISC DIFFUSION	28	DISC DIFFUSION	6	ETEST	0.25	_	_	_	_	ETEST	16	DISC DIFFUSION	6	DISC DIFFUSION
15682_1#58	3	GPS_PL_1884_10	GPS_PL_1884_10	_	Y	EUROPE	POLAND	WIELKOPOLSKIE	KOSCIAN	_	NATIONAL MEDICINES INSTITUTE	APR	2010	F	1	PNEUMONIA	BLOOD	_	_	_	ETEST	0.015	_	_	ETEST	0.015	_	_	_	_	ETEST	0.25	DISC DIFFUSION	38	DISC DIFFUSION	34	DISC DIFFUSION	31	ETEST	0.25	_	_	_	_	ETEST	2	DISC DIFFUSION	34	DISC DIFFUSION
15682_1#24	6A	GPS_PL_2089_09	GPS_PL_2089_09	_	Y	EUROPE	POLAND	WIELKOPOLSKIE	KOSCIAN	_	NATIONAL MEDICINES INSTITUTE	APR	2009	F	1	SEPSIS	BLOOD	_	_	_	ETEST	0.03	_	_	ETEST	0.012	_	_	_	_	ETEST	0.008	_	_	_	_	_	_	ETEST	0.38	_	_	_	_	ETEST	1.5	_	_	_
20019_7#182	12F	2150676	GPS_NL_2150676	_	N	EUROPE	NETHERLANDS	UTRECHT	NIEUWEGEIN	ST ANTONIUS ZIEKENHUIS NIEUWEGEIN	ACADEMISCH MEDISCH CENTRUM	APR	2015	M	57	_	BLOOD	_	_	_	_	_	_	_	_	_	_	_	_	_	_	_	_	_	_	_	_	_	_	_	_	_	_	_	_	_	_	_	_
20019_7#167	12F	2132379	GPS_NL_2132379	_	N	EUROPE	NETHERLANDS	UTRECHT	NIEUWEGEIN	ST ANTONIUS ZIEKENHUIS NIEUWEGEIN	ACADEMISCH MEDISCH CENTRUM	OCT	2013	M	73	_	BLOOD	_	_	_	_	_	_	_	_	_	_	_	_	_	_	_	_	_	_	_	_	_	_	_	_	_	_	_	_	_	_	_	_
20019_7#176	12F	2142103	GPS_NL_2142103	_	N	EUROPE	NETHERLANDS	NOORD HOLLAND	GOUDA	GROENE HART ZIEKENHUIS	ACADEMISCH MEDISCH CENTRUM	DEC	2014	M	46	_	CSF	_	_	_	_	_	_	_	_	_	_	_	_	_	_	_	_	_	_	_	_	_	_	_	_	_	_	_	_	_	_	_	_
20019_7#153	12F	2121570	GPS_NL_2121570	_	N	EUROPE	NETHERLANDS	ZUID HOLLAND	GOUDA	GROENE HART ZIEKENHUIS	ACADEMISCH MEDISCH CENTRUM	NOV	2012	M	56	_	CSF	_	_	_	_	_	_	_	_	_	_	_	_	_	_	_	_	_	_	_	_	_	_	_	_	_	_	_	_	_	_	_	_
20019_7#169	12F	2140163	GPS_NL_2140163	_	N	EUROPE	NETHERLANDS	GELDERLAND	VELP	ZIEKENHUIS RIJNSTATE VELP	ACADEMISCH MEDISCH CENTRUM	JAN	2014	_	53	_	BLOOD	_	_	_	_	_	_	_	_	_	_	_	_	_	_	_	_	_	_	_	_	_	_	_	_	_	_	_	_	_	_	_	_
20019_7#174	12F	2141737	GPS_NL_2141737	_	N	EUROPE	NETHERLANDS	GELDERLAND	VELP	ZIEKENHUIS RIJNSTATE VELP	ACADEMISCH MEDISCH CENTRUM	SEP	2014	M	68	_	BLOOD	_	_	_	_	_	_	_	_	_	_	_	_	_	_	_	_	_	_	_	_	_	_	_	_	_	_	_	_	_	_	_	_
20019_7#162	12F	2131563	GPS_NL_2131563	_	N	EUROPE	NETHERLANDS	GELDERLAND	VELP	ZIEKENHUIS RIJNSTATE VELP	ACADEMISCH MEDISCH CENTRUM	MAY	2013	M	66	_	BLOOD	_	_	_	_	_	_	_	_	_	_	_	_	_	_	_	_	_	_	_	_	_	_	_	_	_	_	_	_	_	_	_	_
20019_7#163	12F	2131575	GPS_NL_2131575	_	N	EUROPE	NETHERLANDS	GELDERLAND	VELP	ZIEKENHUIS RIJNSTATE VELP	ACADEMISCH MEDISCH CENTRUM	MAY	2013	M	72	_	BLOOD	_	_	_	_	_	_	_	_	_	_	_	_	_	_	_	_	_	_	_	_	_	_	_	_	_	_	_	_	_	_	_	_
15608_5#2	22F	GPS_PL_1490_97	GPS_PL_1490_97	_	N	EUROPE	POLAND	LODZKIE	SKIERNIEWICE	_	NATIONAL MEDICINES INSTITUTE	OCT	1997	_	4	MENINGITIS	CSF	_	_	QUELLUNG	BROTH DILUTION	<=0.015	BROTH DILUTION	<=0.015	BROTH DILUTION	<=0.015	BROTH DILUTION	<=0.015	_	_	BROTH DILUTION	<=0.015	_	_	_	_	BROTH DILUTION	0.25	BROTH DILUTION	0.25	_	_	_	_	BROTH DILUTION	8	_	_	_
20019_7#154	12F	2121614	GPS_NL_2121614	_	N	EUROPE	NETHERLANDS	ZUID HOLLAND	ROTTERDAM	ERASMUS MEDICAL CENTER	ACADEMISCH MEDISCH CENTRUM	DEC	2012	M	15	_	CSF	_	_	_	_	_	_	_	_	_	_	_	_	_	_	_	_	_	_	_	_	_	_	_	_	_	_	_	_	_	_	_	_
15682_1#19	11A	GPS_PL_504_09	GPS_PL_504_09	_	Y	EUROPE	POLAND	LUBUSKIE	ZIELONA GORA	_	NATIONAL MEDICINES INSTITUTE	JAN	2009	M	0	UNSPECIFIED	OTHER	_	_	_	ETEST	0.016	_	_	ETEST	0.023	_	_	_	_	ETEST	0.008	_	_	_	_	_	_	ETEST	0.38	_	_	_	_	ETEST	3	_	_	_
15682_1#15	6B	GPS_PL_104_09	GPS_PL_104_09	_	Y	EUROPE	POLAND	LUBUSKIE	ZIELONA GORA	_	NATIONAL MEDICINES INSTITUTE	DEC	2008	M	1	MENINGITIS	CSF	_	_	_	ETEST	0.5	_	_	ETEST	0.19	_	_	_	_	ETEST	0.125	_	_	_	_	_	_	ETEST	0.38	_	_	_	_	ETEST	4	_	_	_
27119_1#289	19A	GPS_IE_299	GPS_IE_299	IRELAND 19A STUDY	N	EUROPE	IRELAND	SOUTH	_	_	TEMPLE STREET CHILDRENS HOSPITAL	MAY	2018	F	67	_	BLOOD	_	_	QUELLUNG	ETEST	0.064	_	_	ETEST	0.047	_	_	_	_	_	_	ETEST	0.094	_	_	_	_	_	_	_	_	_	_	_	_	_	_	_
27119_1#241	19A	GPS_IE_249	GPS_IE_249	IRELAND 19A STUDY	N	EUROPE	IRELAND	SOUTH	_	_	TEMPLE STREET CHILDRENS HOSPITAL	JAN	2017	M	95	_	BLOOD	_	_	QUELLUNG	ETEST	1	_	_	ETEST	1	_	_	_	_	_	_	ETEST	256	_	_	_	_	_	_	_	_	_	_	_	_	_	_	_
27119_1#256	19A	GPS_IE_265	GPS_IE_265	IRELAND 19A STUDY	N	EUROPE	IRELAND	SOUTH	_	_	TEMPLE STREET CHILDRENS HOSPITAL	MAY	2017	M	75	_	BLOOD	_	_	QUELLUNG	ETEST	0.008	_	_	ETEST	0.008	_	_	_	_	_	_	ETEST	0.19	_	_	_	_	_	_	_	_	_	_	_	_	_	_	_
27119_1#262	19A	GPS_IE_271	GPS_IE_271	IRELAND 19A STUDY	N	EUROPE	IRELAND	SOUTH	_	_	TEMPLE STREET CHILDRENS HOSPITAL	SEP	2017	F	79	_	BLOOD	_	_	QUELLUNG	ETEST	0.012	_	_	ETEST	0.012	_	_	_	_	_	_	ETEST	0.125	_	_	_	_	_	_	_	_	_	_	_	_	_	_	_
27119_1#266	19A	GPS_IE_276	GPS_IE_276	IRELAND 19A STUDY	N	EUROPE	IRELAND	SOUTH	_	_	TEMPLE STREET CHILDRENS HOSPITAL	OCT	2017	F	60	_	BLOOD	_	_	QUELLUNG	ETEST	0.25	_	_	ETEST	0.19	_	_	_	_	_	_	ETEST	0.094	_	_	_	_	_	_	_	_	_	_	_	_	_	_	_
27119_1#271	19A	GPS_IE_281	GPS_IE_281	IRELAND 19A STUDY	N	EUROPE	IRELAND	SOUTH	_	_	TEMPLE STREET CHILDRENS HOSPITAL	NOV	2017	M	75	_	BLOOD	_	_	QUELLUNG	ETEST	0.023	_	_	ETEST	0.023	_	_	_	_	_	_	ETEST	0.125	_	_	_	_	_	_	_	_	_	_	_	_	_	_	_
27119_1#272	19A	GPS_IE_282	GPS_IE_282	IRELAND 19A STUDY	N	EUROPE	IRELAND	SOUTH	_	_	TEMPLE STREET CHILDRENS HOSPITAL	DEC	2017	F	66	_	BLOOD	_	_	QUELLUNG	ETEST	0.023	_	_	ETEST	0.016	_	_	_	_	_	_	ETEST	0.125	_	_	_	_	_	_	_	_	_	_	_	_	_	_	_
27119_1#217	19A	GPS_IE_225	GPS_IE_225	IRELAND 19A STUDY	N	EUROPE	IRELAND	SOUTH	_	_	TEMPLE STREET CHILDRENS HOSPITAL	FEB	2016	M	72	_	BLOOD	_	_	QUELLUNG	ETEST	1	_	_	ETEST	0.75	_	_	_	_	_	_	ETEST	256	_	_	_	_	_	_	_	_	_	_	_	_	_	_	_
27119_1#223	19A	GPS_IE_231	GPS_IE_231	IRELAND 19A STUDY	N	EUROPE	IRELAND	SOUTH	_	_	TEMPLE STREET CHILDRENS HOSPITAL	MAR	2016	F	72	_	BLOOD	_	_	QUELLUNG	ETEST	0.19	_	_	ETEST	0.094	_	_	_	_	_	_	ETEST	0.125	_	_	_	_	_	_	_	_	_	_	_	_	_	_	_
27119_1#235	19A	GPS_IE_243	GPS_IE_243	IRELAND 19A STUDY	N	EUROPE	IRELAND	SOUTH	_	_	TEMPLE STREET CHILDRENS HOSPITAL	SEP	2016	F	86	_	BLOOD	_	_	QUELLUNG	ETEST	0.012	_	_	ETEST	0.016	_	_	_	_	_	_	ETEST	0.19	_	_	_	_	_	_	_	_	_	_	_	_	_	_	_
27119_1#179	19A	GPS_IE_187	GPS_IE_187	IRELAND 19A STUDY	N	EUROPE	IRELAND	SOUTH	_	_	TEMPLE STREET CHILDRENS HOSPITAL	JAN	2015	F	80	_	BLOOD	_	_	QUELLUNG	ETEST	0.19	_	_	ETEST	0.094	_	_	_	_	_	_	ETEST	0.19	_	_	_	_	_	_	_	_	_	_	_	_	_	_	_
27119_1#187	19A	GPS_IE_195	GPS_IE_195	IRELAND 19A STUDY	N	EUROPE	IRELAND	SOUTH	_	_	TEMPLE STREET CHILDRENS HOSPITAL	MAY	2015	M	69	_	BLOOD	_	_	QUELLUNG	ETEST	0.012	_	_	ETEST	0.008	_	_	_	_	_	_	ETEST	0.125	_	_	_	_	_	_	_	_	_	_	_	_	_	_	_
27119_1#193	19A	GPS_IE_201	GPS_IE_201	IRELAND 19A STUDY	N	EUROPE	IRELAND	SOUTH	_	_	TEMPLE STREET CHILDRENS HOSPITAL	MAY	2015	F	0	_	BLOOD	_	_	QUELLUNG	ETEST	0.125	_	_	ETEST	0.094	_	_	_	_	_	_	ETEST	0.19	_	_	_	_	_	_	_	_	_	_	_	_	_	_	_
27119_1#198	19A	GPS_IE_206	GPS_IE_206	IRELAND 19A STUDY	N	EUROPE	IRELAND	SOUTH	_	_	TEMPLE STREET CHILDRENS HOSPITAL	AUG	2015	M	64	_	BLOOD	_	_	QUELLUNG	ETEST	0.016	_	_	ETEST	0.012	_	_	_	_	_	_	ETEST	0.125	_	_	_	_	_	_	_	_	_	_	_	_	_	_	_
27119_1#199	19A	GPS_IE_207	GPS_IE_207	IRELAND 19A STUDY	N	EUROPE	IRELAND	SOUTH	_	_	TEMPLE STREET CHILDRENS HOSPITAL	AUG	2015	F	66	_	BLOOD	_	_	QUELLUNG	ETEST	0.016	_	_	ETEST	0.012	_	_	_	_	_	_	ETEST	0.094	_	_	_	_	_	_	_	_	_	_	_	_	_	_	_
27119_1#141	19A	GPS_IE_148	GPS_IE_148	IRELAND 19A STUDY	N	EUROPE	IRELAND	SOUTH	_	_	TEMPLE STREET CHILDRENS HOSPITAL	APR	2013	M	71	_	BLOOD	_	_	QUELLUNG	ETEST	0.023	_	_	ETEST	0.032	_	_	_	_	_	_	ETEST	0.19	_	_	_	_	_	_	_	_	_	_	_	_	_	_	_
27119_1#145	19A	GPS_IE_152	GPS_IE_152	IRELAND 19A STUDY	N	EUROPE	IRELAND	SOUTH	_	_	TEMPLE STREET CHILDRENS HOSPITAL	JUN	2013	M	82	_	BLOOD	_	_	QUELLUNG	ETEST	0.023	_	_	ETEST	0.023	_	_	_	_	_	_	ETEST	0.125	_	_	_	_	_	_	_	_	_	_	_	_	_	_	_
27119_1#26	19A	GPS_IE_141	GPS_IE_141	IRELAND 19A STUDY	N	EUROPE	IRELAND	SOUTH	_	_	TEMPLE STREET CHILDRENS HOSPITAL	MAR	2013	F	3	_	BLOOD	_	_	QUELLUNG	ETEST	0.25	_	_	ETEST	0.38	_	_	_	_	_	_	ETEST	>256	_	_	_	_	_	_	_	_	_	_	_	_	_	_	_
27119_1#27	19A	GPS_IE_164	GPS_IE_164	IRELAND 19A STUDY	N	EUROPE	IRELAND	SOUTH	_	_	TEMPLE STREET CHILDRENS HOSPITAL	DEC	2013	F	77	_	BLOOD	_	_	QUELLUNG	ETEST	0.125	_	_	ETEST	0.25	_	_	_	_	_	_	ETEST	>256	_	_	_	_	_	_	_	_	_	_	_	_	_	_	_
27119_1#106	19A	GPS_IE_106	GPS_IE_106	IRELAND 19A STUDY	N	EUROPE	IRELAND	SOUTH	_	_	TEMPLE STREET CHILDRENS HOSPITAL	JAN	2012	M	86	_	BLOOD	_	_	QUELLUNG	ETEST	0.023	_	_	ETEST	0.023	_	_	_	_	_	_	ETEST	0.125	_	_	_	_	_	_	_	_	_	_	_	_	_	_	_
27119_1#100	19A	GPS_IE_99	GPS_IE_99	IRELAND 19A STUDY	N	EUROPE	IRELAND	SOUTH	_	_	TEMPLE STREET CHILDRENS HOSPITAL	JUL	2011	F	0	_	BLOOD	_	_	QUELLUNG	ETEST	0.25	_	_	ETEST	0.38	_	_	_	_	_	_	ETEST	>256	_	_	_	_	_	_	_	_	_	_	_	_	_	_	_
27119_1#76	19A	GPS_IE_74	GPS_IE_74	IRELAND 19A STUDY	N	EUROPE	IRELAND	SOUTH	_	_	TEMPLE STREET CHILDRENS HOSPITAL	JAN	2011	F	61	_	BLOOD	_	_	QUELLUNG	ETEST	0.38	_	_	ETEST	0.38	_	_	_	_	_	_	ETEST	>256	_	_	_	_	_	_	_	_	_	_	_	_	_	_	_
27119_1#62	19A	GPS_IE_60	GPS_IE_60	IRELAND 19A STUDY	N	EUROPE	IRELAND	SOUTH	_	_	TEMPLE STREET CHILDRENS HOSPITAL	APR	2010	M	0	_	BLOOD	_	_	QUELLUNG	ETEST	0.023	_	_	ETEST	0.023	_	_	_	_	_	_	ETEST	0.19	_	_	_	_	_	_	_	_	_	_	_	_	_	_	_
27119_1#75	19A	GPS_IE_73	GPS_IE_73	IRELAND 19A STUDY	N	EUROPE	IRELAND	SOUTH	_	_	TEMPLE STREET CHILDRENS HOSPITAL	DEC	2010	F	2	_	BLOOD	_	_	QUELLUNG	ETEST	0.023	_	_	ETEST	0.023	_	_	_	_	_	_	ETEST	0.19	_	_	_	_	_	_	_	_	_	_	_	_	_	_	_
27119_1#14	19A	GPS_IE_44	GPS_IE_44	IRELAND 19A STUDY	N	EUROPE	IRELAND	SOUTH	_	_	TEMPLE STREET CHILDRENS HOSPITAL	SEP	2009	M	84	_	BLOOD	_	_	QUELLUNG	ETEST	0.016	_	_	ETEST	0.006	_	_	_	_	_	_	ETEST	0.032	_	_	_	_	_	_	_	_	_	_	_	_	_	_	_
27119_1#17	19A	GPS_IE_49	GPS_IE_49	IRELAND 19A STUDY	N	EUROPE	IRELAND	SOUTH	_	_	TEMPLE STREET CHILDRENS HOSPITAL	SEP	2009	F	95	_	BLOOD	_	_	QUELLUNG	ETEST	0.064	_	_	ETEST	0.047	_	_	_	_	_	_	ETEST	0.125	_	_	_	_	_	_	_	_	_	_	_	_	_	_	_
27119_1#47	19A	GPS_IE_41	GPS_IE_41	IRELAND 19A STUDY	N	EUROPE	IRELAND	SOUTH	_	_	TEMPLE STREET CHILDRENS HOSPITAL	JUN	2009	M	50	_	BLOOD	_	_	QUELLUNG	ETEST	0.012	_	_	ETEST	0.016	_	_	_	_	_	_	ETEST	>256	_	_	_	_	_	_	_	_	_	_	_	_	_	_	_
27119_1#35	19A	GPS_IE_20	GPS_IE_20	IRELAND 19A STUDY	N	EUROPE	IRELAND	SOUTH	_	_	TEMPLE STREET CHILDRENS HOSPITAL	MAR	2008	M	2	_	BLOOD	_	_	QUELLUNG	ETEST	0.023	_	_	ETEST	0.032	_	_	_	_	_	_	ETEST	0.125	_	_	_	_	_	_	_	_	_	_	_	_	_	_	_
27119_1#30	19A	GPS_IE_12	GPS_IE_12	IRELAND 19A STUDY	N	EUROPE	IRELAND	SOUTH	_	_	TEMPLE STREET CHILDRENS HOSPITAL	NOV	2007	F	62	_	BLOOD	_	_	QUELLUNG	ETEST	0.016	_	_	ETEST	0.016	_	_	_	_	_	_	ETEST	0.19	_	_	_	_	_	_	_	_	_	_	_	_	_	_	_
27119_1#33	19A	GPS_IE_16	GPS_IE_16	IRELAND 19A STUDY	N	EUROPE	IRELAND	SOUTH	_	_	TEMPLE STREET CHILDRENS HOSPITAL	DEC	2007	F	65	_	BLOOD	_	_	QUELLUNG	ETEST	0.023	_	_	ETEST	0.032	_	_	_	_	_	_	ETEST	0.25	_	_	_	_	_	_	_	_	_	_	_	_	_	_	_
20019_7#179	12F	2150185	GPS_NL_2150185	_	N	EUROPE	NETHERLANDS	GELDERLAND	NIJMEGEN	RADBOUD UMC NIJMEGEN	ACADEMISCH MEDISCH CENTRUM	FEB	2015	M	65	_	CSF	_	_	_	_	_	_	_	_	_	_	_	_	_	_	_	_	_	_	_	_	_	_	_	_	_	_	_	_	_	_	_	_
20019_7#156	12F	2130900	GPS_NL_2130900	_	N	EUROPE	NETHERLANDS	ZUID HOLLAND	DORDRECHT	RLM DORDRECHT/GORICHEM	ACADEMISCH MEDISCH CENTRUM	MAR	2013	M	90	_	BLOOD	_	_	_	_	_	_	_	_	_	_	_	_	_	_	_	_	_	_	_	_	_	_	_	_	_	_	_	_	_	_	_	_
15682_2#44	6B	GPS_PL_6831_12	GPS_PL_6831_12	_	Y	EUROPE	POLAND	LODZKIE	LODZ	_	NATIONAL MEDICINES INSTITUTE	NOV	2012	F	4	MENINGITIS	CSF	_	_	_	ETEST	0.25	_	_	ETEST	0.25	_	_	_	_	ETEST	0.03	AGAR DILUTION	6	AGAR DILUTION	6	_	_	ETEST	0.25	_	_	_	_	ETEST	8	_	_	_
15682_1#57	6B	GPS_PL_1736_10	GPS_PL_1736_10	_	Y	EUROPE	POLAND	LODZKIE	LODZ	_	NATIONAL MEDICINES INSTITUTE	APR	2010	F	0	MENINGITIS	CSF	_	_	_	ETEST	4	_	_	ETEST	0.5	_	_	_	_	ETEST	0.25	DISC DIFFUSION	6	DISC DIFFUSION	6	DISC DIFFUSION	8	ETEST	0.25	_	_	_	_	ETEST	16	DISC DIFFUSION	10	DISC DIFFUSION
15682_1#34	4	GPS_PL_5073_09	GPS_PL_5073_09	_	Y	EUROPE	POLAND	LODZKIE	LODZ	_	NATIONAL MEDICINES INSTITUTE	SEP	2009	F	0	BACTERAEMIA	BLOOD	_	_	_	ETEST	0.03	_	_	ETEST	0.015	_	_	_	_	ETEST	0.008	_	_	_	_	_	_	ETEST	0.5	_	_	_	_	ETEST	3	_	_	_
15682_2#2	14	GPS_PL_9264_11	GPS_PL_9264_11	_	Y	EUROPE	POLAND	WIELKOPOLSKIE	OSTROW WIELKOPOLSKI	_	NATIONAL MEDICINES INSTITUTE	OCT	2011	M	0	MENINGITIS	CSF	_	_	_	ETEST	1	_	_	ETEST	0.5	_	_	_	_	ETEST	0.12	AGAR DILUTION	6	AGAR DILUTION	6	AGAR DILUTION	6	ETEST	0.25	_	_	_	_	ETEST	2	AGAR DILUTION	27	AGAR DILUTION
15682_1#60	23F	GPS_PL_2133_10	GPS_PL_2133_10	_	Y	EUROPE	POLAND	WIELKOPOLSKIE	OSTROW WIELKOPOLSKI	_	NATIONAL MEDICINES INSTITUTE	APR	2010	F	1	SEPSIS	BLOOD	_	_	_	ETEST	4	_	_	ETEST	1	_	_	_	_	ETEST	0.5	DISC DIFFUSION	6	DISC DIFFUSION	6	DISC DIFFUSION	6	ETEST	0.25	_	_	_	_	ETEST	16	DISC DIFFUSION	13	DISC DIFFUSION
15682_1#23	18C	GPS_PL_1775_09	GPS_PL_1775_09	_	Y	EUROPE	POLAND	WIELKOPOLSKIE	OSTROW WIELKOPOLSKI	_	NATIONAL MEDICINES INSTITUTE	APR	2009	M	4	MENINGITIS	BLOOD	_	_	_	ETEST	0.015	_	_	ETEST	0.012	_	_	_	_	ETEST	0.008	_	_	_	_	_	_	ETEST	0.38	_	_	_	_	ETEST	1.5	_	_	_
15608_5#42	23F	GPS_PL_2606_04	GPS_PL_2606_04	_	N	EUROPE	POLAND	WIELKOPOLSKIE	OSTROW WIELKOPOLSKI	_	NATIONAL MEDICINES INSTITUTE	MAY	2004	F	0	MENINGITIS	CSF	_	_	QUELLUNG	BROTH DILUTION	0.03	BROTH DILUTION	0.03	BROTH DILUTION	0.03	BROTH DILUTION	0.03	_	_	BROTH DILUTION	<=0.015	_	_	_	_	BROTH DILUTION	2	BROTH DILUTION	0.5	_	_	_	_	BROTH DILUTION	1	_	_	_
20019_7#158	12F	2131407	GPS_NL_2131407	_	N	EUROPE	NETHERLANDS	BRABANT	TILBURG	STREEKLAB TILBURG	ACADEMISCH MEDISCH CENTRUM	APR	2013	M	75	_	BLOOD	_	_	_	_	_	_	_	_	_	_	_	_	_	_	_	_	_	_	_	_	_	_	_	_	_	_	_	_	_	_	_	_
20019_7#178	12F	2150056	GPS_NL_2150056	_	N	EUROPE	NETHERLANDS	BRABANT	VELDHOVEN	LAB MEDISCHE MICROBIOLOGIE PAMM	ACADEMISCH MEDISCH CENTRUM	JAN	2015	M	81	_	BLOOD	_	_	_	_	_	_	_	_	_	_	_	_	_	_	_	_	_	_	_	_	_	_	_	_	_	_	_	_	_	_	_	_
20019_7#170	12F	2141242	GPS_NL_2141242	_	N	EUROPE	NETHERLANDS	BRABANT	VELDHOVEN	LAB MEDISCHE MICROBIOLOGIE PAMM	ACADEMISCH MEDISCH CENTRUM	APR	2014	_	55	_	BLOOD	_	_	_	_	_	_	_	_	_	_	_	_	_	_	_	_	_	_	_	_	_	_	_	_	_	_	_	_	_	_	_	_
20019_7#171	12F	2141258	GPS_NL_2141258	_	N	EUROPE	NETHERLANDS	BRABANT	VELDHOVEN	LAB MEDISCHE MICROBIOLOGIE PAMM	ACADEMISCH MEDISCH CENTRUM	APR	2014	M	59	_	BLOOD	_	_	_	_	_	_	_	_	_	_	_	_	_	_	_	_	_	_	_	_	_	_	_	_	_	_	_	_	_	_	_	_
20019_7#177	12F	2150038	GPS_NL_2150038	_	N	EUROPE	NETHERLANDS	BRABANT	VELDHOVEN	LAB MEDISCHE MICROBIOLOGIE PAMM	ACADEMISCH MEDISCH CENTRUM	DEC	2014	M	81	_	BLOOD	_	_	_	_	_	_	_	_	_	_	_	_	_	_	_	_	_	_	_	_	_	_	_	_	_	_	_	_	_	_	_	_
20019_7#157	12F	2131139	GPS_NL_2131139	_	N	EUROPE	NETHERLANDS	BRABANT	VELDHOVEN	LAB MEDISCHE MICROBIOLOGIE PAMM	ACADEMISCH MEDISCH CENTRUM	APR	2013	M	54	_	BLOOD	_	_	_	_	_	_	_	_	_	_	_	_	_	_	_	_	_	_	_	_	_	_	_	_	_	_	_	_	_	_	_	_
15682_1#44	19F	GPS_PL_6579_09	GPS_PL_6579_09	_	Y	EUROPE	POLAND	MAZOWIECKIE	RADOM	_	NATIONAL MEDICINES INSTITUTE	DEC	2009	M	4	MENINGITIS	CSF	_	_	_	ETEST	0.5	_	_	ETEST	0.25	_	_	_	_	ETEST	0.06	_	_	_	_	_	_	ETEST	0.25	_	_	_	_	ETEST	4	_	_	_
15682_2#13	19A	GPS_PL_145_12	GPS_PL_145_12	_	Y	EUROPE	POLAND	DOLNOSLASKIE	LUBIN	_	NATIONAL MEDICINES INSTITUTE	JAN	2012	F	3	SEPSIS	BLOOD	_	_	_	ETEST	4	_	_	ETEST	1	_	_	_	_	ETEST	0.38	AGAR DILUTION	6	AGAR DILUTION	6	AGAR DILUTION	6	ETEST	0.25	_	_	_	_	ETEST	2	AGAR DILUTION	14	AGAR DILUTION
15608_5#25	14	GPS_PL_1822_02	GPS_PL_1822_02	_	N	EUROPE	POLAND	LODZKIE	BELCHATOW	_	NATIONAL MEDICINES INSTITUTE	DEC	2002	F	4	MENINGITIS	CSF	_	_	QUELLUNG	BROTH DILUTION	2	BROTH DILUTION	1	BROTH DILUTION	1	BROTH DILUTION	1	_	_	_	_	_	_	_	_	_	_	_	_	_	_	_	_	_	_	_	_	_
15682_2#1	19A	GPS_PL_9065_11	GPS_PL_9065_11	_	Y	EUROPE	POLAND	DOLNOSLASKIE	TRZEBNICA	_	NATIONAL MEDICINES INSTITUTE	AUG	2011	M	1	BACTERAEMIA	BLOOD	_	_	_	ETEST	4	_	_	ETEST	2	_	_	_	_	ETEST	0.5	AGAR DILUTION	6	AGAR DILUTION	6	AGAR DILUTION	9	ETEST	0.25	_	_	_	_	ETEST	3	AGAR DILUTION	14	AGAR DILUTION
15608_5#21	14	GPS_PL_479_02	GPS_PL_479_02	_	N	EUROPE	POLAND	DOLNO-SLASKIE	BOLESLAWIEC	_	NATIONAL MEDICINES INSTITUTE	MAR	2002	M	1	MENINGITIS	CSF	_	_	QUELLUNG	BROTH DILUTION	0.015	BROTH DILUTION	<=0.015	BROTH DILUTION	0.015	BROTH DILUTION	0.015	_	_	BROTH DILUTION	<=0.015	_	_	_	_	BROTH DILUTION	0.25	BROTH DILUTION	0.5	_	_	_	_	BROTH DILUTION	2	_	_	_
15682_1#93	22F	GPS_PL_4608_11	GPS_PL_4608_11	_	Y	EUROPE	POLAND	LUBELSKIE	LUBLIN	_	NATIONAL MEDICINES INSTITUTE	MAY	2011	F	0	MENINGITIS	CSF	_	_	_	ETEST	0.03	_	_	ETEST	0.03	_	_	_	_	ETEST	0.012	AGAR DILUTION	30	AGAR DILUTION	23	AGAR DILUTION	31	ETEST	0.25	_	_	_	_	ETEST	1.5	AGAR DILUTION	27	AGAR DILUTION
15682_1#49	9V	GPS_PL_782_10	GPS_PL_782_10	_	Y	EUROPE	POLAND	LUBELSKIE	LUBLIN	_	NATIONAL MEDICINES INSTITUTE	FEB	2010	F	0	MENINGITIS	CSF	_	_	_	ETEST	1	_	_	ETEST	0.5	_	_	_	_	ETEST	0.12	AGAR DILUTION	30	DISC DIFFUSION	26	DISC DIFFUSION	6	ETEST	0.25	_	_	_	_	ETEST	4	DISC DIFFUSION	33	DISC DIFFUSION
15682_1#51	14	GPS_PL_1355_10	GPS_PL_1355_10	_	Y	EUROPE	POLAND	LUBELSKIE	LUBLIN	_	NATIONAL MEDICINES INSTITUTE	MAR	2010	F	0	MENINGITIS	CSF	_	_	_	ETEST	2	_	_	ETEST	2	_	_	_	_	ETEST	0.25	DISC DIFFUSION	6	DISC DIFFUSION	6	DISC DIFFUSION	6	ETEST	0.25	_	_	_	_	ETEST	3	DISC DIFFUSION	15	DISC DIFFUSION
15682_2#4	11A	GPS_PL_9447_11	GPS_PL_9447_11	_	Y	EUROPE	POLAND	DOLNOSLASKIE	LEGNICA	_	NATIONAL MEDICINES INSTITUTE	OCT	2011	M	4	MENINGITIS	CSF	_	_	_	ETEST	0.015	_	_	ETEST	0.015	_	_	_	_	ETEST	0.002	AGAR DILUTION	31	AGAR DILUTION	24	AGAR DILUTION	8	ETEST	0.25	_	_	_	_	ETEST	2	AGAR DILUTION	31	AGAR DILUTION
15682_1#69	10A	GPS_PL_7973_10	GPS_PL_7973_10	_	Y	EUROPE	POLAND	DOLNOSLASKIE	LEGNICA	_	NATIONAL MEDICINES INSTITUTE	OCT	2010	M	3	MENINGITIS	CSF	_	_	_	ETEST	0.03	_	_	ETEST	0.015	_	_	_	_	ETEST	0.002	DISC DIFFUSION	27	DISC DIFFUSION	25	DISC DIFFUSION	25	ETEST	0.25	_	_	_	_	ETEST	2	DISC DIFFUSION	30	DISC DIFFUSION
15682_2#68	19F	GPS_PL_4384_13	GPS_PL_4384_13	_	Y	EUROPE	POLAND	DOLNOSLASKIE	WROCLAW	_	NATIONAL MEDICINES INSTITUTE	SEP	2013	M	2	MENINGITIS	CSF	_	_	_	ETEST	1	_	_	ETEST	0.5	_	_	_	_	ETEST	0.25	AGAR DILUTION	6	AGAR DILUTION	6	_	_	ETEST	0.25	_	_	_	_	ETEST	2	_	_	_
15682_2#39	11A	GPS_PL_6275_12	GPS_PL_6275_12	_	Y	EUROPE	POLAND	DOLNOSLASKIE	WROCLAW	_	NATIONAL MEDICINES INSTITUTE	OCT	2012	F	3	MENINGITIS	CSF	_	_	_	ETEST	0.016	_	_	ETEST	0.015	_	_	_	_	ETEST	0.004	AGAR DILUTION	28	AGAR DILUTION	24	_	_	ETEST	0.12	_	_	_	_	ETEST	3	_	_	_
15682_1#85	10A	GPS_PL_1322_11	GPS_PL_1322_11	_	Y	EUROPE	POLAND	DOLNOSLASKIE	WROCLAW	_	NATIONAL MEDICINES INSTITUTE	MAR	2011	M	0	MENINGITIS	CSF	_	_	_	ETEST	0.016	_	_	ETEST	0.015	_	_	_	_	ETEST	0.004	AGAR DILUTION	27	AGAR DILUTION	26	AGAR DILUTION	29	ETEST	0.25	_	_	_	_	ETEST	1.5	AGAR DILUTION	31	AGAR DILUTION
15682_2#11	14	GPS_PL_10965_11	GPS_PL_10965_11	_	Y	EUROPE	POLAND	DOLNOSLASKIE	WROCLAW	_	NATIONAL MEDICINES INSTITUTE	DEC	2011	F	3	MENINGITIS	CSF	_	_	_	ETEST	2	_	_	ETEST	0.5	_	_	_	_	ETEST	0.25	AGAR DILUTION	6	AGAR DILUTION	6	AGAR DILUTION	6	ETEST	1	_	_	_	_	ETEST	4	AGAR DILUTION	33	AGAR DILUTION
15682_1#74	14	GPS_PL_9257_10	GPS_PL_9257_10	_	Y	EUROPE	POLAND	DOLNOSLASKIE	WROCLAW	_	NATIONAL MEDICINES INSTITUTE	DEC	2010	F	1	SEPSIS	BLOOD	_	_	_	ETEST	1	_	_	ETEST	0.5	_	_	_	_	ETEST	0.06	DISC DIFFUSION	6	DISC DIFFUSION	6	DISC DIFFUSION	6	ETEST	0.12	_	_	_	_	ETEST	1.5	DISC DIFFUSION	32	DISC DIFFUSION
15682_1#8	23F	GPS_PL_4238_08	GPS_PL_4238_08	_	Y	EUROPE	POLAND	DOLNOSLASKIE	WROCLAW	_	NATIONAL MEDICINES INSTITUTE	OCT	2008	M	1	MENINGITIS	CSF	_	_	_	ETEST	1	_	_	ETEST	1	_	_	_	_	ETEST	0.25	_	_	_	_	_	_	ETEST	0.28	_	_	_	_	ETEST	16	_	_	_
15608_5#75	23F	GPS_PL_1787_07	GPS_PL_1787_07	_	Y	EUROPE	POLAND	DOLNOSLASKIE	WROCLAW	_	NATIONAL MEDICINES INSTITUTE	JUN	2007	M	2	MENINGITIS	CSF	_	_	_	ETEST	1	_	_	ETEST	0.5	_	_	_	_	ETEST	0.5	_	_	_	_	_	_	ETEST	0.5	_	_	_	_	ETEST	32	_	_	_
15608_5#32	15B	GPS_PL_2377_03	GPS_PL_2377_03	_	N	EUROPE	POLAND	DOLNO-SLASKIE	WROCLAW	_	NATIONAL MEDICINES INSTITUTE	JUN	2003	_	3	MENINGITIS	CSF	_	_	QUELLUNG	BROTH DILUTION	0.015	BROTH DILUTION	<=0.015	BROTH DILUTION	0.06	BROTH DILUTION	0.06	_	_	BROTH DILUTION	<=0.015	_	_	_	_	BROTH DILUTION	4	BROTH DILUTION	0.25	_	_	_	_	BROTH DILUTION	2	_	_	_
15608_5#18	19A	GPS_PL_13_01	GPS_PL_13_01	_	N	EUROPE	POLAND	DOLNO-SLASKIE	WROCLAW	_	NATIONAL MEDICINES INSTITUTE	DEC	2000	M	1	MENINGITIS	BLOOD	_	_	QUELLUNG	BROTH DILUTION	<=0.015	BROTH DILUTION	<=0.015	BROTH DILUTION	<=0.015	BROTH DILUTION	<=0.015	_	_	BROTH DILUTION	<=0.015	_	_	_	_	BROTH DILUTION	0.12	BROTH DILUTION	0.12	_	_	_	_	BROTH DILUTION	1	_	_	_
15608_5#13	6B	GPS_PL_9_00	GPS_PL_9_00	_	N	EUROPE	POLAND	DOLNO-SLASKIE	WROCLAW	_	NATIONAL MEDICINES INSTITUTE	JAN	1999	M	0	MENINGITIS	CSF	_	_	QUELLUNG	BROTH DILUTION	<=0.015	BROTH DILUTION	<=0.015	BROTH DILUTION	<=0.015	BROTH DILUTION	<=0.015	_	_	BROTH DILUTION	<=0.015	_	_	_	_	BROTH DILUTION	0.5	BROTH DILUTION	0.25	_	_	_	_	BROTH DILUTION	4	_	_	_
15682_2#61	18C	GPS_PL_2820_13	GPS_PL_2820_13	_	Y	EUROPE	POLAND	LODZKIE	RADOMSKO	_	NATIONAL MEDICINES INSTITUTE	JUN	2013	M	2	PNEUMONIA	BLOOD	_	_	_	ETEST	0.032	_	_	ETEST	0.03	_	_	_	_	ETEST	0.004	AGAR DILUTION	31	AGAR DILUTION	30	_	_	ETEST	0.25	_	_	_	_	ETEST	1.5	_	_	_
15682_2#49	19F	GPS_PL_115_13	GPS_PL_115_13	_	Y	EUROPE	POLAND	LODZKIE	RADOMSKO	_	NATIONAL MEDICINES INSTITUTE	DEC	2012	M	1	PNEUMONIA	BLOOD	_	_	_	ETEST	1.5	_	_	ETEST	1	_	_	_	_	ETEST	0.5	AGAR DILUTION	6	AGAR DILUTION	6	_	_	ETEST	0.5	_	_	_	_	ETEST	4	_	_	_
15682_1#29	14	GPS_PL_3680_09	GPS_PL_3680_09	_	Y	EUROPE	POLAND	DOLNOSLASKIE	JELENIA GORA	_	NATIONAL MEDICINES INSTITUTE	JUN	2009	M	4	BACTERAEMIA	BLOOD	_	_	_	ETEST	1	_	_	ETEST	0.5	_	_	_	_	ETEST	0.25	_	_	_	_	_	_	ETEST	0.75	_	_	_	_	ETEST	2	_	_	_
15682_1#43	14	GPS_PL_6534_09	GPS_PL_6534_09	_	Y	EUROPE	POLAND	DOLNOSLASKIE	JELENIA GORA	_	NATIONAL MEDICINES INSTITUTE	NOV	2009	M	1	PNEUMONIA	BLOOD	_	_	_	ETEST	4	_	_	ETEST	2	_	_	_	_	ETEST	0.25	_	_	_	_	_	_	ETEST	0.25	_	_	_	_	ETEST	4	_	_	_
15608_5#88	14	GPS_PL_1186_08	GPS_PL_1186_08	_	Y	EUROPE	POLAND	DOLNOSLASKIE	JELENIA GORA	_	NATIONAL MEDICINES INSTITUTE	JAN	2008	F	3	SEPSIS	BLOOD	_	_	_	ETEST	2	_	_	ETEST	0.016	_	_	_	_	ETEST	0.25	_	_	_	_	_	_	ETEST	0.75	_	_	_	_	ETEST	2	_	_	_
15682_1#3	14	GPS_PL_3635_08	GPS_PL_3635_08	_	Y	EUROPE	POLAND	DOLNOSLASKIE	JELENIA GORA	_	NATIONAL MEDICINES INSTITUTE	SEP	2008	F	4	OTHER	OTHER	_	_	_	ETEST	2	_	_	ETEST	1	_	_	_	_	ETEST	0.25	_	_	_	_	_	_	ETEST	0.38	_	_	_	_	ETEST	4	_	_	_
15682_2#56	10A	GPS_PL_1718_13	GPS_PL_1718_13	_	Y	EUROPE	POLAND	SWIETOKRZYSKIE	KIELCE	_	NATIONAL MEDICINES INSTITUTE	APR	2013	M	1	SEPSIS	BLOOD	_	_	_	ETEST	0.03	_	_	ETEST	0.023	_	_	_	_	ETEST	0.004	AGAR DILUTION	25	AGAR DILUTION	23	_	_	ETEST	0.25	_	_	_	_	ETEST	2	_	_	_
15682_2#78	14	GPS_PL_5917_13	GPS_PL_5917_13	_	Y	EUROPE	POLAND	SWIETOKRZYSKIE	KIELCE	_	NATIONAL MEDICINES INSTITUTE	DEC	2013	F	4	MENINGITIS	CSF	_	_	_	ETEST	2	_	_	ETEST	0.25	_	_	_	_	ETEST	0.25	AGAR DILUTION	6	AGAR DILUTION	6	_	_	ETEST	0.12	_	_	_	_	ETEST	2	_	_	_
15682_1#87	4	GPS_PL_1655_11	GPS_PL_1655_11	_	Y	EUROPE	POLAND	SWIETOKRZYSKIE	KIELCE	_	NATIONAL MEDICINES INSTITUTE	APR	2011	F	2	SEPSIS	BLOOD	_	_	_	ETEST	0.03	_	_	ETEST	0.015	_	_	_	_	ETEST	0.008	AGAR DILUTION	26	AGAR DILUTION	21	AGAR DILUTION	22	ETEST	0.25	_	_	_	_	ETEST	2	AGAR DILUTION	29	AGAR DILUTION
15682_1#16	19F	GPS_PL_184_09	GPS_PL_184_09	_	Y	EUROPE	POLAND	SWIETOKRZYSKIE	KIELCE	_	NATIONAL MEDICINES INSTITUTE	JAN	2009	F	0	MENINGITIS	CSF	_	_	_	ETEST	0.38	_	_	ETEST	0.5	_	_	_	_	ETEST	0.125	_	_	_	_	_	_	ETEST	0.38	_	_	_	_	ETEST	16	_	_	_
15682_1#79	19F	GPS_PL_727_11	GPS_PL_727_11	_	Y	EUROPE	POLAND	DOLNOSLASKIE	SWIDNICA	_	NATIONAL MEDICINES INSTITUTE	FEB	2011	M	2	MENINGITIS	CSF	_	_	_	ETEST	0.03	_	_	ETEST	0.015	_	_	_	_	ETEST	0.002	AGAR DILUTION	6	AGAR DILUTION	16	AGAR DILUTION	6	ETEST	0.25	_	_	_	_	ETEST	32	AGAR DILUTION	10	AGAR DILUTION
15608_5#95	23F	GPS_PL_2576_08	GPS_PL_2576_08	_	Y	EUROPE	POLAND	DOLNOSLASKIE	SWIDNICA	_	NATIONAL MEDICINES INSTITUTE	MAY	2008	M	0	MENINGITIS	CSF	_	_	_	ETEST	0.015	_	_	ETEST	<=0.004	_	_	_	_	ETEST	<=0.015	_	_	_	_	_	_	ETEST	0.015	_	_	_	_	ETEST	0.06	_	_	_
15608_5#45	18C	GPS_PL_3416_04	GPS_PL_3416_04	_	N	EUROPE	POLAND	DOLNO-SLASKIE	SWIDNICA	_	NATIONAL MEDICINES INSTITUTE	JUL	2004	F	0	MENINGITIS	CSF	_	_	QUELLUNG	BROTH DILUTION	0.015	BROTH DILUTION	<=0.015	BROTH DILUTION	0.015	BROTH DILUTION	0.015	_	_	BROTH DILUTION	<=0.015	_	_	_	_	BROTH DILUTION	0.25	BROTH DILUTION	0.5	_	_	_	_	BROTH DILUTION	2	_	_	_
15608_5#9	10A	GPS_PL_6808_99	GPS_PL_6808_99	_	N	EUROPE	POLAND	MALOPOLSKIE	CZESTOCHOWA	_	NATIONAL MEDICINES INSTITUTE	MAR	1999	_	0	MENINGITIS	CSF	_	_	QUELLUNG	BROTH DILUTION	0.03	BROTH DILUTION	0.03	BROTH DILUTION	<=0.015	BROTH DILUTION	<=0.015	_	_	BROTH DILUTION	<=0.015	_	_	_	_	BROTH DILUTION	4	BROTH DILUTION	0.25	_	_	_	_	BROTH DILUTION	2	_	_	_
15682_2#73	14	GPS_PL_5127_13	GPS_PL_5127_13	_	Y	EUROPE	POLAND	DOLNOSLASKIE	WALBRZYCH	_	NATIONAL MEDICINES INSTITUTE	NOV	2013	M	1	BACTERAEMIA	BLOOD	_	_	_	ETEST	1	_	_	ETEST	0.5	_	_	_	_	ETEST	0.25	AGAR DILUTION	6	AGAR DILUTION	6	_	_	ETEST	0.25	_	_	_	_	ETEST	12	_	_	_
15682_2#22	18C	GPS_PL_3546_12	GPS_PL_3546_12	_	Y	EUROPE	POLAND	DOLNOSLASKIE	WALBRZYCH	_	NATIONAL MEDICINES INSTITUTE	MAR	2012	F	1	BACTERAEMIA	BLOOD	_	_	_	ETEST	0.015	_	_	ETEST	0.03	_	_	_	_	ETEST	0.004	AGAR DILUTION	22	AGAR DILUTION	19	AGAR DILUTION	23	ETEST	0.25	_	_	_	_	ETEST	2	AGAR DILUTION	25	AGAR DILUTION
15682_2#45	11A	GPS_PL_7017_12	GPS_PL_7017_12	_	Y	EUROPE	POLAND	DOLNOSLASKIE	WALBRZYCH	_	NATIONAL MEDICINES INSTITUTE	NOV	2012	F	0	BACTERAEMIA	BLOOD	_	_	_	ETEST	0.016	_	_	ETEST	0.03	_	_	_	_	ETEST	0.004	AGAR DILUTION	20	AGAR DILUTION	19	_	_	ETEST	0.25	_	_	_	_	ETEST	2	_	_	_
15682_2#27	19F	GPS_PL_4628_12	GPS_PL_4628_12	_	Y	EUROPE	POLAND	OPOLSKIE	OPOLE	_	NATIONAL MEDICINES INSTITUTE	JUN	2012	F	0	UNSPECIFIED	BLOOD	_	_	_	ETEST	2	_	_	ETEST	1	_	_	_	_	ETEST	0.5	AGAR DILUTION	6	AGAR DILUTION	6	AGAR DILUTION	6	ETEST	0.25	_	_	_	_	ETEST	3	_	_	AGAR DILUTION
15682_2#38	15B/15C	GPS_PL_6199_12	GPS_PL_6199_12	_	Y	EUROPE	POLAND	OPOLSKIE	OPOLE	_	NATIONAL MEDICINES INSTITUTE	SEP	2012	M	3	UNSPECIFIED	BLOOD	_	_	_	ETEST	0.016	_	_	ETEST	0.008	_	_	_	_	ETEST	0.004	AGAR DILUTION	26	AGAR DILUTION	20	_	_	ETEST	0.12	_	_	_	_	ETEST	3	_	_	_
15682_1#91	3	GPS_PL_4220_11	GPS_PL_4220_11	_	Y	EUROPE	POLAND	OPOLSKIE	OPOLE	_	NATIONAL MEDICINES INSTITUTE	MAY	2011	F	0	SEPSIS	BLOOD	_	_	_	ETEST	0.015	_	_	ETEST	0.015	_	_	_	_	ETEST	0.008	AGAR DILUTION	22	AGAR DILUTION	34	AGAR DILUTION	36	ETEST	0.5	_	_	_	_	ETEST	0.75	AGAR DILUTION	32	AGAR DILUTION
15608_5#91	17F	GPS_PL_1986_08	GPS_PL_1986_08	_	Y	EUROPE	POLAND	OPOLSKIE	OPOLE	_	NATIONAL MEDICINES INSTITUTE	APR	2008	F	1	SEPSIS	BLOOD	_	_	_	ETEST	0.023	_	_	ETEST	0.023	_	_	_	_	ETEST	0.008	_	_	_	_	_	_	ETEST	0.5	_	_	_	_	ETEST	1.5	_	_	_
15682_1#35	14	GPS_PL_5099_09	GPS_PL_5099_09	_	Y	EUROPE	POLAND	LUBELSKIE	BILGORAJ	_	NATIONAL MEDICINES INSTITUTE	SEP	2009	M	3	PNEUMONIA	BLOOD	_	_	_	ETEST	0.03	_	_	ETEST	0.015	_	_	_	_	ETEST	0.004	_	_	_	_	_	_	ETEST	0.5	_	_	_	_	ETEST	3	_	_	_
15682_1#75	31	GPS_PL_210_11	GPS_PL_210_11	_	Y	EUROPE	POLAND	SLASKIE	BYTOM	_	NATIONAL MEDICINES INSTITUTE	JAN	2011	M	0	BACTERAEMIA	BLOOD	_	_	_	ETEST	0.03	_	_	ETEST	0.015	_	_	_	_	ETEST	0.002	AGAR DILUTION	26	AGAR DILUTION	24	AGAR DILUTION	24	ETEST	0.25	_	_	_	_	ETEST	2	AGAR DILUTION	33	AGAR DILUTION
15682_1#67	19F	GPS_PL_6439_10	GPS_PL_6439_10	_	Y	EUROPE	POLAND	SLASKIE	BYTOM	_	NATIONAL MEDICINES INSTITUTE	OCT	2010	F	2	MENINGITIS	CSF	_	_	_	ETEST	2	_	_	ETEST	1	_	_	_	_	ETEST	0.25	DISC DIFFUSION	6	DISC DIFFUSION	6	DISC DIFFUSION	6	ETEST	0.25	_	_	_	_	ETEST	4	DISC DIFFUSION	13	DISC DIFFUSION
15608_5#46	6B	GPS_PL_99_05	GPS_PL_99_05	_	N	EUROPE	POLAND	SLASKIE	BYTOM	_	NATIONAL MEDICINES INSTITUTE	JAN	2005	_	0	MENINGITIS	CSF	_	_	QUELLUNG	BROTH DILUTION	0.12	BROTH DILUTION	0.12	BROTH DILUTION	0.06	BROTH DILUTION	0.06	_	_	BROTH DILUTION	0.06	_	_	_	_	BROTH DILUTION	>8	BROTH DILUTION	0.5	_	_	_	_	BROTH DILUTION	4	_	_	_
15608_5#52	19F	GPS_PL_3615_05	GPS_PL_3615_05	_	N	EUROPE	POLAND	SLASKIE	BYTOM	_	NATIONAL MEDICINES INSTITUTE	SEP	2005	M	1	MENINGITIS	CSF	_	_	QUELLUNG	BROTH DILUTION	4	BROTH DILUTION	8	BROTH DILUTION	2	BROTH DILUTION	2	_	_	BROTH DILUTION	1	_	_	_	_	BROTH DILUTION	>8	BROTH DILUTION	0.5	_	_	_	_	BROTH DILUTION	4	_	_	_
15682_1#88	3	GPS_PL_1729_11	GPS_PL_1729_11	_	Y	EUROPE	POLAND	OPOLSKIE	KEDZIERZYN-KOZLE	_	NATIONAL MEDICINES INSTITUTE	APR	2011	M	0	SEPSIS	BLOOD	_	_	_	ETEST	0.03	_	_	ETEST	0.015	_	_	_	_	ETEST	0.012	AGAR DILUTION	28	AGAR DILUTION	25	AGAR DILUTION	25	ETEST	0.25	_	_	_	_	ETEST	2	AGAR DILUTION	30	AGAR DILUTION
15682_1#41	3	GPS_PL_6403_09	GPS_PL_6403_09	_	Y	EUROPE	POLAND	OPOLSKIE	KEDZIERZYN-KOZLE	_	NATIONAL MEDICINES INSTITUTE	NOV	2009	M	0	PNEUMONIA	BLOOD	_	_	QUELLUNG	ETEST	0.06	_	_	ETEST	0.03	_	_	_	_	ETEST	0.5	_	_	_	_	_	_	ETEST	0.5	_	_	_	_	ETEST	1	_	_	_
15682_1#26	12F	GPS_PL_2916_09	GPS_PL_2916_09	_	Y	EUROPE	POLAND	SLASKIE	CHORZOW	_	NATIONAL MEDICINES INSTITUTE	MAY	2009	F	0	SEPSIS	BLOOD	_	_	_	ETEST	0.032	_	_	ETEST	0.023	_	_	_	_	ETEST	0.012	_	_	_	_	_	_	ETEST	0.5	_	_	_	_	ETEST	2	_	_	_
15608_5#66	15B	GPS_PL_2436_06	GPS_PL_2436_06	_	N	EUROPE	POLAND	SLASKIE	SOSNOWIEC	_	NATIONAL MEDICINES INSTITUTE	JUN	2006	F	3	BACTERAEMIA	BLOOD	_	_	_	ETEST	0.023	_	_	ETEST	0.047	_	_	_	_	ETEST	0.012	_	_	_	_	_	_	ETEST	0.25	_	_	_	_	ETEST	3	_	_	_
15608_5#44	14	GPS_PL_2934_04	GPS_PL_2934_04	_	N	EUROPE	POLAND	PODKARPACKIE	MIELEC	_	NATIONAL MEDICINES INSTITUTE	JUL	2004	M	0	MENINGITIS	CSF	_	_	QUELLUNG	BROTH DILUTION	2	BROTH DILUTION	2	BROTH DILUTION	2	BROTH DILUTION	2	_	_	BROTH DILUTION	0.5	_	_	_	_	BROTH DILUTION	8	BROTH DILUTION	0.5	_	_	_	_	BROTH DILUTION	4	_	_	_
15608_5#28	_	GPS_PL_340_02	GPS_PL_340_02	_	N	EUROPE	POLAND	PODKARPACKIE	MIELEC	_	NATIONAL MEDICINES INSTITUTE	FEB	2003	M	56	UNSPECIFIED	BLOOD	_	_	_	_	_	_	_	_	_	_	_	_	_	_	_	_	_	_	_	_	_	_	_	_	_	_	_	_	_	_	_	_
15682_2#62	19F	GPS_PL_2825_13	GPS_PL_2825_13	_	Y	EUROPE	POLAND	SLASKIE	KATOWICE	_	NATIONAL MEDICINES INSTITUTE	JUN	2013	M	1	MENINGITIS	CSF	_	_	_	ETEST	1	_	_	ETEST	1	_	_	_	_	ETEST	0.25	AGAR DILUTION	6	AGAR DILUTION	6	_	_	ETEST	0.5	_	_	_	_	ETEST	3	_	_	_
15682_2#23	19F	GPS_PL_4060_12	GPS_PL_4060_12	_	Y	EUROPE	POLAND	SLASKIE	KATOWICE	_	NATIONAL MEDICINES INSTITUTE	MAY	2012	F	1	MENINGITIS	CSF	_	_	_	ETEST	1	_	_	ETEST	0.25	_	_	_	_	ETEST	0.06	AGAR DILUTION	6	AGAR DILUTION	6	AGAR DILUTION	6	ETEST	0.12	_	_	_	_	ETEST	3	AGAR DILUTION	8	AGAR DILUTION
15682_1#36	6A	GPS_PL_5697_09	GPS_PL_5697_09	_	Y	EUROPE	POLAND	DOLNOSLASKIE	KATOWICE	_	NATIONAL MEDICINES INSTITUTE	OCT	2009	M	0	MENINGITIS	CSF	_	_	_	ETEST	0.5	_	_	ETEST	0.25	_	_	_	_	ETEST	0.03	_	_	_	_	_	_	ETEST	0.25	_	_	_	_	ETEST	24	_	_	_
15608_5#22	19F	GPS_PL_760_02	GPS_PL_760_02	_	N	EUROPE	POLAND	SLASKIE	KATOWICE	_	NATIONAL MEDICINES INSTITUTE	MAY	2002	F	0	MENINGITIS	CSF	_	_	QUELLUNG	BROTH DILUTION	0.0075	BROTH DILUTION	0.03	BROTH DILUTION	0.015	BROTH DILUTION	0.008	_	_	BROTH DILUTION	0.03	_	_	_	_	BROTH DILUTION	2	BROTH DILUTION	0.12	_	_	_	_	BROTH DILUTION	8	_	_	_
15682_1#77	6B	GPS_PL_702_11	GPS_PL_702_11	_	Y	EUROPE	POLAND	SLASKIE	TYCHY	_	NATIONAL MEDICINES INSTITUTE	FEB	2011	M	1	MENINGITIS	CSF	_	_	_	ETEST	0.03	_	_	ETEST	0.015	_	_	_	_	ETEST	0.002	AGAR DILUTION	6	AGAR DILUTION	6	AGAR DILUTION	14	ETEST	0.5	_	_	_	_	ETEST	16	AGAR DILUTION	10	AGAR DILUTION
15682_1#90	15B	GPS_PL_1749_11	GPS_PL_1749_11	_	Y	EUROPE	POLAND	SLASKIE	TYCHY	_	NATIONAL MEDICINES INSTITUTE	APR	2011	F	4	MENINGITIS	CSF	_	_	_	ETEST	0.03	_	_	ETEST	0.015	_	_	_	_	ETEST	0.008	AGAR DILUTION	6	AGAR DILUTION	6	AGAR DILUTION	8	ETEST	0.25	_	_	_	_	ETEST	2	AGAR DILUTION	27	AGAR DILUTION
15682_1#63	19F	GPS_PL_3682_10	GPS_PL_3682_10	_	Y	EUROPE	POLAND	SLASKIE	RACIBORZ	_	NATIONAL MEDICINES INSTITUTE	MAY	2010	F	0	SEPSIS	BLOOD	_	_	_	ETEST	0.06	_	_	ETEST	0.03	_	_	_	_	ETEST	0.006	DISC DIFFUSION	28	DISC DIFFUSION	25	DISC DIFFUSION	27	ETEST	0.25	_	_	_	_	ETEST	3	DISC DIFFUSION	33	DISC DIFFUSION
15682_2#55	19A	GPS_PL_1695_13	GPS_PL_1695_13	_	Y	EUROPE	POLAND	PODKARPACKIE	LANCUT	_	NATIONAL MEDICINES INSTITUTE	MAR	2013	M	4	SEPSIS	BLOOD	_	_	_	ETEST	4	_	_	ETEST	1.5	_	_	_	_	ETEST	0.5	AGAR DILUTION	6	AGAR DILUTION	6	_	_	ETEST	0.25	_	_	_	_	ETEST	3	_	_	_
15682_2#34	18C	GPS_PL_6084_12	GPS_PL_6084_12	_	Y	EUROPE	POLAND	PODKARPACKIE	LANCUT	_	NATIONAL MEDICINES INSTITUTE	SEP	2012	M	0	SEPSIS	BLOOD	_	_	_	ETEST	0.016	_	_	ETEST	0.015	_	_	_	_	ETEST	0.004	AGAR DILUTION	21	AGAR DILUTION	19	_	_	ETEST	0.25	_	_	_	_	ETEST	2	_	_	_
15682_2#52	14	GPS_PL_830_13	GPS_PL_830_13	_	Y	EUROPE	POLAND	PODKARPACKIE	PRZEWORSK	_	NATIONAL MEDICINES INSTITUTE	FEB	2013	F	1	BACTERAEMIA	BLOOD	_	_	_	ETEST	0.25	_	_	ETEST	0.12	_	_	_	_	ETEST	0.25	AGAR DILUTION	6	AGAR DILUTION	6	_	_	ETEST	0.5	_	_	_	_	ETEST	2	_	_	_
15682_2#54	6A	GPS_PL_1502_13	GPS_PL_1502_13	_	Y	EUROPE	POLAND	MALOPOLSKIE	KRAKOW	_	NATIONAL MEDICINES INSTITUTE	MAR	2013	M	0	PNEUMONIA	BLOOD	_	_	_	ETEST	0.094	_	_	ETEST	0.025	_	_	_	_	ETEST	0.008	AGAR DILUTION	6	AGAR DILUTION	6	_	_	ETEST	0.5	_	_	_	_	ETEST	3	_	_	_
15682_2#64	19F	GPS_PL_3257_13	GPS_PL_3257_13	_	Y	EUROPE	POLAND	MALOPOLSKIE	KRAKOW	_	NATIONAL MEDICINES INSTITUTE	JUL	2013	F	0	MENINGITIS	CSF	_	_	_	ETEST	1	_	_	ETEST	0.5	_	_	_	_	ETEST	0.12	AGAR DILUTION	6	AGAR DILUTION	6	_	_	ETEST	0.25	_	_	_	_	ETEST	2	_	_	_
15682_2#66	35F	GPS_PL_4367_13	GPS_PL_4367_13	_	Y	EUROPE	POLAND	MALOPOLSKIE	KRAKOW	_	NATIONAL MEDICINES INSTITUTE	SEP	2013	M	0	MENINGITIS	BLOOD	_	_	_	ETEST	0.012	_	_	ETEST	0.015	_	_	_	_	ETEST	0.002	AGAR DILUTION	30	AGAR DILUTION	25	_	_	ETEST	0.25	_	_	_	_	ETEST	2	_	_	_
15682_2#14	3	GPS_PL_193_12	GPS_PL_193_12	_	Y	EUROPE	POLAND	MALOPOLSKIE	KRAKOW	_	NATIONAL MEDICINES INSTITUTE	JAN	2012	M	4	UNSPECIFIED	BLOOD	_	_	_	ETEST	0.015	_	_	ETEST	0.015	_	_	_	_	ETEST	0.006	AGAR DILUTION	35	AGAR DILUTION	28	AGAR DILUTION	28	ETEST	0.5	_	_	_	_	ETEST	2	AGAR DILUTION	35	AGAR DILUTION
15682_1#95	6B	GPS_PL_8909_11	GPS_PL_8909_11	_	Y	EUROPE	POLAND	MALOPOLSKIE	KRAKOW	_	NATIONAL MEDICINES INSTITUTE	AUG	2011	F	1	SEPSIS	BLOOD	_	_	_	ETEST	0.015	_	_	ETEST	0.015	_	_	_	_	ETEST	0.004	AGAR DILUTION	6	AGAR DILUTION	6	AGAR DILUTION	24	ETEST	0.5	_	_	_	_	ETEST	3	AGAR DILUTION	24	AGAR DILUTION
15682_1#61	19A	GPS_PL_2333_10	GPS_PL_2333_10	_	Y	EUROPE	POLAND	MALOPOLSKIE	KRAKOW	_	NATIONAL MEDICINES INSTITUTE	MAY	2010	M	0	MENINGITIS	BLOOD	_	_	_	ETEST	8	_	_	ETEST	16	_	_	_	_	ETEST	0.5	DISC DIFFUSION	6	DISC DIFFUSION	6	DISC DIFFUSION	6	ETEST	0.25	_	_	_	_	ETEST	3	DISC DIFFUSION	10	DISC DIFFUSION
15682_1#64	3	GPS_PL_3775_10	GPS_PL_3775_10	_	Y	EUROPE	POLAND	MALOPOLSKIE	KRAKOW	_	NATIONAL MEDICINES INSTITUTE	JUN	2010	M	2	MENINGITIS	BLOOD	_	_	_	ETEST	0.03	_	_	ETEST	0.015	_	_	_	_	ETEST	0.5	DISC DIFFUSION	32	DISC DIFFUSION	25	DISC DIFFUSION	30	ETEST	0.015	_	_	_	_	ETEST	2	DISC DIFFUSION	36	DISC DIFFUSION
15682_1#70	NT	GPS_PL_8030_10	GPS_PL_8030_10	_	Y	EUROPE	POLAND	MALOPOLSKIE	KRAKOW	_	NATIONAL MEDICINES INSTITUTE	OCT	2010	F	4	BACTERAEMIA	BLOOD	_	_	_	ETEST	0.03	_	_	ETEST	0.015	_	_	_	_	ETEST	0.004	DISC DIFFUSION	24	DISC DIFFUSION	22	DISC DIFFUSION	21	ETEST	0.25	_	_	_	_	ETEST	2	DISC DIFFUSION	30	DISC DIFFUSION
15682_1#72	19A	GPS_PL_8598_10	GPS_PL_8598_10	_	Y	EUROPE	POLAND	MALOPOLSKIE	KRAKOW	_	NATIONAL MEDICINES INSTITUTE	NOV	2010	M	3	SEPSIS	BLOOD	_	_	_	ETEST	4	_	_	ETEST	1	_	_	_	_	ETEST	0.25	DISC DIFFUSION	6	DISC DIFFUSION	6	DISC DIFFUSION	6	ETEST	0.5	_	_	_	_	ETEST	1	DISC DIFFUSION	12	DISC DIFFUSION
15682_1#30	6B	GPS_PL_3700_09	GPS_PL_3700_09	_	Y	EUROPE	POLAND	MALOPOLSKIE	KRAKOW	_	NATIONAL MEDICINES INSTITUTE	JUL	2009	F	1	BACTERAEMIA	BLOOD	_	_	_	ETEST	0.03	_	_	ETEST	0.012	_	_	_	_	ETEST	0.003	_	_	_	_	_	_	ETEST	0.38	_	_	_	_	ETEST	4	_	_	_
15608_5#57	6B	GPS_PL_625_06	GPS_PL_625_06	_	N	EUROPE	POLAND	MALOPOLSKIE	KRAKOW	_	NATIONAL MEDICINES INSTITUTE	MAR	2006	M	0	SEPSIS	BLOOD	_	_	_	ETEST	0.125	_	_	ETEST	0.047	_	_	_	_	ETEST	0.064	_	_	_	_	_	_	ETEST	0.38	_	_	_	_	ETEST	3	_	_	_
15608_5#60	7F	GPS_PL_990_06	GPS_PL_990_06	_	N	EUROPE	POLAND	MALOPOLSKIE	KRAKOW	_	NATIONAL MEDICINES INSTITUTE	MAR	2006	F	0	MENINGITIS	CSF	_	_	_	ETEST	0.015	_	_	ETEST	0.015	_	_	_	_	ETEST	<=0.015	_	_	_	_	_	_	ETEST	0.5	_	_	_	_	ETEST	0.5	_	_	_
15608_5#63	1	GPS_PL_1394_06	GPS_PL_1394_06	_	N	EUROPE	POLAND	MALOPOLSKIE	KRAKOW	_	NATIONAL MEDICINES INSTITUTE	JUN	2006	F	4	BACTERAEMIA	BLOOD	_	_	_	ETEST	0.0075	_	_	ETEST	0.0075	_	_	_	_	ETEST	<=0.015	_	_	_	_	_	_	ETEST	0.12	_	_	_	_	ETEST	1	_	_	_
15608_5#53	6B	GPS_PL_3811_05	GPS_PL_3811_05	_	N	EUROPE	POLAND	MALOPOLSKIE	KRAKOW	_	NATIONAL MEDICINES INSTITUTE	OCT	2005	_	0	UNSPECIFIED	BLOOD	_	_	QUELLUNG	BROTH DILUTION	0.015	BROTH DILUTION	<=0.015	BROTH DILUTION	0.015	BROTH DILUTION	0.015	_	_	BROTH DILUTION	<=0.015	_	_	_	_	BROTH DILUTION	0.5	BROTH DILUTION	0.5	_	_	_	_	BROTH DILUTION	2	_	_	_
15608_5#29	14	GPS_PL_243_02	GPS_PL_243_02	_	N	EUROPE	POLAND	MALOPOLSKIE	KRAKOW	_	NATIONAL MEDICINES INSTITUTE	FEB	2003	_	1	MENINGITIS	CSF	_	_	QUELLUNG	BROTH DILUTION	1	BROTH DILUTION	1	BROTH DILUTION	1	BROTH DILUTION	1	_	_	BROTH DILUTION	0.5	_	_	_	_	BROTH DILUTION	>8	BROTH DILUTION	0.5	_	_	_	_	BROTH DILUTION	4	_	_	_
15608_5#35	14	GPS_PL_2487_03	GPS_PL_2487_03	_	N	EUROPE	POLAND	MALOPOLSKIE	KRAKOW	_	NATIONAL MEDICINES INSTITUTE	SEP	2003	_	0	MENINGITIS	CSF	_	_	QUELLUNG	BROTH DILUTION	1	BROTH DILUTION	1	BROTH DILUTION	1	BROTH DILUTION	1	_	_	BROTH DILUTION	0.5	_	_	_	_	BROTH DILUTION	8	BROTH DILUTION	0.5	_	_	_	_	BROTH DILUTION	4	_	_	_
15608_5#23	4	GPS_PL_911_02	GPS_PL_911_02	_	N	EUROPE	POLAND	MALOPOLSKIE	KRAKOW	_	NATIONAL MEDICINES INSTITUTE	JUN	2002	M	3	MENINGITIS	CSF	_	_	QUELLUNG	BROTH DILUTION	0.015	BROTH DILUTION	<=0.015	BROTH DILUTION	0.015	BROTH DILUTION	0.015	_	_	BROTH DILUTION	<=0.015	_	_	_	_	BROTH DILUTION	0.12	BROTH DILUTION	0.25	_	_	_	_	BROTH DILUTION	2	_	_	_
15608_5#16	14	GPS_PL_1059_00	GPS_PL_1059_00	_	N	EUROPE	POLAND	MALOPOLSKIE	KRAKOW	_	NATIONAL MEDICINES INSTITUTE	MAR	2000	M	0	MENINGITIS	CSF	_	_	QUELLUNG	BROTH DILUTION	<=0.015	BROTH DILUTION	<=0.015	BROTH DILUTION	<=0.015	BROTH DILUTION	<=0.015	_	_	BROTH DILUTION	<=0.015	_	_	_	_	BROTH DILUTION	0.25	BROTH DILUTION	0.25	_	_	_	_	BROTH DILUTION	2	_	_	_
15682_2#63	19F	GPS_PL_3095_13	GPS_PL_3095_13	_	Y	EUROPE	POLAND	SLASKIE	ZORY	_	NATIONAL MEDICINES INSTITUTE	JUN	2013	F	0	BACTERAEMIA	BLOOD	_	_	_	ETEST	0.016	_	_	ETEST	0.015	_	_	_	_	ETEST	0.004	AGAR DILUTION	32	AGAR DILUTION	26	_	_	ETEST	0.25	_	_	_	_	ETEST	2	_	_	_
15682_2#69	6A	GPS_PL_4661_13	GPS_PL_4661_13	_	Y	EUROPE	POLAND	PODKARPACKIE	RZESZOW	_	NATIONAL MEDICINES INSTITUTE	OCT	2013	F	1	UNSPECIFIED	BLOOD	_	_	_	ETEST	0.19	_	_	ETEST	0.12	_	_	_	_	ETEST	0.008	AGAR DILUTION	11	AGAR DILUTION	21	_	_	ETEST	0.25	_	_	_	_	ETEST	2	_	_	_
15682_2#70	6B	GPS_PL_4733_13	GPS_PL_4733_13	_	Y	EUROPE	POLAND	PODKARPACKIE	RZESZOW	_	NATIONAL MEDICINES INSTITUTE	OCT	2013	F	3	PNEUMONIA	BLOOD	_	_	_	ETEST	0.125	_	_	ETEST	0.12	_	_	_	_	ETEST	0.008	AGAR DILUTION	6	AGAR DILUTION	6	_	_	ETEST	0.25	_	_	_	_	ETEST	16	_	_	_
15682_2#20	3	GPS_PL_3151_12	GPS_PL_3151_12	_	Y	EUROPE	POLAND	SLASKIE	ZORY	_	NATIONAL MEDICINES INSTITUTE	MAR	2012	M	1	PNEUMONIA	BLOOD	_	_	_	ETEST	0.015	_	_	ETEST	0.015	_	_	_	_	ETEST	0.006	AGAR DILUTION	28	AGAR DILUTION	24	AGAR DILUTION	25	ETEST	1	_	_	_	_	ETEST	3	AGAR DILUTION	30	AGAR DILUTION
15682_2#26	6B	GPS_PL_4430_12	GPS_PL_4430_12	_	Y	EUROPE	POLAND	SLASKIE	ZORY	_	NATIONAL MEDICINES INSTITUTE	MAY	2012	M	1	MENINGITIS	BLOOD	_	_	_	ETEST	0.03	_	_	ETEST	0.015	_	_	_	_	ETEST	0.004	AGAR DILUTION	26	AGAR DILUTION	24	AGAR DILUTION	28	ETEST	0.25	_	_	_	_	ETEST	3	AGAR DILUTION	30	AGAR DILUTION
15682_2#6	14	GPS_PL_9840_11	GPS_PL_9840_11	_	Y	EUROPE	POLAND	PODKARPACKIE	RZESZOW	_	NATIONAL MEDICINES INSTITUTE	NOV	2011	M	4	MENINGITIS	CSF	_	_	_	ETEST	2	_	_	ETEST	1	_	_	_	_	ETEST	0.25	AGAR DILUTION	28	AGAR DILUTION	23	AGAR DILUTION	25	ETEST	0.25	_	_	_	_	ETEST	2	AGAR DILUTION	31	AGAR DILUTION
15682_1#4	14	GPS_PL_3791_08	GPS_PL_3791_08	_	Y	EUROPE	POLAND	PODKARPACKIE	RZESZOW	_	NATIONAL MEDICINES INSTITUTE	SEP	2008	F	0	BACTERAEMIA	BLOOD	_	_	_	ETEST	1	_	_	ETEST	0.5	_	_	_	_	ETEST	0.19	_	_	_	_	_	_	ETEST	0.38	_	_	_	_	ETEST	4	_	_	_
15608_5#27	6B	GPS_PL_102_03	GPS_PL_102_03	_	N	EUROPE	POLAND	PODKARPACKIE	RZESZOW	_	NATIONAL MEDICINES INSTITUTE	DEC	2002	F	0	MENINGITIS	CSF	_	_	QUELLUNG	BROTH DILUTION	0.06	BROTH DILUTION	0.06	BROTH DILUTION	0.06	BROTH DILUTION	0.06	_	_	BROTH DILUTION	0.06	_	_	_	_	BROTH DILUTION	1	BROTH DILUTION	0.5	_	_	_	_	BROTH DILUTION	4	_	_	_
15608_5#3	22F	GPS_PL_2289_98	GPS_PL_2289_98	_	N	EUROPE	POLAND	PODKARPACKIE	RZESZOW	_	NATIONAL MEDICINES INSTITUTE	DEC	1998	F	3	MENINGITIS	CSF	_	_	QUELLUNG	BROTH DILUTION	0.03	BROTH DILUTION	<=0.015	BROTH DILUTION	<=0.015	BROTH DILUTION	<=0.015	_	_	BROTH DILUTION	<=0.015	_	_	_	_	BROTH DILUTION	0.25	BROTH DILUTION	0.12	_	_	_	_	BROTH DILUTION	4	_	_	_
15682_2#50	10A	GPS_PL_449_13	GPS_PL_449_13	_	Y	EUROPE	POLAND	MALOPOLSKIE	OSWIECIM	_	NATIONAL MEDICINES INSTITUTE	JAN	2013	M	0	SEPSIS	BLOOD	_	_	_	ETEST	0.023	_	_	ETEST	0.03	_	_	_	_	ETEST	0.004	AGAR DILUTION	26	AGAR DILUTION	24	_	_	ETEST	0.25	_	_	_	_	ETEST	3	_	_	_
15682_2#19	14	GPS_PL_2766_12	GPS_PL_2766_12	_	Y	EUROPE	POLAND	MALOPOLSKIE	OSWIECIM	_	NATIONAL MEDICINES INSTITUTE	FEB	2012	M	2	BACTERAEMIA	BLOOD	_	_	_	ETEST	0.015	_	_	ETEST	0.03	_	_	_	_	ETEST	0.008	AGAR DILUTION	24	AGAR DILUTION	21	AGAR DILUTION	24	ETEST	0.25	_	_	_	_	ETEST	3	AGAR DILUTION	27	AGAR DILUTION
15682_2#8	14	GPS_PL_9896_11	GPS_PL_9896_11	_	Y	EUROPE	POLAND	MALOPOLSKIE	OSWIECIM	_	NATIONAL MEDICINES INSTITUTE	NOV	2011	F	2	SEPSIS	BLOOD	_	_	_	ETEST	1	_	_	ETEST	0.5	_	_	_	_	ETEST	0.12	AGAR DILUTION	6	AGAR DILUTION	6	AGAR DILUTION	6	ETEST	0.25	_	_	_	_	ETEST	3	AGAR DILUTION	34	AGAR DILUTION
15608_5#15	19F	GPS_PL_898_00	GPS_PL_898_00	_	N	EUROPE	POLAND	MALOPOLSKIE	OSWIECIM	_	NATIONAL MEDICINES INSTITUTE	MAR	2000	M	1	MENINGITIS	CSF	_	_	QUELLUNG	BROTH DILUTION	<=0.015	BROTH DILUTION	<=0.015	BROTH DILUTION	<=0.015	BROTH DILUTION	<=0.015	_	_	BROTH DILUTION	<=0.015	_	_	_	_	BROTH DILUTION	0.25	BROTH DILUTION	0.25	_	_	_	_	BROTH DILUTION	1	_	_	_
15608_5#10	_	GPS_PL_7153_99	GPS_PL_7153_99	_	N	EUROPE	POLAND	MALOPOLSKIE	OSWIECIM	_	NATIONAL MEDICINES INSTITUTE	APR	1999	M	4	MENINGITIS	CSF	_	_	_	BROTH DILUTION	0.03	BROTH DILUTION	<=0.015	BROTH DILUTION	<=0.015	BROTH DILUTION	<=0.015	_	_	BROTH DILUTION	<=0.015	_	_	_	_	BROTH DILUTION	2	BROTH DILUTION	0.25	_	_	_	_	BROTH DILUTION	2	_	_	_
15608_5#8	35F	GPS_PL_3845_98	GPS_PL_3845_98	_	N	EUROPE	POLAND	MALOPOLSKIE	OSWIECIM	_	NATIONAL MEDICINES INSTITUTE	JUL	1998	F	0	MENINGITIS	CSF	_	_	QUELLUNG	BROTH DILUTION	<=0.015	BROTH DILUTION	<=0.015	BROTH DILUTION	<=0.015	BROTH DILUTION	<=0.015	_	_	BROTH DILUTION	<=0.015	_	_	_	_	BROTH DILUTION	1	BROTH DILUTION	0.12	_	_	_	_	BROTH DILUTION	4	_	_	_
15682_2#57	38	GPS_PL_1921_13	GPS_PL_1921_13	_	Y	EUROPE	POLAND	MALOPOLSKIE	TARNOW	_	NATIONAL MEDICINES INSTITUTE	APR	2013	M	0	MENINGITIS	BLOOD	_	_	_	ETEST	0.016	_	_	ETEST	0.016	_	_	_	_	ETEST	0.002	AGAR DILUTION	24	AGAR DILUTION	22	_	_	ETEST	0.25	_	_	_	_	ETEST	3	_	_	_
15682_1#27	18C	GPS_PL_3328_09	GPS_PL_3328_09	_	Y	EUROPE	POLAND	SLASKIE	JASTRZEBIE ZDROJ	_	NATIONAL MEDICINES INSTITUTE	JUN	2009	M	4	MENINGITIS	CSF	_	_	_	ETEST	0.03	_	_	ETEST	0.016	_	_	_	_	ETEST	0.012	_	_	_	_	_	_	ETEST	0.25	_	_	_	_	ETEST	2	_	_	_
32139_7#8	24F	58188	GPS_FR_58188	_	N	EUROPE	FRANCE	HAUTS DE FRANCE	_	_	CNRP/ACTIV	_	2018	M	0	MENINGITIS	CSF	_	_	LATEX AGGLUTINATION	BROTH DILUTION	0.25	BROTH DILUTION	0.125	BROTH DILUTION	0.032	_	_	_	_	_	_	DISC DIFFUSION	6	_	_	DISC DIFFUSION	>=19	DISC DIFFUSION	>=17	_	_	_	_	DISC DIFFUSION	>=21	DISC DIFFUSION	<=24	_
32386_2#119	24F	58394	GPS_FR_58394	_	N	EUROPE	FRANCE	HAUTS DE FRANCE	_	_	CNRP/ACTIV	_	2018	M	2	MENINGITIS	CSF	_	_	LATEX AGGLUTINATION	BROTH DILUTION	0.5	BROTH DILUTION	0.25	BROTH DILUTION	0.064	_	_	_	_	_	_	DISC DIFFUSION	6	_	_	DISC DIFFUSION	>=19	DISC DIFFUSION	>=17	_	_	_	_	DISC DIFFUSION	>=21	DISC DIFFUSION	<=24	_
32386_2#94	24F	57789	GPS_FR_57789	_	N	EUROPE	FRANCE	HAUTS DE FRANCE	_	_	CNRP/ACTIV	_	2018	F	3	BACTERAEMIA	BLOOD	_	_	LATEX AGGLUTINATION	BROTH DILUTION	0.032	BROTH DILUTION	<0.016	BROTH DILUTION	0.016	_	_	_	_	_	_	DISC DIFFUSION	30	_	_	DISC DIFFUSION	<=15	DISC DIFFUSION	>=17	_	_	_	_	DISC DIFFUSION	>=21	DISC DIFFUSION	>=28	_
32139_7#313	24F	54693	GPS_FR_54693	_	N	EUROPE	FRANCE	HAUTS DE FRANCE	_	_	CNRP/ACTIV	_	2017	F	1	MENINGITIS	CSF	_	_	LATEX AGGLUTINATION	BROTH DILUTION	0.5	BROTH DILUTION	0.25	BROTH DILUTION	0.5	_	_	_	_	_	_	DISC DIFFUSION	6	_	_	DISC DIFFUSION	>=19	DISC DIFFUSION	>=17	_	_	_	_	DISC DIFFUSION	>=21	DISC DIFFUSION	<=24	_
32139_7#338	24F	54907	GPS_FR_54907	_	N	EUROPE	FRANCE	HAUTS DE FRANCE	_	_	CNRP/ACTIV	_	2017	F	0	MENINGITIS	CSF	_	_	LATEX AGGLUTINATION	BROTH DILUTION	0.016	BROTH DILUTION	0.016	BROTH DILUTION	0.016	_	_	_	_	_	_	DISC DIFFUSION	30	_	_	DISC DIFFUSION	>=19	DISC DIFFUSION	>=17	_	_	_	_	DISC DIFFUSION	>=21	DISC DIFFUSION	>=28	_
32139_7#186	24F	52040	GPS_FR_52040	_	N	EUROPE	FRANCE	HAUTS DE FRANCE	_	_	CNRP/ACTIV	_	2016	M	1	CARRIAGE	NASOPHARYNGEAL SWAB	_	_	LATEX AGGLUTINATION	AGAR DILUTION	0.25	_	_	_	_	_	_	_	_	_	_	AGAR DILUTION	>128	_	_	_	_	_	_	_	_	_	_	_	_	_	_	_
32139_7#196	24F	52147	GPS_FR_52147	_	N	EUROPE	FRANCE	HAUTS DE FRANCE	_	_	CNRP/ACTIV	_	2016	M	1	PNEUMONIA	BLOOD	_	_	LATEX AGGLUTINATION	AGAR DILUTION	0.5	AGAR DILUTION	0.125	AGAR DILUTION	0.25	_	_	_	_	_	_	DISC DIFFUSION	30	_	_	DISC DIFFUSION	17	DISC DIFFUSION	>=17	_	_	_	_	DISC DIFFUSION	>=21	DISC DIFFUSION	>=28	_
32139_7#198	24F	52229	GPS_FR_52229	_	N	EUROPE	FRANCE	HAUTS DE FRANCE	_	_	CNRP/ACTIV	_	2016	M	3	BACTERAEMIA	BLOOD	_	_	LATEX AGGLUTINATION	AGAR DILUTION	0.5	AGAR DILUTION	0.064	AGAR DILUTION	0.125	_	_	_	_	_	_	DISC DIFFUSION	30	_	_	DISC DIFFUSION	>=19	DISC DIFFUSION	>=17	_	_	_	_	DISC DIFFUSION	>=21	DISC DIFFUSION	>=28	_
32139_7#199	24F	52170	GPS_FR_52170	_	N	EUROPE	FRANCE	HAUTS DE FRANCE	_	_	CNRP/ACTIV	_	2016	M	0	BACTERAEMIA	BLOOD	_	_	LATEX AGGLUTINATION	AGAR DILUTION	0.016	AGAR DILUTION	0.016	AGAR DILUTION	0.032	_	_	_	_	_	_	DISC DIFFUSION	30	_	_	DISC DIFFUSION	<=15	DISC DIFFUSION	>=17	_	_	_	_	DISC DIFFUSION	>=21	DISC DIFFUSION	>=28	_
32139_7#235	24F	53039	GPS_FR_53039	_	N	EUROPE	FRANCE	HAUTS DE FRANCE	_	_	CNRP/ACTIV	_	2016	M	3	OTHER	BLOOD	_	_	LATEX AGGLUTINATION	AGAR DILUTION	0.25	AGAR DILUTION	0.125	AGAR DILUTION	0.064	_	_	_	_	_	_	DISC DIFFUSION	6	_	_	DISC DIFFUSION	>=19	DISC DIFFUSION	>=17	_	_	_	_	DISC DIFFUSION	>=21	DISC DIFFUSION	<=24	_
32139_7#250	24F	54042	GPS_FR_54042	_	N	EUROPE	FRANCE	HAUTS DE FRANCE	_	_	CNRP/ACTIV	_	2016	F	1	BACTERAEMIA	BLOOD	_	_	LATEX AGGLUTINATION	AGAR DILUTION	0.25	AGAR DILUTION	0.125	AGAR DILUTION	0.064	_	_	_	_	_	_	DISC DIFFUSION	6	_	_	DISC DIFFUSION	>=19	DISC DIFFUSION	>=17	_	_	_	_	DISC DIFFUSION	>=21	DISC DIFFUSION	>=28	_
32139_7#254	24F	54043	GPS_FR_54043	_	N	EUROPE	FRANCE	HAUTS DE FRANCE	_	_	CNRP/ACTIV	_	2016	M	1	MENINGITIS	CSF	_	_	LATEX AGGLUTINATION	AGAR DILUTION	0.25	AGAR DILUTION	0.125	AGAR DILUTION	0.064	_	_	_	_	_	_	DISC DIFFUSION	6	_	_	DISC DIFFUSION	>=19	DISC DIFFUSION	>=17	_	_	_	_	DISC DIFFUSION	>=21	DISC DIFFUSION	<=24	_
32139_7#309	24F	54556	GPS_FR_54556	_	N	EUROPE	FRANCE	HAUTS DE FRANCE	_	_	CNRP/ACTIV	_	2016	M	5	MENINGITIS	CSF	_	_	LATEX AGGLUTINATION	AGAR DILUTION	0.064	AGAR DILUTION	0.064	AGAR DILUTION	0.016	_	_	_	_	_	_	DISC DIFFUSION	6	_	_	DISC DIFFUSION	>=19	DISC DIFFUSION	>=17	_	_	_	_	DISC DIFFUSION	>=21	DISC DIFFUSION	<=24	_
32386_2#22	24F	55985	GPS_FR_55985	_	N	EUROPE	FRANCE	HAUTS DE FRANCE	_	_	CNRP/ACTIV	_	2016	F	1	MENINGITIS	CSF	_	_	LATEX AGGLUTINATION	AGAR DILUTION	0.125	AGAR DILUTION	0.125	AGAR DILUTION	0.032	_	_	_	_	_	_	DISC DIFFUSION	6	_	_	DISC DIFFUSION	>=19	DISC DIFFUSION	>=17	_	_	_	_	DISC DIFFUSION	>=21	DISC DIFFUSION	<=24	_
32139_7#119	24F	49955	GPS_FR_49955	_	N	EUROPE	FRANCE	HAUTS DE FRANCE	_	_	CNRP/ACTIV	_	2015	M	1	BACTERAEMIA	BLOOD	_	_	LATEX AGGLUTINATION	AGAR DILUTION	0.016	AGAR DILUTION	0.032	AGAR DILUTION	<=0.016	_	_	_	_	_	_	DISC DIFFUSION	30	_	_	DISC DIFFUSION	<=15	DISC DIFFUSION	>=17	_	_	_	_	DISC DIFFUSION	>=21	DISC DIFFUSION	>=28	_
32139_7#133	24F	49934	GPS_FR_49934	_	N	EUROPE	FRANCE	HAUTS DE FRANCE	_	_	CNRP/ACTIV	_	2015	M	1	CARRIAGE	NASOPHARYNGEAL SWAB	_	_	LATEX AGGLUTINATION	AGAR DILUTION	0.125	_	_	_	_	_	_	_	_	_	_	AGAR DILUTION	>128	_	_	DISC DIFFUSION	>=19	DISC DIFFUSION	>=17	_	_	_	_	DISC DIFFUSION	>=21	DISC DIFFUSION	<=24	_
32139_7#137	24F	49943	GPS_FR_49943	_	N	EUROPE	FRANCE	HAUTS DE FRANCE	_	_	CNRP/ACTIV	_	2015	F	2	BACTERAEMIA	BLOOD	_	_	LATEX AGGLUTINATION	AGAR DILUTION	0.25	AGAR DILUTION	0.25	AGAR DILUTION	0.064	_	_	_	_	_	_	DISC DIFFUSION	6	_	_	DISC DIFFUSION	<=15	DISC DIFFUSION	>=17	_	_	_	_	DISC DIFFUSION	>=21	DISC DIFFUSION	<=24	_
32139_7#140	24F	50728	GPS_FR_50728	_	N	EUROPE	FRANCE	HAUTS DE FRANCE	_	_	CNRP/ACTIV	_	2015	F	1	MENINGITIS	CSF	_	_	LATEX AGGLUTINATION	AGAR DILUTION	0.5	AGAR DILUTION	0.064	AGAR DILUTION	0.125	_	_	_	_	_	_	DISC DIFFUSION	6	_	_	DISC DIFFUSION	17	DISC DIFFUSION	>=17	_	_	_	_	DISC DIFFUSION	>=21	DISC DIFFUSION	<=24	_
32139_7#148	24F	50789	GPS_FR_50789	_	N	EUROPE	FRANCE	HAUTS DE FRANCE	_	_	CNRP/ACTIV	_	2014	M	17	PNEUMONIA	BLOOD	_	_	LATEX AGGLUTINATION	AGAR DILUTION	0.032	AGAR DILUTION	0.032	AGAR DILUTION	0.016	_	_	_	_	_	_	DISC DIFFUSION	30	_	_	DISC DIFFUSION	<=15	DISC DIFFUSION	>=17	_	_	_	_	_	_	DISC DIFFUSION	>=28	_
32139_7#53	24F	46972	GPS_FR_46972	_	N	EUROPE	FRANCE	HAUTS DE FRANCE	_	_	CNRP/ACTIV	_	2014	M	5	BACTERAEMIA	BLOOD	_	_	LATEX AGGLUTINATION	AGAR DILUTION	0.032	AGAR DILUTION	0.032	AGAR DILUTION	0.032	_	_	_	_	_	_	DISC DIFFUSION	30	_	_	DISC DIFFUSION	<=15	DISC DIFFUSION	>=17	_	_	_	_	DISC DIFFUSION	>=21	DISC DIFFUSION	>=28	_
32139_7#65	24F	47407	GPS_FR_47407	_	N	EUROPE	FRANCE	HAUTS DE FRANCE	_	_	CNRP/ACTIV	_	2014	F	0	BACTERAEMIA	BLOOD	_	_	LATEX AGGLUTINATION	AGAR DILUTION	0.016	AGAR DILUTION	0.016	AGAR DILUTION	0.016	_	_	_	_	_	_	DISC DIFFUSION	30	_	_	DISC DIFFUSION	<=15	DISC DIFFUSION	>=17	_	_	_	_	DISC DIFFUSION	>=21	DISC DIFFUSION	>=28	_
32139_7#80	24F	47596	GPS_FR_47596	_	N	EUROPE	FRANCE	HAUTS DE FRANCE	_	_	CNRP/ACTIV	_	2014	M	3	MENINGITIS	CSF	_	_	LATEX AGGLUTINATION	AGAR DILUTION	0.032	AGAR DILUTION	0.032	AGAR DILUTION	0.125	_	_	_	_	_	_	DISC DIFFUSION	6	_	_	DISC DIFFUSION	>=19	DISC DIFFUSION	>=17	_	_	_	_	DISC DIFFUSION	>=21	DISC DIFFUSION	<=24	_
32139_7#83	24F	48174	GPS_FR_48174	_	N	EUROPE	FRANCE	HAUTS DE FRANCE	_	_	CNRP/ACTIV	_	2014	M	1	BACTERAEMIA	BLOOD	_	_	LATEX AGGLUTINATION	AGAR DILUTION	0.032	AGAR DILUTION	0.016	AGAR DILUTION	0.032	_	_	_	_	_	_	DISC DIFFUSION	30	_	_	_	_	DISC DIFFUSION	>=17	_	_	_	_	_	_	DISC DIFFUSION	>=28	_
32139_7#94	24F	49195	GPS_FR_49195	_	N	EUROPE	FRANCE	HAUTS DE FRANCE	_	_	CNRP/ACTIV	_	2014	M	4	PNEUMONIA	BLOOD	_	_	LATEX AGGLUTINATION	AGAR DILUTION	<=0.016	AGAR DILUTION	<0.016	AGAR DILUTION	<=0.016	_	_	_	_	_	_	DISC DIFFUSION	30	_	_	DISC DIFFUSION	<=15	DISC DIFFUSION	>=17	_	_	_	_	DISC DIFFUSION	>=21	DISC DIFFUSION	>=28	_
32139_7#369	24F	45257	GPS_FR_45257	_	N	EUROPE	FRANCE	HAUTS DE FRANCE	_	_	CNRP/ACTIV	_	2013	M	3	PNEUMONIA	BLOOD	_	_	LATEX AGGLUTINATION	AGAR DILUTION	0.064	AGAR DILUTION	0.032	AGAR DILUTION	0.032	_	_	_	_	_	_	DISC DIFFUSION	30	_	_	DISC DIFFUSION	<=15	DISC DIFFUSION	>=17	_	_	_	_	DISC DIFFUSION	>=21	DISC DIFFUSION	>=28	_
32139_7#56	24F	46951	GPS_FR_46951	_	N	EUROPE	FRANCE	HAUTS DE FRANCE	_	_	CNRP/ACTIV	_	2013	F	0	PNEUMONIA	BLOOD	_	_	LATEX AGGLUTINATION	AGAR DILUTION	0.064	AGAR DILUTION	0.032	AGAR DILUTION	0.125	_	_	_	_	_	_	DISC DIFFUSION	6	_	_	_	_	DISC DIFFUSION	>=17	_	_	_	_	_	_	DISC DIFFUSION	>=28	_
32139_7#308	24F	42847	GPS_FR_42847	_	N	EUROPE	FRANCE	HAUTS DE FRANCE	_	_	CNRP/ACTIV	_	2012	F	0	MENINGITIS	CSF	_	_	LATEX AGGLUTINATION	AGAR DILUTION	<=0.016	AGAR DILUTION	0.016	AGAR DILUTION	0.016	_	_	_	_	_	_	DISC DIFFUSION	30	_	_	DISC DIFFUSION	<=15	DISC DIFFUSION	>=17	_	_	_	_	DISC DIFFUSION	>=21	DISC DIFFUSION	>=28	_
32139_7#32	24F	45895	GPS_FR_45895	_	N	EUROPE	FRANCE	HAUTS DE FRANCE	_	_	CNRP/ACTIV	_	2012	F	1	BACTERAEMIA	BLOOD	_	_	LATEX AGGLUTINATION	AGAR DILUTION	1	AGAR DILUTION	0.5	AGAR DILUTION	0.5	_	_	_	_	_	_	DISC DIFFUSION	6	_	_	_	_	DISC DIFFUSION	>=17	_	_	_	_	_	_	DISC DIFFUSION	<=24	_
32139_7#335	24F	44155	GPS_FR_44155	_	N	EUROPE	FRANCE	HAUTS DE FRANCE	_	_	CNRP/ACTIV	_	2012	F	1	PNEUMONIA	BLOOD	_	_	LATEX AGGLUTINATION	AGAR DILUTION	<=0.016	AGAR DILUTION	<0.016	AGAR DILUTION	0.016	_	_	_	_	_	_	DISC DIFFUSION	30	_	_	DISC DIFFUSION	<=15	DISC DIFFUSION	>=17	_	_	_	_	DISC DIFFUSION	>=21	DISC DIFFUSION	>=28	_
32139_7#353	24F	45058	GPS_FR_45058	_	N	EUROPE	FRANCE	HAUTS DE FRANCE	_	_	CNRP/ACTIV	_	2012	M	0	PNEUMONIA	BLOOD	_	_	LATEX AGGLUTINATION	AGAR DILUTION	0.016	AGAR DILUTION	0.016	AGAR DILUTION	0.016	_	_	_	_	_	_	DISC DIFFUSION	30	_	_	DISC DIFFUSION	<=15	DISC DIFFUSION	>=17	_	_	_	_	DISC DIFFUSION	>=21	DISC DIFFUSION	>=28	_
32139_7#361	24F	45124	GPS_FR_45124	_	N	EUROPE	FRANCE	HAUTS DE FRANCE	_	_	CNRP/ACTIV	_	2012	M	0	MENINGITIS	CSF	_	_	LATEX AGGLUTINATION	AGAR DILUTION	0.032	AGAR DILUTION	0.032	AGAR DILUTION	0.032	_	_	_	_	_	_	DISC DIFFUSION	30	_	_	DISC DIFFUSION	<=15	DISC DIFFUSION	>=17	_	_	_	_	DISC DIFFUSION	>=21	DISC DIFFUSION	>=28	_
32139_7#221	24F	38751	GPS_FR_38751	_	N	EUROPE	FRANCE	HAUTS DE FRANCE	_	_	CNRP/ACTIV	_	2011	F	1	CARRIAGE	NASOPHARYNGEAL SWAB	_	_	LATEX AGGLUTINATION	AGAR DILUTION	0.016	_	_	_	_	_	_	_	_	_	_	AGAR DILUTION	0.25	_	_	_	_	_	_	_	_	_	_	_	_	_	_	_
32139_7#242	24F	40312	GPS_FR_40312	_	N	EUROPE	FRANCE	HAUTS DE FRANCE	_	_	CNRP/ACTIV	_	2011	F	1	CARRIAGE	NASOPHARYNGEAL SWAB	_	_	LATEX AGGLUTINATION	AGAR DILUTION	0.5	_	_	_	_	_	_	_	_	_	_	AGAR DILUTION	>128	_	_	_	_	_	_	_	_	_	_	_	_	_	_	_
32139_7#251	24F	40874	GPS_FR_40874	_	N	EUROPE	FRANCE	HAUTS DE FRANCE	_	_	CNRP/ACTIV	_	2011	F	2	BACTERAEMIA	BLOOD	_	_	LATEX AGGLUTINATION	AGAR DILUTION	<=0.016	AGAR DILUTION	0.016	AGAR DILUTION	0.016	_	_	_	_	_	_	DISC DIFFUSION	30	_	_	DISC DIFFUSION	<=15	DISC DIFFUSION	>=17	_	_	_	_	DISC DIFFUSION	>=21	DISC DIFFUSION	>=28	_
32139_7#188	24F	37275	GPS_FR_37275	_	N	EUROPE	FRANCE	HAUTS DE FRANCE	_	_	CNRP/ACTIV	_	2010	F	1	MENINGITIS	CSF	_	_	LATEX AGGLUTINATION	AGAR DILUTION	0.5	AGAR DILUTION	0.125	AGAR DILUTION	0.125	_	_	_	_	_	_	DISC DIFFUSION	6	_	_	DISC DIFFUSION	>=19	DISC DIFFUSION	>=17	_	_	_	_	DISC DIFFUSION	>=21	DISC DIFFUSION	<=24	_
32139_7#212	24F	38327	GPS_FR_38327	_	N	EUROPE	FRANCE	HAUTS DE FRANCE	_	_	CNRP/ACTIV	_	2010	M	0	MENINGITIS	CSF	_	_	LATEX AGGLUTINATION	AGAR DILUTION	0.016	AGAR DILUTION	0.016	AGAR DILUTION	0.016	_	_	_	_	_	_	DISC DIFFUSION	30	_	_	DISC DIFFUSION	<=15	DISC DIFFUSION	>=17	_	_	_	_	DISC DIFFUSION	>=21	DISC DIFFUSION	>=28	_
32139_7#142	24F	34493	GPS_FR_34493	_	N	EUROPE	FRANCE	HAUTS DE FRANCE	_	_	CNRP/ACTIV	_	2009	M	1	CARRIAGE	NASOPHARYNGEAL SWAB	_	_	LATEX AGGLUTINATION	AGAR DILUTION	0.016	_	_	_	_	_	_	_	_	_	_	AGAR DILUTION	0.064	_	_	_	_	_	_	_	_	_	_	_	_	_	_	_
32139_7#114	24F	23169	GPS_FR_23169	_	N	EUROPE	FRANCE	HAUTS DE FRANCE	_	_	CNRP/ACTIV	_	2008	M	1	MENINGITIS	CSF	_	_	LATEX AGGLUTINATION	AGAR DILUTION	0.032	AGAR DILUTION	0.032	AGAR DILUTION	0.032	_	_	_	_	_	_	DISC DIFFUSION	30	_	_	DISC DIFFUSION	>=19	DISC DIFFUSION	>=17	_	_	_	_	DISC DIFFUSION	>=21	DISC DIFFUSION	>=28	_
32139_7#118	24F	23184	GPS_FR_23184	_	N	EUROPE	FRANCE	HAUTS DE FRANCE	_	_	CNRP/ACTIV	_	2008	F	1	CARRIAGE	NASOPHARYNGEAL SWAB	_	_	LATEX AGGLUTINATION	AGAR DILUTION	0.032	_	_	_	_	_	_	_	_	_	_	AGAR DILUTION	0.25	_	_	_	_	_	_	_	_	_	_	_	_	_	_	_
32139_7#143	24F	24259	GPS_FR_24259	_	N	EUROPE	FRANCE	HAUTS DE FRANCE	_	_	CNRP/ACTIV	_	2008	F	1	CARRIAGE	NASOPHARYNGEAL SWAB	_	_	LATEX AGGLUTINATION	AGAR DILUTION	0.032	_	_	_	_	_	_	_	_	_	_	AGAR DILUTION	0.125	_	_	_	_	_	_	_	_	_	_	_	_	_	_	_
32139_7#55	24F	19874	GPS_FR_19874	_	N	EUROPE	FRANCE	HAUTS DE FRANCE	_	_	CNRP/ACTIV	_	2007	M	0	CARRIAGE	NASOPHARYNGEAL SWAB	_	_	LATEX AGGLUTINATION	AGAR DILUTION	0.5	_	_	_	_	_	_	_	_	_	_	AGAR DILUTION	>128	_	_	_	_	_	_	_	_	_	_	_	_	_	_	_
32139_7#46	24F	19749	GPS_FR_19749	_	N	EUROPE	FRANCE	HAUTS DE FRANCE	_	_	CNRP/ACTIV	_	2006	M	0	MENINGITIS	CSF	_	_	LATEX AGGLUTINATION	AGAR DILUTION	0.016	AGAR DILUTION	0.032	AGAR DILUTION	0.016	_	_	_	_	_	_	DISC DIFFUSION	30	_	_	DISC DIFFUSION	>=19	DISC DIFFUSION	>=17	_	_	_	_	DISC DIFFUSION	>=21	DISC DIFFUSION	>=28	_
15608_5#90	19F	GPS_PL_1853_08	GPS_PL_1853_08	_	Y	EUROPE	POLAND	MALOPOLSKIE	WADOWICE	_	NATIONAL MEDICINES INSTITUTE	APR	2008	M	0	UNSPECIFIED	BLOOD	_	_	_	ETEST	1	_	_	ETEST	1	_	_	_	_	ETEST	0.125	_	_	_	_	_	_	ETEST	0.38	_	_	_	_	ETEST	0.75	_	_	_
15682_2#40	4	GPS_PL_6281_12	GPS_PL_6281_12	_	Y	EUROPE	POLAND	MALOPOLSKIE	MYSLENICE	_	NATIONAL MEDICINES INSTITUTE	OCT	2012	M	3	MENINGITIS	CSF	_	_	_	ETEST	0.008	_	_	ETEST	0.015	_	_	_	_	ETEST	0.002	AGAR DILUTION	38	AGAR DILUTION	28	_	_	ETEST	0.25	_	_	_	_	ETEST	1.5	_	_	_
15682_2#60	6B	GPS_PL_2693_13	GPS_PL_2693_13	_	Y	EUROPE	POLAND	SLASKIE	BIELSKO-BIALA	_	NATIONAL MEDICINES INSTITUTE	MAY	2013	F	0	BACTERAEMIA	BLOOD	_	_	_	ETEST	0.016	_	_	ETEST	0.03	_	_	_	_	ETEST	0.004	AGAR DILUTION	28	AGAR DILUTION	23	_	_	ETEST	0.25	_	_	_	_	ETEST	1.5	_	_	_
15682_2#24	18C	GPS_PL_4094_12	GPS_PL_4094_12	_	Y	EUROPE	POLAND	SLASKIE	BIELSKO-BIALA	_	NATIONAL MEDICINES INSTITUTE	MAY	2012	M	3	MENINGITIS	CSF	_	_	_	ETEST	0.03	_	_	ETEST	0.015	_	_	_	_	ETEST	0.004	AGAR DILUTION	6	AGAR DILUTION	6	_	_	ETEST	0.25	_	_	_	_	ETEST	3	_	_	_
15682_2#28	14	GPS_PL_5096_12	GPS_PL_5096_12	_	Y	EUROPE	POLAND	SLASKIE	BIELSKO-BIALA	_	NATIONAL MEDICINES INSTITUTE	JUN	2012	F	1	SEPSIS	BLOOD	_	_	_	ETEST	0.016	_	_	ETEST	0.016	_	_	_	_	ETEST	0.004	AGAR DILUTION	6	AGAR DILUTION	22	_	_	ETEST	0.12	_	_	_	_	ETEST	2	_	_	_
15682_1#28	14	GPS_PL_3543_09	GPS_PL_3543_09	_	Y	EUROPE	POLAND	SLASKIE	BIELSKO-BIALA	_	NATIONAL MEDICINES INSTITUTE	JUN	2009	M	4	MENINGITIS	CSF	_	_	_	ETEST	2	_	_	ETEST	0.012	_	_	_	_	ETEST	0.016	_	_	_	_	_	_	ETEST	0.5	_	_	_	_	ETEST	2	_	_	_
15608_5#26	_	GPS_PL_1942_02	GPS_PL_1942_02	_	N	EUROPE	POLAND	SLASKIE	BIELSKO-BIALA	_	NATIONAL MEDICINES INSTITUTE	DEC	2002	F	0	UNSPECIFIED	BLOOD	_	_	_	_	_	_	_	_	_	_	_	_	_	_	_	_	_	_	_	_	_	_	_	_	_	_	_	_	_	_	_	_
15682_1#14	1	GPS_PL_5205_08	GPS_PL_5205_08	_	Y	EUROPE	POLAND	PODKARPACKIE	JASLO	_	NATIONAL MEDICINES INSTITUTE	DEC	2008	F	4	MENINGITIS	BLOOD	_	_	_	ETEST	0.023	_	_	ETEST	0.023	_	_	_	_	ETEST	0.012	_	_	_	_	_	_	ETEST	0.38	_	_	_	_	ETEST	4	_	_	_
15608_5#73	19F	GPS_PL_1276_07	GPS_PL_1276_07	_	Y	EUROPE	POLAND	PODKARPACKIE	KROSNO	_	NATIONAL MEDICINES INSTITUTE	APR	2007	M	3	MENINGITIS	CSF	_	_	_	ETEST	4	_	_	ETEST	1	_	_	_	_	ETEST	1	_	_	_	_	_	_	ETEST	0.25	_	_	_	_	ETEST	2	_	_	_
15682_2#76	15B/15C	GPS_PL_5721_13	GPS_PL_5721_13	_	Y	EUROPE	POLAND	MALOPOLSKIE	GORLICE	_	NATIONAL MEDICINES INSTITUTE	DEC	2013	F	2	BACTERAEMIA	BLOOD	_	_	_	ETEST	0.016	_	_	ETEST	0.015	_	_	_	_	ETEST	0.002	AGAR DILUTION	28	AGAR DILUTION	22	_	_	ETEST	0.25	_	_	_	_	ETEST	2	_	_	_
15682_1#73	19F	GPS_PL_8668_10	GPS_PL_8668_10	_	Y	EUROPE	POLAND	MALOPOLSKIE	GORLICE	_	NATIONAL MEDICINES INSTITUTE	NOV	2010	M	0	PNEUMONIA	BLOOD	_	_	_	ETEST	2	_	_	ETEST	1	_	_	_	_	ETEST	0.25	DISC DIFFUSION	11	DISC DIFFUSION	23	DISC DIFFUSION	6	ETEST	0.12	_	_	_	_	ETEST	2	DISC DIFFUSION	11	DISC DIFFUSION
15682_1#10	14	GPS_PL_4466_08	GPS_PL_4466_08	_	Y	EUROPE	POLAND	MALOPOLSKIE	GORLICE	_	NATIONAL MEDICINES INSTITUTE	NOV	2008	F	0	PNEUMONIA	BLOOD	_	_	_	ETEST	0.125	_	_	ETEST	0.094	_	_	_	_	ETEST	0.094	_	_	_	_	_	_	ETEST	0.75	_	_	_	_	ETEST	2	_	_	_
15682_2#30	23F	GPS_PL_5736_12	GPS_PL_5736_12	_	Y	EUROPE	POLAND	MALOPOLSKIE	NOWY SACZ	_	NATIONAL MEDICINES INSTITUTE	AUG	2012	M	0	MENINGITIS	BLOOD	_	_	_	ETEST	1	_	_	ETEST	0.5	_	_	_	_	ETEST	0.25	AGAR DILUTION	6	AGAR DILUTION	6	_	_	ETEST	0.12	_	_	_	_	ETEST	16	_	_	_
32386_2#10	24F	55714	GPS_FR_55714	_	N	EUROPE	FRANCE	BRETAGNE	_	_	CNRP/ACTIV	_	2017	M	2	MENINGITIS	CSF	_	_	LATEX AGGLUTINATION	BROTH DILUTION	0.5	BROTH DILUTION	0.125	BROTH DILUTION	0.25	_	_	_	_	_	_	DISC DIFFUSION	6	_	_	DISC DIFFUSION	>=19	DISC DIFFUSION	>=17	_	_	_	_	DISC DIFFUSION	>=21	DISC DIFFUSION	<=24	_
32386_2#47	24F	56775	GPS_FR_56775	_	N	EUROPE	FRANCE	BRETAGNE	_	_	CNRP/ACTIV	_	2017	F	0	CARRIAGE	NASOPHARYNGEAL SWAB	_	_	LATEX AGGLUTINATION	ETEST	0.125	_	_	_	_	_	_	_	_	_	_	ETEST	>128	_	_	_	_	_	_	_	_	_	_	_	_	_	_	_
32139_7#190	24F	52193	GPS_FR_52193	_	N	EUROPE	FRANCE	BRETAGNE	_	_	CNRP/ACTIV	_	2016	M	1	CARRIAGE	NASOPHARYNGEAL SWAB	_	_	LATEX AGGLUTINATION	AGAR DILUTION	0.25	_	_	_	_	_	_	_	_	_	_	AGAR DILUTION	32	_	_	DISC DIFFUSION	>=19	DISC DIFFUSION	>=17	_	_	_	_	DISC DIFFUSION	>=21	DISC DIFFUSION	<=24	_
32139_7#222	24F	53066	GPS_FR_53066	_	N	EUROPE	FRANCE	BRETAGNE	_	_	CNRP/ACTIV	_	2016	F	3	MENINGITIS	BLOOD	_	_	LATEX AGGLUTINATION	AGAR DILUTION	0.5	AGAR DILUTION	0.25	AGAR DILUTION	0.25	_	_	_	_	_	_	DISC DIFFUSION	6	_	_	DISC DIFFUSION	>=19	DISC DIFFUSION	>=17	_	_	_	_	DISC DIFFUSION	>=21	DISC DIFFUSION	<=24	_
32139_7#295	24F	54377	GPS_FR_54377	_	N	EUROPE	FRANCE	BRETAGNE	_	_	CNRP/ACTIV	_	2016	M	3	MENINGITIS	CSF	_	_	LATEX AGGLUTINATION	AGAR DILUTION	0.25	AGAR DILUTION	0.032	AGAR DILUTION	0.125	_	_	_	_	_	_	DISC DIFFUSION	6	_	_	DISC DIFFUSION	>=19	DISC DIFFUSION	>=17	_	_	_	_	DISC DIFFUSION	>=21	DISC DIFFUSION	>=28	_
32139_7#296	24F	54289	GPS_FR_54289	_	N	EUROPE	FRANCE	BRETAGNE	_	_	CNRP/ACTIV	_	2016	F	1	CARRIAGE	NASOPHARYNGEAL SWAB	_	_	LATEX AGGLUTINATION	AGAR DILUTION	<=0.016	_	_	_	_	_	_	_	_	_	_	AGAR DILUTION	0.125	_	_	_	_	_	_	_	_	_	_	_	_	_	_	_
32139_7#136	24F	50422	GPS_FR_50422	_	N	EUROPE	FRANCE	BRETAGNE	_	_	CNRP/ACTIV	_	2015	F	4	BACTERAEMIA	BLOOD	_	_	LATEX AGGLUTINATION	AGAR DILUTION	0.032	AGAR DILUTION	0.032	AGAR DILUTION	0.032	_	_	_	_	_	_	DISC DIFFUSION	30	_	_	DISC DIFFUSION	>=19	DISC DIFFUSION	>=17	_	_	_	_	DISC DIFFUSION	>=21	DISC DIFFUSION	>=28	_
32139_7#145	24F	50013	GPS_FR_50013	_	N	EUROPE	FRANCE	BRETAGNE	_	_	CNRP/ACTIV	_	2015	F	0	CARRIAGE	NASOPHARYNGEAL SWAB	_	_	LATEX AGGLUTINATION	AGAR DILUTION	0.25	_	_	_	_	_	_	_	_	_	_	DISC DIFFUSION	6	_	_	DISC DIFFUSION	>=19	DISC DIFFUSION	>=17	_	_	_	_	DISC DIFFUSION	>=21	DISC DIFFUSION	<=24	_
32139_7#103	24F	49244	GPS_FR_49244	_	N	EUROPE	FRANCE	BRETAGNE	_	_	CNRP/ACTIV	_	2014	F	1	CARRIAGE	NASOPHARYNGEAL SWAB	_	_	LATEX AGGLUTINATION	AGAR DILUTION	0.016	_	_	_	_	_	_	_	_	_	_	AGAR DILUTION	0.125	_	_	DISC DIFFUSION	<=15	DISC DIFFUSION	>=17	_	_	_	_	DISC DIFFUSION	>=21	DISC DIFFUSION	>=28	_
32139_7#292	24F	41982	GPS_FR_41982	_	N	EUROPE	FRANCE	BRETAGNE	_	_	CNRP/ACTIV	_	2012	F	1	CARRIAGE	NASOPHARYNGEAL SWAB	_	_	LATEX AGGLUTINATION	AGAR DILUTION	<=0.016	_	_	_	_	_	_	_	_	_	_	AGAR DILUTION	0.125	_	_	_	_	_	_	_	_	_	_	_	_	_	_	_
32139_7#236	24F	38943	GPS_FR_38943	_	N	EUROPE	FRANCE	BRETAGNE	_	_	CNRP/ACTIV	_	2011	F	3	CARRIAGE	NASOPHARYNGEAL SWAB	_	_	LATEX AGGLUTINATION	AGAR DILUTION	0.016	_	_	_	_	_	_	_	_	_	_	AGAR DILUTION	0.25	_	_	_	_	_	_	_	_	_	_	_	_	_	_	_
32139_7#293	24F	42062	GPS_FR_42062	_	N	EUROPE	FRANCE	BRETAGNE	_	_	CNRP/ACTIV	_	2011	F	1	OTHER	BLOOD	_	_	LATEX AGGLUTINATION	AGAR DILUTION	0.032	AGAR DILUTION	0.016	AGAR DILUTION	0.016	_	_	_	_	_	_	DISC DIFFUSION	30	_	_	DISC DIFFUSION	>=19	DISC DIFFUSION	>=17	_	_	_	_	DISC DIFFUSION	>=21	DISC DIFFUSION	>=28	_
32139_7#135	24F	24175	GPS_FR_24175	_	N	EUROPE	FRANCE	BRETAGNE	_	_	CNRP/ACTIV	_	2008	M	0	CARRIAGE	NASOPHARYNGEAL SWAB	_	_	LATEX AGGLUTINATION	AGAR DILUTION	0.032	_	_	_	_	_	_	_	_	_	_	AGAR DILUTION	0.125	_	_	_	_	_	_	_	_	_	_	_	_	_	_	_
32139_7#70	24F	23551	GPS_FR_23551	_	N	EUROPE	FRANCE	BRETAGNE	_	_	CNRP/ACTIV	_	2008	F	1	CARRIAGE	NASOPHARYNGEAL SWAB	_	_	LATEX AGGLUTINATION	AGAR DILUTION	0.032	_	_	_	_	_	_	_	_	_	_	AGAR DILUTION	0.125	_	_	_	_	_	_	_	_	_	_	_	_	_	_	_
32139_7#25	24F	59420	GPS_FR_59420	_	N	EUROPE	FRANCE	ILE-DE-FRANCE	_	_	CNRP/ACTIV	_	2018	F	1	CARRIAGE	NASOPHARYNGEAL SWAB	_	_	LATEX AGGLUTINATION	ETEST	0.25	_	_	_	_	_	_	_	_	_	_	ETEST	>128	_	_	_	_	_	_	_	_	_	_	_	_	_	_	_
32139_7#374	24F	57902	GPS_FR_57902	_	N	EUROPE	FRANCE	ILE-DE-FRANCE	_	_	CNRP/ACTIV	_	2018	M	0	CARRIAGE	NASOPHARYNGEAL SWAB	_	_	LATEX AGGLUTINATION	ETEST	0.25	_	_	_	_	_	_	_	_	_	_	ETEST	>128	_	_	_	_	_	_	_	_	_	_	_	_	_	_	_
32139_7#378	24F	57925	GPS_FR_57925	_	N	EUROPE	FRANCE	ILE-DE-FRANCE	_	_	CNRP/ACTIV	_	2018	M	1	OTHER	BLOOD	_	_	LATEX AGGLUTINATION	BROTH DILUTION	0.5	BROTH DILUTION	0.25	BROTH DILUTION	0.064	_	_	_	_	_	_	DISC DIFFUSION	6	_	_	DISC DIFFUSION	>=19	DISC DIFFUSION	>=17	_	_	_	_	DISC DIFFUSION	>=21	DISC DIFFUSION	<=24	_
32139_7#37	24F	59679	GPS_FR_59679	_	N	EUROPE	FRANCE	ILE-DE-FRANCE	_	_	CNRP/ACTIV	_	2018	F	1	CARRIAGE	NASOPHARYNGEAL SWAB	_	_	LATEX AGGLUTINATION	ETEST	0.5	_	_	_	_	_	_	_	_	_	_	ETEST	>128	_	_	_	_	_	_	_	_	_	_	_	_	_	_	_
32386_2#123	24F	58418	GPS_FR_58418	_	N	EUROPE	FRANCE	ILE-DE-FRANCE	_	_	CNRP/ACTIV	_	2018	F	0	MENINGITIS	CSF	_	_	LATEX AGGLUTINATION	BROTH DILUTION	1	BROTH DILUTION	0.125	BROTH DILUTION	0.125	_	_	_	_	_	_	DISC DIFFUSION	6	_	_	DISC DIFFUSION	>=19	DISC DIFFUSION	>=17	_	_	_	_	DISC DIFFUSION	>=21	DISC DIFFUSION	<=24	_
32386_2#131	24F	59598	GPS_FR_59598	_	N	EUROPE	FRANCE	ILE-DE-FRANCE	_	_	CNRP/ACTIV	_	2018	F	0	CARRIAGE	NASOPHARYNGEAL SWAB	_	_	LATEX AGGLUTINATION	ETEST	0.5	_	_	_	_	_	_	_	_	_	_	ETEST	>128	_	_	_	_	_	_	_	_	_	_	_	_	_	_	_
32386_2#135	24F	59677	GPS_FR_59677	_	N	EUROPE	FRANCE	ILE-DE-FRANCE	_	_	CNRP/ACTIV	_	2018	F	0	CARRIAGE	NASOPHARYNGEAL SWAB	_	_	LATEX AGGLUTINATION	ETEST	0.5	_	_	_	_	_	_	_	_	_	_	ETEST	>128	_	_	_	_	_	_	_	_	_	_	_	_	_	_	_
32139_7#311	24F	54610	GPS_FR_54610	_	N	EUROPE	FRANCE	ILE-DE-FRANCE	_	_	CNRP/ACTIV	_	2017	F	5	CARRIAGE	NASOPHARYNGEAL SWAB	_	_	LATEX AGGLUTINATION	ETEST	0.25	_	_	_	_	_	_	_	_	_	_	ETEST	>128	_	_	_	_	_	_	_	_	_	_	_	_	_	_	_
32139_7#326	24F	54772	GPS_FR_54772	_	N	EUROPE	FRANCE	ILE-DE-FRANCE	_	_	CNRP/ACTIV	_	2017	M	6	CARRIAGE	NASOPHARYNGEAL SWAB	_	_	LATEX AGGLUTINATION	ETEST	0.016	_	_	_	_	_	_	_	_	_	_	ETEST	0.125	_	_	_	_	_	_	_	_	_	_	_	_	_	_	_
32139_7#334	24F	54872	GPS_FR_54872	_	N	EUROPE	FRANCE	ILE-DE-FRANCE	_	_	CNRP/ACTIV	_	2017	F	5	MENINGITIS	BLOOD	_	_	LATEX AGGLUTINATION	BROTH DILUTION	0.25	BROTH DILUTION	0.032	BROTH DILUTION	0.064	_	_	_	_	_	_	DISC DIFFUSION	6	_	_	DISC DIFFUSION	>=19	DISC DIFFUSION	>=17	_	_	_	_	DISC DIFFUSION	>=21	DISC DIFFUSION	<=24	_
32139_7#354	24F	56787	GPS_FR_56787	_	N	EUROPE	FRANCE	ILE-DE-FRANCE	_	_	CNRP/ACTIV	_	2017	M	3	MENINGITIS	BLOOD	_	_	LATEX AGGLUTINATION	BROTH DILUTION	0.5	BROTH DILUTION	0.25	BROTH DILUTION	0.5	_	_	_	_	_	_	DISC DIFFUSION	6	_	_	DISC DIFFUSION	>=19	DISC DIFFUSION	>=17	_	_	_	_	DISC DIFFUSION	>=21	DISC DIFFUSION	<=24	_
32139_7#383	24F	58138	GPS_FR_58138	_	N	EUROPE	FRANCE	ILE-DE-FRANCE	_	_	CNRP/ACTIV	_	2017	M	5	PNEUMONIA	OTHER	_	_	LATEX AGGLUTINATION	BROTH DILUTION	0.5	BROTH DILUTION	0.064	BROTH DILUTION	0.125	_	_	_	_	_	_	DISC DIFFUSION	6	_	_	DISC DIFFUSION	>=19	DISC DIFFUSION	>=17	_	_	_	_	DISC DIFFUSION	>=21	DISC DIFFUSION	<=24	_
32386_2#127	24F	59450	GPS_FR_59450	_	N	EUROPE	FRANCE	ILE-DE-FRANCE	_	_	CNRP/ACTIV	_	2017	M	1	CARRIAGE	NASOPHARYNGEAL SWAB	_	_	LATEX AGGLUTINATION	ETEST	<=0.06	_	_	_	_	_	_	_	_	_	_	ETEST	0.125	_	_	_	_	_	_	_	_	_	_	_	_	_	_	_
32386_2#2	24F	55705	GPS_FR_55705	_	N	EUROPE	FRANCE	ILE-DE-FRANCE	_	_	CNRP/ACTIV	_	2017	F	0	CARRIAGE	NASOPHARYNGEAL SWAB	_	_	LATEX AGGLUTINATION	ETEST	<=0.06	_	_	_	_	_	_	_	_	_	_	ETEST	0.125	_	_	_	_	_	_	_	_	_	_	_	_	_	_	_
32386_2#31	24F	56306	GPS_FR_56306	_	N	EUROPE	FRANCE	ILE-DE-FRANCE	_	_	CNRP/ACTIV	_	2017	F	0	MENINGITIS	CSF	_	_	LATEX AGGLUTINATION	BROTH DILUTION	0.5	BROTH DILUTION	0.064	BROTH DILUTION	0.125	_	_	_	_	_	_	DISC DIFFUSION	6	_	_	DISC DIFFUSION	<=15	DISC DIFFUSION	>=17	_	_	_	_	DISC DIFFUSION	>=21	DISC DIFFUSION	<=24	_
32386_2#43	24F	56724	GPS_FR_56724	_	N	EUROPE	FRANCE	ILE-DE-FRANCE	_	_	CNRP/ACTIV	_	2017	F	1	BACTERAEMIA	BLOOD	_	_	LATEX AGGLUTINATION	BROTH DILUTION	0.5	BROTH DILUTION	0.064	BROTH DILUTION	0.032	_	_	_	_	_	_	DISC DIFFUSION	6	_	_	DISC DIFFUSION	17	DISC DIFFUSION	>=17	_	_	_	_	DISC DIFFUSION	>=21	DISC DIFFUSION	<=24	_
32386_2#57	24F	56909	GPS_FR_56909	_	N	EUROPE	FRANCE	ILE-DE-FRANCE	_	_	CNRP/ACTIV	_	2017	M	1	MENINGITIS	CSF	_	_	LATEX AGGLUTINATION	BROTH DILUTION	<=0.016	BROTH DILUTION	<0.016	BROTH DILUTION	<=0.016	_	_	_	_	_	_	DISC DIFFUSION	30	_	_	DISC DIFFUSION	<=15	DISC DIFFUSION	>=17	_	_	_	_	DISC DIFFUSION	>=21	DISC DIFFUSION	>=28	_
32386_2#61	24F	56929	GPS_FR_56929	_	N	EUROPE	FRANCE	ILE-DE-FRANCE	_	_	CNRP/ACTIV	_	2017	F	4	CARRIAGE	NASOPHARYNGEAL SWAB	_	_	LATEX AGGLUTINATION	ETEST	0.016	_	_	_	_	_	_	_	_	_	_	ETEST	0.125	_	_	_	_	_	_	_	_	_	_	_	_	_	_	_
32386_2#65	24F	56930	GPS_FR_56930	_	N	EUROPE	FRANCE	ILE-DE-FRANCE	_	_	CNRP/ACTIV	_	2017	F	5	CARRIAGE	NASOPHARYNGEAL SWAB	_	_	LATEX AGGLUTINATION	ETEST	0.25	_	_	_	_	_	_	_	_	_	_	ETEST	>128	_	_	_	_	_	_	_	_	_	_	_	_	_	_	_
32386_2#6	24F	55706	GPS_FR_55706	_	N	EUROPE	FRANCE	ILE-DE-FRANCE	_	_	CNRP/ACTIV	_	2017	M	0	CARRIAGE	NASOPHARYNGEAL SWAB	_	_	LATEX AGGLUTINATION	ETEST	<=0.06	_	_	_	_	_	_	_	_	_	_	ETEST	4	_	_	_	_	_	_	_	_	_	_	_	_	_	_	_
32386_2#77	24F	57232	GPS_FR_57232	_	N	EUROPE	FRANCE	ILE-DE-FRANCE	_	_	CNRP/ACTIV	_	2017	M	3	MENINGITIS	CSF	_	_	LATEX AGGLUTINATION	BROTH DILUTION	0.5	BROTH DILUTION	0.5	BROTH DILUTION	0.25	_	_	_	_	_	_	DISC DIFFUSION	6	_	_	DISC DIFFUSION	<=15	DISC DIFFUSION	>=17	_	_	_	_	DISC DIFFUSION	>=21	DISC DIFFUSION	>=28	_
32386_2#82	24F	57241	GPS_FR_57241	_	N	EUROPE	FRANCE	ILE-DE-FRANCE	_	_	CNRP/ACTIV	_	2017	M	2	MENINGITIS	CSF	_	_	LATEX AGGLUTINATION	BROTH DILUTION	0.125	BROTH DILUTION	0.032	BROTH DILUTION	0.032	_	_	_	_	_	_	DISC DIFFUSION	6	_	_	DISC DIFFUSION	>=19	DISC DIFFUSION	>=17	_	_	_	_	DISC DIFFUSION	>=21	DISC DIFFUSION	<=24	_
32139_7#173	24F	52104	GPS_FR_52104	_	N	EUROPE	FRANCE	ILE-DE-FRANCE	_	_	CNRP/ACTIV	_	2016	F	3	MENINGITIS	CSF	_	_	LATEX AGGLUTINATION	AGAR DILUTION	0.016	AGAR DILUTION	0.016	AGAR DILUTION	<=0.016	_	_	_	_	_	_	DISC DIFFUSION	30	_	_	DISC DIFFUSION	>=19	DISC DIFFUSION	>=17	_	_	_	_	DISC DIFFUSION	>=21	DISC DIFFUSION	>=28	_
32139_7#177	24F	52113	GPS_FR_52113	_	N	EUROPE	FRANCE	ILE-DE-FRANCE	_	_	CNRP/ACTIV	_	2016	M	4	MENINGITIS	CSF	_	_	LATEX AGGLUTINATION	AGAR DILUTION	0.064	AGAR DILUTION	0.064	AGAR DILUTION	0.032	_	_	_	_	_	_	DISC DIFFUSION	6	_	_	DISC DIFFUSION	17	DISC DIFFUSION	>=17	_	_	_	_	DISC DIFFUSION	>=21	DISC DIFFUSION	<=24	_
32139_7#178	24F	51825	GPS_FR_51825	_	N	EUROPE	FRANCE	ILE-DE-FRANCE	_	_	CNRP/ACTIV	_	2016	M	1	CARRIAGE	NASOPHARYNGEAL SWAB	_	_	LATEX AGGLUTINATION	AGAR DILUTION	1	_	_	_	_	_	_	_	_	_	_	AGAR DILUTION	>128	_	_	_	_	_	_	_	_	_	_	_	_	_	_	_
32139_7#210	24F	52307	GPS_FR_52307	_	N	EUROPE	FRANCE	ILE-DE-FRANCE	_	_	CNRP/ACTIV	_	2016	F	0	MENINGITIS	CSF	_	_	LATEX AGGLUTINATION	AGAR DILUTION	0.25	AGAR DILUTION	0.25	AGAR DILUTION	0.25	_	_	_	_	_	_	DISC DIFFUSION	6	_	_	DISC DIFFUSION	>=19	DISC DIFFUSION	>=17	_	_	_	_	DISC DIFFUSION	>=21	DISC DIFFUSION	<=24	_
32139_7#262	24F	54061	GPS_FR_54061	_	N	EUROPE	FRANCE	ILE-DE-FRANCE	_	_	CNRP/ACTIV	_	2016	M	2	OTHER	BLOOD	_	_	LATEX AGGLUTINATION	AGAR DILUTION	0.5	AGAR DILUTION	0.064	AGAR DILUTION	0.125	_	_	_	_	_	_	DISC DIFFUSION	30	_	_	DISC DIFFUSION	>=19	DISC DIFFUSION	>=17	_	_	_	_	_	_	_	_	_
32139_7#279	24F	54188	GPS_FR_54188	_	N	EUROPE	FRANCE	ILE-DE-FRANCE	_	_	CNRP/ACTIV	_	2016	M	0	CARRIAGE	NASOPHARYNGEAL SWAB	_	_	LATEX AGGLUTINATION	AGAR DILUTION	0.25	_	_	_	_	_	_	_	_	_	_	AGAR DILUTION	>128	_	_	_	_	_	_	_	_	_	_	_	_	_	_	_
32139_7#282	24F	54160	GPS_FR_54160	_	N	EUROPE	FRANCE	ILE-DE-FRANCE	_	_	CNRP/ACTIV	_	2016	M	1	BACTERAEMIA	BLOOD	_	_	LATEX AGGLUTINATION	AGAR DILUTION	0.5	AGAR DILUTION	0.064	AGAR DILUTION	0.125	_	_	_	_	_	_	DISC DIFFUSION	6	_	_	DISC DIFFUSION	>=19	DISC DIFFUSION	>=17	_	_	_	_	DISC DIFFUSION	>=21	DISC DIFFUSION	<=24	_
32139_7#290	24F	54376	GPS_FR_54376	_	N	EUROPE	FRANCE	ILE-DE-FRANCE	_	_	CNRP/ACTIV	_	2016	M	3	BACTERAEMIA	BLOOD	_	_	LATEX AGGLUTINATION	AGAR DILUTION	0.25	AGAR DILUTION	0.125	AGAR DILUTION	0.125	_	_	_	_	_	_	DISC DIFFUSION	6	_	_	DISC DIFFUSION	>=19	DISC DIFFUSION	>=17	_	_	_	_	_	_	DISC DIFFUSION	<=24	_
32139_7#299	24F	54418	GPS_FR_54418	_	N	EUROPE	FRANCE	ILE-DE-FRANCE	_	_	CNRP/ACTIV	_	2016	M	4	CARRIAGE	NASOPHARYNGEAL SWAB	_	_	LATEX AGGLUTINATION	AGAR DILUTION	<=0.016	_	_	_	_	_	_	_	_	_	_	AGAR DILUTION	0.125	_	_	_	_	_	_	_	_	_	_	_	_	_	_	_
32139_7#305	24F	54458	GPS_FR_54458	_	N	EUROPE	FRANCE	ILE-DE-FRANCE	_	_	CNRP/ACTIV	_	2016	M	1	CARRIAGE	NASOPHARYNGEAL SWAB	_	_	LATEX AGGLUTINATION	AGAR DILUTION	0.25	_	_	_	_	_	_	_	_	_	_	AGAR DILUTION	>128	_	_	_	_	_	_	_	_	_	_	_	_	_	_	_
32139_7#307	24F	54499	GPS_FR_54499	_	N	EUROPE	FRANCE	ILE-DE-FRANCE	_	_	CNRP/ACTIV	_	2016	F	1	OTHER	BLOOD	_	_	LATEX AGGLUTINATION	AGAR DILUTION	0.5	AGAR DILUTION	0.064	AGAR DILUTION	0.125	_	_	_	_	_	_	DISC DIFFUSION	30	_	_	DISC DIFFUSION	17	DISC DIFFUSION	>=17	_	_	_	_	DISC DIFFUSION	>=21	DISC DIFFUSION	>=28	_
32139_7#324	24F	55309	GPS_FR_55309	_	N	EUROPE	FRANCE	ILE-DE-FRANCE	_	_	CNRP/ACTIV	_	2016	F	1	CARRIAGE	NASOPHARYNGEAL SWAB	_	_	LATEX AGGLUTINATION	AGAR DILUTION	0.016	_	_	_	_	_	_	_	_	_	_	AGAR DILUTION	0.125	_	_	DISC DIFFUSION	<=15	DISC DIFFUSION	>=17	_	_	_	_	DISC DIFFUSION	>=21	DISC DIFFUSION	>=28	_
32139_7#329	24F	55576	GPS_FR_55576	_	N	EUROPE	FRANCE	ILE-DE-FRANCE	_	_	CNRP/ACTIV	_	2016	F	0	CARRIAGE	NASOPHARYNGEAL SWAB	_	_	LATEX AGGLUTINATION	AGAR DILUTION	0.5	_	_	_	_	_	_	_	_	_	_	AGAR DILUTION	>128	_	_	_	_	_	_	_	_	_	_	_	_	_	_	_
32139_7#337	24F	56242	GPS_FR_56242	_	N	EUROPE	FRANCE	ILE-DE-FRANCE	_	_	CNRP/ACTIV	_	2016	F	1	PNEUMONIA	BLOOD	_	_	LATEX AGGLUTINATION	AGAR DILUTION	0.25	AGAR DILUTION	0.064	AGAR DILUTION	0.125	_	_	_	_	_	_	DISC DIFFUSION	6	_	_	DISC DIFFUSION	>=19	DISC DIFFUSION	>=17	_	_	_	_	DISC DIFFUSION	>=21	DISC DIFFUSION	>=28	_
32139_7#351	24F	55065	GPS_FR_55065	_	N	EUROPE	FRANCE	ILE-DE-FRANCE	_	_	CNRP/ACTIV	_	2016	M	0	CARRIAGE	NASOPHARYNGEAL SWAB	_	_	LATEX AGGLUTINATION	AGAR DILUTION	0.5	_	_	_	_	_	_	_	_	_	_	AGAR DILUTION	>128	_	_	_	_	_	_	_	_	_	_	_	_	_	_	_
32139_7#355	24F	55096	GPS_FR_55096	_	N	EUROPE	FRANCE	ILE-DE-FRANCE	_	_	CNRP/ACTIV	_	2016	F	4	CARRIAGE	NASOPHARYNGEAL SWAB	_	_	LATEX AGGLUTINATION	AGAR DILUTION	0.5	_	_	_	_	_	_	_	_	_	_	AGAR DILUTION	>128	_	_	_	_	_	_	_	_	_	_	_	_	_	_	_
32139_7#360	24F	55162	GPS_FR_55162	_	N	EUROPE	FRANCE	ILE-DE-FRANCE	_	_	CNRP/ACTIV	_	2016	M	1	CARRIAGE	NASOPHARYNGEAL SWAB	_	_	LATEX AGGLUTINATION	AGAR DILUTION	0.016	_	_	_	_	_	_	_	_	_	_	AGAR DILUTION	0.25	_	_	_	_	_	_	_	_	_	_	_	_	_	_	_
32139_7#367	24F	55205	GPS_FR_55205	_	N	EUROPE	FRANCE	ILE-DE-FRANCE	_	_	CNRP/ACTIV	_	2016	F	0	CARRIAGE	NASOPHARYNGEAL SWAB	_	_	LATEX AGGLUTINATION	AGAR DILUTION	<=0.016	_	_	_	_	_	_	_	_	_	_	AGAR DILUTION	0.125	_	_	_	_	_	_	_	_	_	_	_	_	_	_	_
32139_7#371	24F	55430	GPS_FR_55430	_	N	EUROPE	FRANCE	ILE-DE-FRANCE	_	_	CNRP/ACTIV	_	2016	M	1	CARRIAGE	NASOPHARYNGEAL SWAB	_	_	LATEX AGGLUTINATION	AGAR DILUTION	0.5	_	_	_	_	_	_	_	_	_	_	AGAR DILUTION	>128	_	_	_	_	_	_	_	_	_	_	_	_	_	_	_
32139_7#379	24F	55481	GPS_FR_55481	_	N	EUROPE	FRANCE	ILE-DE-FRANCE	_	_	CNRP/ACTIV	_	2016	F	1	CARRIAGE	NASOPHARYNGEAL SWAB	_	_	LATEX AGGLUTINATION	AGAR DILUTION	<=0.016	_	_	_	_	_	_	_	_	_	_	AGAR DILUTION	0.125	_	_	_	_	_	_	_	_	_	_	_	_	_	_	_
32386_2#18	24F	55956	GPS_FR_55956	_	N	EUROPE	FRANCE	ILE-DE-FRANCE	_	_	CNRP/ACTIV	_	2016	F	5	PNEUMONIA	BLOOD	_	_	LATEX AGGLUTINATION	AGAR DILUTION	0.5	AGAR DILUTION	0.064	AGAR DILUTION	0.125	_	_	_	_	_	_	DISC DIFFUSION	6	_	_	DISC DIFFUSION	>=19	DISC DIFFUSION	>=17	_	_	_	_	DISC DIFFUSION	>=21	DISC DIFFUSION	<=24	_
32139_7#131	24F	50392	GPS_FR_50392	_	N	EUROPE	FRANCE	ILE-DE-FRANCE	_	_	CNRP/ACTIV	_	2015	M	0	MENINGITIS	BLOOD	_	_	LATEX AGGLUTINATION	AGAR DILUTION	0.5	AGAR DILUTION	0.064	AGAR DILUTION	0.125	_	_	_	_	_	_	DISC DIFFUSION	6	_	_	DISC DIFFUSION	>=19	DISC DIFFUSION	>=17	_	_	_	_	DISC DIFFUSION	>=21	DISC DIFFUSION	>=28	_
32139_7#144	24F	50742	GPS_FR_50742	_	N	EUROPE	FRANCE	ILE-DE-FRANCE	_	_	CNRP/ACTIV	_	2015	F	2	PNEUMONIA	BLOOD	_	_	LATEX AGGLUTINATION	AGAR DILUTION	0.5	AGAR DILUTION	0.064	AGAR DILUTION	0.064	_	_	_	_	_	_	DISC DIFFUSION	6	_	_	DISC DIFFUSION	>=19	DISC DIFFUSION	>=17	_	_	_	_	DISC DIFFUSION	>=21	DISC DIFFUSION	<=24	_
32139_7#157	24F	50074	GPS_FR_50074	_	N	EUROPE	FRANCE	ILE-DE-FRANCE	_	_	CNRP/ACTIV	_	2015	F	3	OTHER	OTHER	_	_	LATEX AGGLUTINATION	AGAR DILUTION	0.016	AGAR DILUTION	0.016	AGAR DILUTION	0.016	_	_	_	_	_	_	DISC DIFFUSION	30	_	_	_	_	DISC DIFFUSION	>=17	_	_	_	_	DISC DIFFUSION	>=21	DISC DIFFUSION	>=28	_
32139_7#160	24F	50848	GPS_FR_50848	_	N	EUROPE	FRANCE	ILE-DE-FRANCE	_	_	CNRP/ACTIV	_	2015	M	1	PNEUMONIA	BLOOD	_	_	LATEX AGGLUTINATION	AGAR DILUTION	0.25	AGAR DILUTION	0.125	AGAR DILUTION	0.064	_	_	_	_	_	_	DISC DIFFUSION	6	_	_	DISC DIFFUSION	>=19	DISC DIFFUSION	>=17	_	_	_	_	DISC DIFFUSION	>=21	DISC DIFFUSION	<=24	_
32139_7#162	24F	51490	GPS_FR_51490	_	N	EUROPE	FRANCE	ILE-DE-FRANCE	_	_	CNRP/ACTIV	_	2015	M	0	BACTERAEMIA	BLOOD	_	_	LATEX AGGLUTINATION	AGAR DILUTION	0.016	AGAR DILUTION	0.016	AGAR DILUTION	0.016	_	_	_	_	_	_	DISC DIFFUSION	30	_	_	DISC DIFFUSION	<=15	DISC DIFFUSION	>=17	_	_	_	_	DISC DIFFUSION	>=21	DISC DIFFUSION	>=28	_
32139_7#166	24F	51691	GPS_FR_51691	_	N	EUROPE	FRANCE	ILE-DE-FRANCE	_	_	CNRP/ACTIV	_	2015	M	4	BACTERAEMIA	BLOOD	_	_	LATEX AGGLUTINATION	AGAR DILUTION	0.125	AGAR DILUTION	0.064	AGAR DILUTION	0.064	_	_	_	_	_	_	DISC DIFFUSION	30	_	_	DISC DIFFUSION	>=19	DISC DIFFUSION	>=17	_	_	_	_	DISC DIFFUSION	>=21	DISC DIFFUSION	>=28	_
32139_7#174	24F	51766	GPS_FR_51766	_	N	EUROPE	FRANCE	ILE-DE-FRANCE	_	_	CNRP/ACTIV	_	2015	M	0	BACTERAEMIA	BLOOD	_	_	LATEX AGGLUTINATION	AGAR DILUTION	0.016	AGAR DILUTION	0.016	AGAR DILUTION	<=0.016	_	_	_	_	_	_	DISC DIFFUSION	30	_	_	DISC DIFFUSION	<=15	DISC DIFFUSION	>=17	_	_	_	_	DISC DIFFUSION	>=21	DISC DIFFUSION	>=28	_
32139_7#181	24F	52129	GPS_FR_52129	_	N	EUROPE	FRANCE	ILE-DE-FRANCE	_	_	CNRP/ACTIV	_	2015	F	2	PNEUMONIA	BLOOD	_	_	LATEX AGGLUTINATION	AGAR DILUTION	0.5	AGAR DILUTION	0.064	AGAR DILUTION	0.125	_	_	_	_	_	_	DISC DIFFUSION	6	_	_	DISC DIFFUSION	<=15	DISC DIFFUSION	>=17	_	_	_	_	DISC DIFFUSION	>=21	DISC DIFFUSION	<=24	_
32139_7#219	24F	52704	GPS_FR_52704	_	N	EUROPE	FRANCE	ILE-DE-FRANCE	_	_	CNRP/ACTIV	_	2015	F	1	PNEUMONIA	BLOOD	_	_	LATEX AGGLUTINATION	AGAR DILUTION	0.25	AGAR DILUTION	0.064	AGAR DILUTION	0.125	_	_	_	_	_	_	DISC DIFFUSION	30	_	_	DISC DIFFUSION	17	DISC DIFFUSION	>=17	_	_	_	_	DISC DIFFUSION	>=21	DISC DIFFUSION	>=28	_
32139_7#224	24F	52868	GPS_FR_52868	_	N	EUROPE	FRANCE	ILE-DE-FRANCE	_	_	CNRP/ACTIV	_	2015	F	1	MENINGITIS	CSF	_	_	LATEX AGGLUTINATION	AGAR DILUTION	0.5	AGAR DILUTION	0.064	AGAR DILUTION	0.125	_	_	_	_	_	_	DISC DIFFUSION	6	_	_	DISC DIFFUSION	>=19	DISC DIFFUSION	>=17	_	_	_	_	DISC DIFFUSION	>=21	DISC DIFFUSION	<=24	_
32139_7#227	24F	52885	GPS_FR_52885	_	N	EUROPE	FRANCE	ILE-DE-FRANCE	_	_	CNRP/ACTIV	_	2015	F	2	BACTERAEMIA	BLOOD	_	_	LATEX AGGLUTINATION	AGAR DILUTION	0.5	AGAR DILUTION	0.064	AGAR DILUTION	0.125	_	_	_	_	_	_	DISC DIFFUSION	6	_	_	DISC DIFFUSION	>=19	DISC DIFFUSION	>=17	_	_	_	_	DISC DIFFUSION	>=21	DISC DIFFUSION	>=28	_
32139_7#233	24F	53573	GPS_FR_53573	_	N	EUROPE	FRANCE	ILE-DE-FRANCE	_	_	CNRP/ACTIV	_	2015	F	0	CARRIAGE	NASOPHARYNGEAL SWAB	_	_	LATEX AGGLUTINATION	AGAR DILUTION	0.016	_	_	_	_	_	_	_	_	_	_	AGAR DILUTION	0.064	_	_	DISC DIFFUSION	<=15	DISC DIFFUSION	>=17	_	_	_	_	DISC DIFFUSION	>=21	DISC DIFFUSION	>=28	_
32139_7#253	24F	53458	GPS_FR_53458	_	N	EUROPE	FRANCE	ILE-DE-FRANCE	_	_	CNRP/ACTIV	_	2015	F	1	CARRIAGE	NASOPHARYNGEAL SWAB	_	_	LATEX AGGLUTINATION	AGAR DILUTION	0.016	_	_	_	_	_	_	_	_	_	_	AGAR DILUTION	0.125	_	_	DISC DIFFUSION	<=15	DISC DIFFUSION	>=17	_	_	_	_	DISC DIFFUSION	>=21	DISC DIFFUSION	>=28	_
32139_7#261	24F	53535	GPS_FR_53535	_	N	EUROPE	FRANCE	ILE-DE-FRANCE	_	_	CNRP/ACTIV	_	2015	F	1	CARRIAGE	NASOPHARYNGEAL SWAB	_	_	LATEX AGGLUTINATION	AGAR DILUTION	0.016	_	_	_	_	_	_	_	_	_	_	AGAR DILUTION	0.125	_	_	_	_	_	_	_	_	_	_	_	_	_	_	_
32139_7#265	24F	53591	GPS_FR_53591	_	N	EUROPE	FRANCE	ILE-DE-FRANCE	_	_	CNRP/ACTIV	_	2015	M	0	CARRIAGE	NASOPHARYNGEAL SWAB	_	_	LATEX AGGLUTINATION	AGAR DILUTION	0.5	_	_	_	_	_	_	_	_	_	_	AGAR DILUTION	>128	_	_	_	_	_	_	_	_	_	_	_	_	_	_	_
32139_7#269	24F	53599	GPS_FR_53599	_	N	EUROPE	FRANCE	ILE-DE-FRANCE	_	_	CNRP/ACTIV	_	2015	F	0	CARRIAGE	NASOPHARYNGEAL SWAB	_	_	LATEX AGGLUTINATION	AGAR DILUTION	0.016	_	_	_	_	_	_	_	_	_	_	AGAR DILUTION	0.125	_	_	DISC DIFFUSION	>=19	DISC DIFFUSION	>=17	_	_	_	_	DISC DIFFUSION	>=21	DISC DIFFUSION	>=28	_
32139_7#319	24F	55080	GPS_FR_55080	_	N	EUROPE	FRANCE	ILE-DE-FRANCE	_	_	CNRP/ACTIV	_	2015	M	1	CARRIAGE	NASOPHARYNGEAL SWAB	_	_	LATEX AGGLUTINATION	AGAR DILUTION	0.5	_	_	_	_	_	_	_	_	_	_	AGAR DILUTION	>128	_	_	DISC DIFFUSION	>=19	DISC DIFFUSION	>=17	_	_	_	_	DISC DIFFUSION	>=21	DISC DIFFUSION	<=24	_
32139_7#325	24F	55544	GPS_FR_55544	_	N	EUROPE	FRANCE	ILE-DE-FRANCE	_	_	CNRP/ACTIV	_	2015	F	1	CARRIAGE	NASOPHARYNGEAL SWAB	_	_	LATEX AGGLUTINATION	AGAR DILUTION	0.5	_	_	_	_	_	_	_	_	_	_	AGAR DILUTION	>128	_	_	DISC DIFFUSION	>=19	DISC DIFFUSION	>=17	_	_	_	_	DISC DIFFUSION	>=21	DISC DIFFUSION	>=28	_
32139_7#333	24F	55672	GPS_FR_55672	_	N	EUROPE	FRANCE	ILE-DE-FRANCE	_	_	CNRP/ACTIV	_	2015	F	1	CARRIAGE	NASOPHARYNGEAL SWAB	_	_	LATEX AGGLUTINATION	AGAR DILUTION	0.5	_	_	_	_	_	_	_	_	_	_	AGAR DILUTION	>128	_	_	_	_	_	_	_	_	_	_	_	_	_	_	_
32139_7#342	24F	54935	GPS_FR_54935	_	N	EUROPE	FRANCE	ILE-DE-FRANCE	_	_	CNRP/ACTIV	_	2015	M	0	CARRIAGE	NASOPHARYNGEAL SWAB	_	_	LATEX AGGLUTINATION	AGAR DILUTION	0.016	_	_	_	_	_	_	_	_	_	_	AGAR DILUTION	0.25	_	_	DISC DIFFUSION	<=15	DISC DIFFUSION	>=17	_	_	_	_	DISC DIFFUSION	>=21	DISC DIFFUSION	>=28	_
32139_7#346	24F	55056	GPS_FR_55056	_	N	EUROPE	FRANCE	ILE-DE-FRANCE	_	_	CNRP/ACTIV	_	2015	F	0	CARRIAGE	NASOPHARYNGEAL SWAB	_	_	LATEX AGGLUTINATION	AGAR DILUTION	1	_	_	_	_	_	_	_	_	_	_	AGAR DILUTION	0.25	_	_	_	_	_	_	_	_	_	_	_	_	_	_	_
32139_7#363	24F	55190	GPS_FR_55190	_	N	EUROPE	FRANCE	ILE-DE-FRANCE	_	_	CNRP/ACTIV	_	2015	M	1	CARRIAGE	NASOPHARYNGEAL SWAB	_	_	LATEX AGGLUTINATION	AGAR DILUTION	0.016	_	_	_	_	_	_	_	_	_	_	AGAR DILUTION	0.125	_	_	DISC DIFFUSION	<=15	DISC DIFFUSION	>=17	_	_	_	_	DISC DIFFUSION	>=21	DISC DIFFUSION	>=28	_
32139_7#375	24F	55447	GPS_FR_55447	_	N	EUROPE	FRANCE	ILE-DE-FRANCE	_	_	CNRP/ACTIV	_	2015	F	0	CARRIAGE	NASOPHARYNGEAL SWAB	_	_	LATEX AGGLUTINATION	AGAR DILUTION	0.5	_	_	_	_	_	_	_	_	_	_	AGAR DILUTION	>128	_	_	_	_	_	_	_	_	_	_	_	_	_	_	_
32139_7#381	24F	55584	GPS_FR_55584	_	N	EUROPE	FRANCE	ILE-DE-FRANCE	_	_	CNRP/ACTIV	_	2015	M	1	CARRIAGE	NASOPHARYNGEAL SWAB	_	_	LATEX AGGLUTINATION	AGAR DILUTION	0.032	_	_	_	_	_	_	_	_	_	_	AGAR DILUTION	0.125	_	_	DISC DIFFUSION	>=19	DISC DIFFUSION	>=17	_	_	_	_	DISC DIFFUSION	>=21	DISC DIFFUSION	>=28	_
32139_7#120	24F	49576	GPS_FR_49576	_	N	EUROPE	FRANCE	ILE-DE-FRANCE	_	_	CNRP/ACTIV	_	2014	F	1	CARRIAGE	NASOPHARYNGEAL SWAB	_	_	LATEX AGGLUTINATION	AGAR DILUTION	0.25	_	_	_	_	_	_	_	_	_	_	AGAR DILUTION	>128	_	_	DISC DIFFUSION	>=19	DISC DIFFUSION	>=17	_	_	_	_	DISC DIFFUSION	>=21	DISC DIFFUSION	<=24	_
32139_7#153	24F	50072	GPS_FR_50072	_	N	EUROPE	FRANCE	ILE-DE-FRANCE	_	_	CNRP/ACTIV	_	2014	F	5	BACTERAEMIA	BLOOD	_	_	LATEX AGGLUTINATION	AGAR DILUTION	0.25	AGAR DILUTION	0.064	AGAR DILUTION	0.125	_	_	_	_	_	_	DISC DIFFUSION	6	_	_	DISC DIFFUSION	>=19	DISC DIFFUSION	>=17	_	_	_	_	DISC DIFFUSION	>=21	DISC DIFFUSION	<=24	_
32139_7#225	24F	53352	GPS_FR_53352	_	N	EUROPE	FRANCE	ILE-DE-FRANCE	_	_	CNRP/ACTIV	_	2014	F	0	CARRIAGE	NASOPHARYNGEAL SWAB	_	_	LATEX AGGLUTINATION	AGAR DILUTION	0.25	_	_	_	_	_	_	_	_	_	_	AGAR DILUTION	>128	_	_	DISC DIFFUSION	>=19	DISC DIFFUSION	>=17	_	_	_	_	DISC DIFFUSION	>=21	DISC DIFFUSION	<=24	_
32139_7#243	24F	53337	GPS_FR_53337	_	N	EUROPE	FRANCE	ILE-DE-FRANCE	_	_	CNRP/ACTIV	_	2014	M	0	CARRIAGE	NASOPHARYNGEAL SWAB	_	_	LATEX AGGLUTINATION	AGAR DILUTION	0.5	_	_	_	_	_	_	_	_	_	_	AGAR DILUTION	>128	_	_	DISC DIFFUSION	>=19	DISC DIFFUSION	>=17	_	_	_	_	DISC DIFFUSION	>=21	DISC DIFFUSION	<=24	_
32139_7#245	24F	53342	GPS_FR_53342	_	N	EUROPE	FRANCE	ILE-DE-FRANCE	_	_	CNRP/ACTIV	_	2014	F	1	CARRIAGE	NASOPHARYNGEAL SWAB	_	_	LATEX AGGLUTINATION	AGAR DILUTION	0.25	_	_	_	_	_	_	_	_	_	_	AGAR DILUTION	>128	_	_	_	_	_	_	_	_	_	_	_	_	_	_	_
32139_7#249	24F	53354	GPS_FR_53354	_	N	EUROPE	FRANCE	ILE-DE-FRANCE	_	_	CNRP/ACTIV	_	2014	F	0	CARRIAGE	NASOPHARYNGEAL SWAB	_	_	LATEX AGGLUTINATION	AGAR DILUTION	0.016	_	_	_	_	_	_	_	_	_	_	AGAR DILUTION	0.125	_	_	_	_	_	_	_	_	_	_	_	_	_	_	_
32139_7#258	24F	53489	GPS_FR_53489	_	N	EUROPE	FRANCE	ILE-DE-FRANCE	_	_	CNRP/ACTIV	_	2014	M	1	CARRIAGE	NASOPHARYNGEAL SWAB	_	_	LATEX AGGLUTINATION	AGAR DILUTION	0.5	_	_	_	_	_	_	_	_	_	_	AGAR DILUTION	>128	_	_	_	_	_	_	_	_	_	_	_	_	_	_	_
32139_7#57	24F	47115	GPS_FR_47115	_	N	EUROPE	FRANCE	ILE-DE-FRANCE	_	_	CNRP/ACTIV	_	2014	M	2	CARRIAGE	NASOPHARYNGEAL SWAB	_	_	LATEX AGGLUTINATION	AGAR DILUTION	0.016	_	_	_	_	_	_	_	_	_	_	AGAR DILUTION	0.25	_	_	_	_	_	_	_	_	_	_	_	_	_	_	_
32139_7#69	24F	47902	GPS_FR_47902	_	N	EUROPE	FRANCE	ILE-DE-FRANCE	_	_	CNRP/ACTIV	_	2014	M	0	MENINGITIS	CSF	_	_	LATEX AGGLUTINATION	AGAR DILUTION	0.032	AGAR DILUTION	0.016	AGAR DILUTION	0.016	_	_	_	_	_	_	DISC DIFFUSION	30	_	_	DISC DIFFUSION	>=19	DISC DIFFUSION	>=17	_	_	_	_	DISC DIFFUSION	>=21	DISC DIFFUSION	>=28	_
32139_7#73	24F	48011	GPS_FR_48011	_	N	EUROPE	FRANCE	ILE-DE-FRANCE	_	_	CNRP/ACTIV	_	2014	M	1	MENINGITIS	CSF	_	_	LATEX AGGLUTINATION	AGAR DILUTION	0.016	AGAR DILUTION	0.016	AGAR DILUTION	0.016	_	_	_	_	_	_	DISC DIFFUSION	30	_	_	DISC DIFFUSION	<=15	DISC DIFFUSION	>=17	_	_	_	_	DISC DIFFUSION	>=21	DISC DIFFUSION	>=28	_
32139_7#76	24F	47590	GPS_FR_47590	_	N	EUROPE	FRANCE	ILE-DE-FRANCE	_	_	CNRP/ACTIV	_	2014	M	2	CARRIAGE	NASOPHARYNGEAL SWAB	_	_	LATEX AGGLUTINATION	AGAR DILUTION	0.25	_	_	_	_	_	_	_	_	_	_	AGAR DILUTION	>128	_	_	_	_	_	_	_	_	_	_	_	_	_	_	_
32139_7#82	24F	47743	GPS_FR_47743	_	N	EUROPE	FRANCE	ILE-DE-FRANCE	_	_	CNRP/ACTIV	_	2014	F	0	MENINGITIS	CSF	_	_	LATEX AGGLUTINATION	AGAR DILUTION	0.5	AGAR DILUTION	0.125	AGAR DILUTION	0.125	_	_	_	_	_	_	DISC DIFFUSION	6	_	_	DISC DIFFUSION	>=19	DISC DIFFUSION	>=17	_	_	_	_	DISC DIFFUSION	>=21	DISC DIFFUSION	<=24	_
32139_7#95	24F	49194	GPS_FR_49194	_	N	EUROPE	FRANCE	ILE-DE-FRANCE	_	_	CNRP/ACTIV	_	2014	F	3	MENINGITIS	BLOOD	_	_	LATEX AGGLUTINATION	AGAR DILUTION	<=0.016	AGAR DILUTION	0.016	AGAR DILUTION	0.016	_	_	_	_	_	_	DISC DIFFUSION	30	_	_	DISC DIFFUSION	<=15	DISC DIFFUSION	>=17	_	_	_	_	DISC DIFFUSION	>=21	DISC DIFFUSION	>=28	_
32139_7#98	24F	49466	GPS_FR_49466	_	N	EUROPE	FRANCE	ILE-DE-FRANCE	_	_	CNRP/ACTIV	_	2014	M	1	CARRIAGE	NASOPHARYNGEAL SWAB	_	_	LATEX AGGLUTINATION	AGAR DILUTION	0.016	_	_	_	_	_	_	_	_	_	_	AGAR DILUTION	0.125	_	_	_	_	_	_	_	_	_	_	_	_	_	_	_
32139_7#107	24F	49281	GPS_FR_49281	_	N	EUROPE	FRANCE	ILE-DE-FRANCE	_	_	CNRP/ACTIV	_	2013	F	1	CARRIAGE	NASOPHARYNGEAL SWAB	_	_	LATEX AGGLUTINATION	AGAR DILUTION	<=0.016	_	_	_	_	_	_	_	_	_	_	AGAR DILUTION	0.125	_	_	_	_	_	_	_	_	_	_	_	_	_	_	_
32139_7#116	24F	49446	GPS_FR_49446	_	N	EUROPE	FRANCE	ILE-DE-FRANCE	_	_	CNRP/ACTIV	_	2013	M	1	CARRIAGE	NASOPHARYNGEAL SWAB	_	_	LATEX AGGLUTINATION	AGAR DILUTION	0.016	_	_	_	_	_	_	_	_	_	_	AGAR DILUTION	0.125	_	_	_	_	_	_	_	_	_	_	_	_	_	_	_
32139_7#22	24F	45867	GPS_FR_45867	_	N	EUROPE	FRANCE	ILE-DE-FRANCE	_	_	CNRP/ACTIV	_	2013	M	1	CARRIAGE	NASOPHARYNGEAL SWAB	_	_	LATEX AGGLUTINATION	AGAR DILUTION	<=0.016	_	_	_	_	_	_	_	_	_	_	AGAR DILUTION	<=0.06	_	_	_	_	_	_	_	_	_	_	_	_	_	_	_
32139_7#27	24F	45887	GPS_FR_45887	_	N	EUROPE	FRANCE	ILE-DE-FRANCE	_	_	CNRP/ACTIV	_	2013	M	0	CARRIAGE	NASOPHARYNGEAL SWAB	_	_	LATEX AGGLUTINATION	AGAR DILUTION	0.016	_	_	_	_	_	_	_	_	_	_	AGAR DILUTION	0.125	_	_	_	_	_	_	_	_	_	_	_	_	_	_	_
32139_7#31	24F	46056	GPS_FR_46056	_	N	EUROPE	FRANCE	ILE-DE-FRANCE	_	_	CNRP/ACTIV	_	2013	F	9	MENINGITIS	CSF	_	_	LATEX AGGLUTINATION	AGAR DILUTION	0.016	AGAR DILUTION	0.032	AGAR DILUTION	0.016	_	_	_	_	_	_	DISC DIFFUSION	30	_	_	DISC DIFFUSION	<=15	DISC DIFFUSION	>=17	_	_	_	_	DISC DIFFUSION	>=21	DISC DIFFUSION	>=28	_
32139_7#35	24F	46406	GPS_FR_46406	_	N	EUROPE	FRANCE	ILE-DE-FRANCE	_	_	CNRP/ACTIV	_	2013	F	1	BACTERAEMIA	BLOOD	_	_	LATEX AGGLUTINATION	AGAR DILUTION	<=0.016	AGAR DILUTION	<0.016	AGAR DILUTION	<=0.016	_	_	_	_	_	_	DISC DIFFUSION	30	_	_	DISC DIFFUSION	<=15	DISC DIFFUSION	>=17	_	_	_	_	DISC DIFFUSION	>=21	DISC DIFFUSION	>=28	_
32139_7#384	24F	44455	GPS_FR_44455	_	N	EUROPE	FRANCE	ILE-DE-FRANCE	_	_	CNRP/ACTIV	_	2013	F	1	MENINGITIS	CSF	_	_	LATEX AGGLUTINATION	AGAR DILUTION	0.25	AGAR DILUTION	0.032	AGAR DILUTION	0.125	_	_	_	_	_	_	DISC DIFFUSION	6	_	_	DISC DIFFUSION	>=19	DISC DIFFUSION	>=17	_	_	_	_	DISC DIFFUSION	>=21	DISC DIFFUSION	<=24	_
32139_7#43	24F	46792	GPS_FR_46792	_	N	EUROPE	FRANCE	ILE-DE-FRANCE	_	_	CNRP/ACTIV	_	2013	F	0	CARRIAGE	NASOPHARYNGEAL SWAB	_	_	LATEX AGGLUTINATION	AGAR DILUTION	0.016	_	_	_	_	_	_	_	_	_	_	AGAR DILUTION	0.25	_	_	_	_	_	_	_	_	_	_	_	_	_	_	_
32139_7#44	24F	46642	GPS_FR_46642	_	N	EUROPE	FRANCE	ILE-DE-FRANCE	_	_	CNRP/ACTIV	_	2013	M	0	CARRIAGE	NASOPHARYNGEAL SWAB	_	_	LATEX AGGLUTINATION	AGAR DILUTION	0.5	_	_	_	_	_	_	_	_	_	_	AGAR DILUTION	>128	_	_	_	_	_	_	_	_	_	_	_	_	_	_	_
32139_7#47	24F	46884	GPS_FR_46884	_	N	EUROPE	FRANCE	ILE-DE-FRANCE	_	_	CNRP/ACTIV	_	2013	F	0	CARRIAGE	NASOPHARYNGEAL SWAB	_	_	LATEX AGGLUTINATION	AGAR DILUTION	<=0.016	_	_	_	_	_	_	_	_	_	_	AGAR DILUTION	0.25	_	_	_	_	_	_	_	_	_	_	_	_	_	_	_
32139_7#48	24F	46811	GPS_FR_46811	_	N	EUROPE	FRANCE	ILE-DE-FRANCE	_	_	CNRP/ACTIV	_	2013	M	1	CARRIAGE	NASOPHARYNGEAL SWAB	_	_	LATEX AGGLUTINATION	AGAR DILUTION	<=0.016	_	_	_	_	_	_	_	_	_	_	AGAR DILUTION	0.25	_	_	_	_	_	_	_	_	_	_	_	_	_	_	_
32139_7#52	24F	46873	GPS_FR_46873	_	N	EUROPE	FRANCE	ILE-DE-FRANCE	_	_	CNRP/ACTIV	_	2013	F	0	CARRIAGE	NASOPHARYNGEAL SWAB	_	_	LATEX AGGLUTINATION	AGAR DILUTION	<=0.016	_	_	_	_	_	_	_	_	_	_	AGAR DILUTION	0.25	_	_	_	_	_	_	_	_	_	_	_	_	_	_	_
32139_7#86	24F	48725	GPS_FR_48725	_	N	EUROPE	FRANCE	ILE-DE-FRANCE	_	_	CNRP/ACTIV	_	2013	M	0	MENINGITIS	CSF	_	_	LATEX AGGLUTINATION	AGAR DILUTION	0.016	AGAR DILUTION	0.016	AGAR DILUTION	<=0.016	_	_	_	_	_	_	DISC DIFFUSION	30	_	_	DISC DIFFUSION	<=15	DISC DIFFUSION	>=17	_	_	_	_	DISC DIFFUSION	>=21	DISC DIFFUSION	>=28	_
32139_7#14	24F	45591	GPS_FR_45591	_	N	EUROPE	FRANCE	ILE-DE-FRANCE	_	_	CNRP/ACTIV	_	2012	M	0	CARRIAGE	NASOPHARYNGEAL SWAB	_	_	LATEX AGGLUTINATION	AGAR DILUTION	0.016	_	_	_	_	_	_	_	_	_	_	AGAR DILUTION	0.064	_	_	_	_	_	_	_	_	_	_	_	_	_	_	_
32139_7#15	24F	45747	GPS_FR_45747	_	N	EUROPE	FRANCE	ILE-DE-FRANCE	_	_	CNRP/ACTIV	_	2012	F	0	CARRIAGE	NASOPHARYNGEAL SWAB	_	_	LATEX AGGLUTINATION	AGAR DILUTION	<=0.016	_	_	_	_	_	_	_	_	_	_	AGAR DILUTION	0.125	_	_	_	_	_	_	_	_	_	_	_	_	_	_	_
32139_7#18	24F	45715	GPS_FR_45715	_	N	EUROPE	FRANCE	ILE-DE-FRANCE	_	_	CNRP/ACTIV	_	2012	F	1	CARRIAGE	NASOPHARYNGEAL SWAB	_	_	LATEX AGGLUTINATION	AGAR DILUTION	0.016	_	_	_	_	_	_	_	_	_	_	AGAR DILUTION	0.125	_	_	_	_	_	_	_	_	_	_	_	_	_	_	_
32139_7#19	24F	45755	GPS_FR_45755	_	N	EUROPE	FRANCE	ILE-DE-FRANCE	_	_	CNRP/ACTIV	_	2012	F	0	CARRIAGE	NASOPHARYNGEAL SWAB	_	_	LATEX AGGLUTINATION	AGAR DILUTION	0.016	_	_	_	_	_	_	_	_	_	_	AGAR DILUTION	0.125	_	_	_	_	_	_	_	_	_	_	_	_	_	_	_
32139_7#23	24F	45782	GPS_FR_45782	_	N	EUROPE	FRANCE	ILE-DE-FRANCE	_	_	CNRP/ACTIV	_	2012	F	0	CARRIAGE	NASOPHARYNGEAL SWAB	_	_	LATEX AGGLUTINATION	AGAR DILUTION	0.016	_	_	_	_	_	_	_	_	_	_	AGAR DILUTION	0.125	_	_	_	_	_	_	_	_	_	_	_	_	_	_	_
32139_7#271	24F	41646	GPS_FR_41646	_	N	EUROPE	FRANCE	ILE-DE-FRANCE	_	_	CNRP/ACTIV	_	2012	M	1	OTHER	BLOOD	_	_	LATEX AGGLUTINATION	AGAR DILUTION	<=0.016	AGAR DILUTION	0.016	AGAR DILUTION	0.016	_	_	_	_	_	_	DISC DIFFUSION	30	_	_	DISC DIFFUSION	<=15	DISC DIFFUSION	>=17	_	_	_	_	DISC DIFFUSION	>=21	DISC DIFFUSION	>=28	_
32139_7#272	24F	41509	GPS_FR_41509	_	N	EUROPE	FRANCE	ILE-DE-FRANCE	_	_	CNRP/ACTIV	_	2012	F	1	PNEUMONIA	BLOOD	_	_	LATEX AGGLUTINATION	AGAR DILUTION	0.125	AGAR DILUTION	0.032	AGAR DILUTION	0.064	_	_	_	_	_	_	DISC DIFFUSION	6	_	_	DISC DIFFUSION	>=19	DISC DIFFUSION	>=17	_	_	_	_	DISC DIFFUSION	>=21	DISC DIFFUSION	<=24	_
32139_7#276	24F	41633	GPS_FR_41633	_	N	EUROPE	FRANCE	ILE-DE-FRANCE	_	_	CNRP/ACTIV	_	2012	M	1	CARRIAGE	NASOPHARYNGEAL SWAB	_	_	LATEX AGGLUTINATION	AGAR DILUTION	0.5	_	_	_	_	_	_	_	_	_	_	AGAR DILUTION	>128	_	_	_	_	_	_	_	_	_	_	_	_	_	_	_
32139_7#277	24F	41673	GPS_FR_41673	_	N	EUROPE	FRANCE	ILE-DE-FRANCE	_	_	CNRP/ACTIV	_	2012	M	0	MENINGITIS	CSF	_	_	LATEX AGGLUTINATION	AGAR DILUTION	0.016	AGAR DILUTION	0.016	AGAR DILUTION	0.016	_	_	_	_	_	_	DISC DIFFUSION	30	_	_	DISC DIFFUSION	>=19	DISC DIFFUSION	>=17	_	_	_	_	DISC DIFFUSION	>=21	DISC DIFFUSION	>=28	_
32139_7#285	24F	41970	GPS_FR_41970	_	N	EUROPE	FRANCE	ILE-DE-FRANCE	_	_	CNRP/ACTIV	_	2012	M	1	CARRIAGE	NASOPHARYNGEAL SWAB	_	_	LATEX AGGLUTINATION	AGAR DILUTION	0.016	_	_	_	_	_	_	_	_	_	_	AGAR DILUTION	0.125	_	_	_	_	_	_	_	_	_	_	_	_	_	_	_
32139_7#28	24F	45783	GPS_FR_45783	_	N	EUROPE	FRANCE	ILE-DE-FRANCE	_	_	CNRP/ACTIV	_	2012	M	0	CARRIAGE	NASOPHARYNGEAL SWAB	_	_	LATEX AGGLUTINATION	AGAR DILUTION	0.016	_	_	_	_	_	_	_	_	_	_	AGAR DILUTION	0.064	_	_	_	_	_	_	_	_	_	_	_	_	_	_	_
32139_7#304	24F	42815	GPS_FR_42815	_	N	EUROPE	FRANCE	ILE-DE-FRANCE	_	_	CNRP/ACTIV	_	2012	M	1	MENINGITIS	CSF	_	_	LATEX AGGLUTINATION	AGAR DILUTION	<=0.016	AGAR DILUTION	0.016	AGAR DILUTION	0.016	_	_	_	_	_	_	DISC DIFFUSION	30	_	_	DISC DIFFUSION	<=15	DISC DIFFUSION	>=17	_	_	_	_	DISC DIFFUSION	>=21	DISC DIFFUSION	>=28	_
32139_7#310	24F	41913	GPS_FR_41913	_	N	EUROPE	FRANCE	ILE-DE-FRANCE	_	_	CNRP/ACTIV	_	2012	F	1	CARRIAGE	NASOPHARYNGEAL SWAB	_	_	LATEX AGGLUTINATION	AGAR DILUTION	0.032	_	_	_	_	_	_	_	_	_	_	AGAR DILUTION	0.064	_	_	_	_	_	_	_	_	_	_	_	_	_	_	_
32139_7#314	24F	41947	GPS_FR_41947	_	N	EUROPE	FRANCE	ILE-DE-FRANCE	_	_	CNRP/ACTIV	_	2012	F	1	CARRIAGE	NASOPHARYNGEAL SWAB	_	_	LATEX AGGLUTINATION	AGAR DILUTION	<=0.016	_	_	_	_	_	_	_	_	_	_	AGAR DILUTION	0.064	_	_	_	_	_	_	_	_	_	_	_	_	_	_	_
32139_7#318	24F	41964	GPS_FR_41964	_	N	EUROPE	FRANCE	ILE-DE-FRANCE	_	_	CNRP/ACTIV	_	2012	M	1	CARRIAGE	NASOPHARYNGEAL SWAB	_	_	LATEX AGGLUTINATION	AGAR DILUTION	<=0.016	_	_	_	_	_	_	_	_	_	_	AGAR DILUTION	<=0.06	_	_	_	_	_	_	_	_	_	_	_	_	_	_	_
32139_7#328	24F	43653	GPS_FR_43653	_	N	EUROPE	FRANCE	ILE-DE-FRANCE	_	_	CNRP/ACTIV	_	2012	M	0	CARRIAGE	NASOPHARYNGEAL SWAB	_	_	LATEX AGGLUTINATION	AGAR DILUTION	<=0.016	_	_	_	_	_	_	_	_	_	_	AGAR DILUTION	0.064	_	_	_	_	_	_	_	_	_	_	_	_	_	_	_
32139_7#377	24F	45569	GPS_FR_45569	_	N	EUROPE	FRANCE	ILE-DE-FRANCE	_	_	CNRP/ACTIV	_	2012	M	1	CARRIAGE	NASOPHARYNGEAL SWAB	_	_	LATEX AGGLUTINATION	AGAR DILUTION	0.016	_	_	_	_	_	_	_	_	_	_	AGAR DILUTION	0.064	_	_	_	_	_	_	_	_	_	_	_	_	_	_	_
32139_7#3	24F	45603	GPS_FR_45603	_	N	EUROPE	FRANCE	ILE-DE-FRANCE	_	_	CNRP/ACTIV	_	2012	F	1	CARRIAGE	NASOPHARYNGEAL SWAB	_	_	LATEX AGGLUTINATION	AGAR DILUTION	<=0.016	_	_	_	_	_	_	_	_	_	_	AGAR DILUTION	0.125	_	_	_	_	_	_	_	_	_	_	_	_	_	_	_
32139_7#7	24F	45620	GPS_FR_45620	_	N	EUROPE	FRANCE	ILE-DE-FRANCE	_	_	CNRP/ACTIV	_	2012	M	1	CARRIAGE	NASOPHARYNGEAL SWAB	_	_	LATEX AGGLUTINATION	AGAR DILUTION	0.016	_	_	_	_	_	_	_	_	_	_	AGAR DILUTION	<=0.06	_	_	_	_	_	_	_	_	_	_	_	_	_	_	_
32139_7#205	24F	39018	GPS_FR_39018	_	N	EUROPE	FRANCE	ILE-DE-FRANCE	_	_	CNRP/ACTIV	_	2011	M	1	CARRIAGE	NASOPHARYNGEAL SWAB	_	_	LATEX AGGLUTINATION	AGAR DILUTION	0.25	_	_	_	_	_	_	_	_	_	_	AGAR DILUTION	>128	_	_	_	_	_	_	_	_	_	_	_	_	_	_	_
32139_7#209	24F	39100	GPS_FR_39100	_	N	EUROPE	FRANCE	ILE-DE-FRANCE	_	_	CNRP/ACTIV	_	2011	F	3	CARRIAGE	NASOPHARYNGEAL SWAB	_	_	LATEX AGGLUTINATION	AGAR DILUTION	0.016	_	_	_	_	_	_	_	_	_	_	AGAR DILUTION	0.064	_	_	_	_	_	_	_	_	_	_	_	_	_	_	_
32139_7#213	24F	39107	GPS_FR_39107	_	N	EUROPE	FRANCE	ILE-DE-FRANCE	_	_	CNRP/ACTIV	_	2011	M	1	CARRIAGE	NASOPHARYNGEAL SWAB	_	_	LATEX AGGLUTINATION	AGAR DILUTION	0.25	_	_	_	_	_	_	_	_	_	_	AGAR DILUTION	>128	_	_	DISC DIFFUSION	>=19	DISC DIFFUSION	>=17	_	_	_	_	DISC DIFFUSION	>=21	DISC DIFFUSION	<=24	_
32139_7#218	24F	39112	GPS_FR_39112	_	N	EUROPE	FRANCE	ILE-DE-FRANCE	_	_	CNRP/ACTIV	_	2011	M	2	CARRIAGE	NASOPHARYNGEAL SWAB	_	_	LATEX AGGLUTINATION	AGAR DILUTION	<=0.016	_	_	_	_	_	_	_	_	_	_	AGAR DILUTION	<=0.06	_	_	_	_	_	_	_	_	_	_	_	_	_	_	_
32139_7#223	24F	39122	GPS_FR_39122	_	N	EUROPE	FRANCE	ILE-DE-FRANCE	_	_	CNRP/ACTIV	_	2011	F	4	CARRIAGE	NASOPHARYNGEAL SWAB	_	_	LATEX AGGLUTINATION	AGAR DILUTION	0.064	_	_	_	_	_	_	_	_	_	_	AGAR DILUTION	0.125	_	_	_	_	_	_	_	_	_	_	_	_	_	_	_
32139_7#226	24F	39192	GPS_FR_39192	_	N	EUROPE	FRANCE	ILE-DE-FRANCE	_	_	CNRP/ACTIV	_	2011	F	2	CARRIAGE	NASOPHARYNGEAL SWAB	_	_	LATEX AGGLUTINATION	AGAR DILUTION	0.064	_	_	_	_	_	_	_	_	_	_	AGAR DILUTION	<=0.06	_	_	_	_	_	_	_	_	_	_	_	_	_	_	_
32139_7#228	24F	38763	GPS_FR_38763	_	N	EUROPE	FRANCE	ILE-DE-FRANCE	_	_	CNRP/ACTIV	_	2011	M	0	CARRIAGE	NASOPHARYNGEAL SWAB	_	_	LATEX AGGLUTINATION	AGAR DILUTION	0.016	_	_	_	_	_	_	_	_	_	_	AGAR DILUTION	0.25	_	_	_	_	_	_	_	_	_	_	_	_	_	_	_
32139_7#231	24F	39202	GPS_FR_39202	_	N	EUROPE	FRANCE	ILE-DE-FRANCE	_	_	CNRP/ACTIV	_	2011	F	2	CARRIAGE	NASOPHARYNGEAL SWAB	_	_	LATEX AGGLUTINATION	AGAR DILUTION	0.016	_	_	_	_	_	_	_	_	_	_	AGAR DILUTION	0.125	_	_	_	_	_	_	_	_	_	_	_	_	_	_	_
32139_7#234	24F	40035	GPS_FR_40035	_	N	EUROPE	FRANCE	ILE-DE-FRANCE	_	_	CNRP/ACTIV	_	2011	F	0	CARRIAGE	NASOPHARYNGEAL SWAB	_	_	LATEX AGGLUTINATION	AGAR DILUTION	<=0.016	_	_	_	_	_	_	_	_	_	_	AGAR DILUTION	0.125	_	_	_	_	_	_	_	_	_	_	_	_	_	_	_
32139_7#244	24F	39036	GPS_FR_39036	_	N	EUROPE	FRANCE	ILE-DE-FRANCE	_	_	CNRP/ACTIV	_	2011	M	1	CARRIAGE	NASOPHARYNGEAL SWAB	_	_	LATEX AGGLUTINATION	AGAR DILUTION	0.016	_	_	_	_	_	_	_	_	_	_	AGAR DILUTION	<=0.06	_	_	_	_	_	_	_	_	_	_	_	_	_	_	_
32139_7#248	24F	39059	GPS_FR_39059	_	N	EUROPE	FRANCE	ILE-DE-FRANCE	_	_	CNRP/ACTIV	_	2011	M	1	CARRIAGE	NASOPHARYNGEAL SWAB	_	_	LATEX AGGLUTINATION	AGAR DILUTION	0.016	_	_	_	_	_	_	_	_	_	_	AGAR DILUTION	0.125	_	_	_	_	_	_	_	_	_	_	_	_	_	_	_
32139_7#252	24F	39184	GPS_FR_39184	_	N	EUROPE	FRANCE	ILE-DE-FRANCE	_	_	CNRP/ACTIV	_	2011	M	4	CARRIAGE	NASOPHARYNGEAL SWAB	_	_	LATEX AGGLUTINATION	AGAR DILUTION	0.5	_	_	_	_	_	_	_	_	_	_	AGAR DILUTION	>128	_	_	_	_	_	_	_	_	_	_	_	_	_	_	_
32139_7#256	24F	39195	GPS_FR_39195	_	N	EUROPE	FRANCE	ILE-DE-FRANCE	_	_	CNRP/ACTIV	_	2011	F	4	CARRIAGE	NASOPHARYNGEAL SWAB	_	_	LATEX AGGLUTINATION	AGAR DILUTION	0.5	_	_	_	_	_	_	_	_	_	_	AGAR DILUTION	>128	_	_	_	_	_	_	_	_	_	_	_	_	_	_	_
32139_7#257	24F	39203	GPS_FR_39203	_	N	EUROPE	FRANCE	ILE-DE-FRANCE	_	_	CNRP/ACTIV	_	2011	F	2	CARRIAGE	NASOPHARYNGEAL SWAB	_	_	LATEX AGGLUTINATION	AGAR DILUTION	0.016	_	_	_	_	_	_	_	_	_	_	AGAR DILUTION	0.125	_	_	_	_	_	_	_	_	_	_	_	_	_	_	_
32139_7#264	24F	39213	GPS_FR_39213	_	N	EUROPE	FRANCE	ILE-DE-FRANCE	_	_	CNRP/ACTIV	_	2011	M	2	CARRIAGE	NASOPHARYNGEAL SWAB	_	_	LATEX AGGLUTINATION	AGAR DILUTION	0.125	_	_	_	_	_	_	_	_	_	_	AGAR DILUTION	>128	_	_	_	_	_	_	_	_	_	_	_	_	_	_	_
32139_7#268	24F	39215	GPS_FR_39215	_	N	EUROPE	FRANCE	ILE-DE-FRANCE	_	_	CNRP/ACTIV	_	2011	M	4	CARRIAGE	NASOPHARYNGEAL SWAB	_	_	LATEX AGGLUTINATION	AGAR DILUTION	0.016	_	_	_	_	_	_	_	_	_	_	AGAR DILUTION	0.125	_	_	_	_	_	_	_	_	_	_	_	_	_	_	_
32139_7#280	24F	41783	GPS_FR_41783	_	N	EUROPE	FRANCE	ILE-DE-FRANCE	_	_	CNRP/ACTIV	_	2011	M	0	CARRIAGE	NASOPHARYNGEAL SWAB	_	_	LATEX AGGLUTINATION	AGAR DILUTION	0.5	_	_	_	_	_	_	_	_	_	_	AGAR DILUTION	>128	_	_	DISC DIFFUSION	<=15	DISC DIFFUSION	>=17	_	_	_	_	DISC DIFFUSION	>=21	DISC DIFFUSION	<=24	_
32139_7#284	24F	41866	GPS_FR_41866	_	N	EUROPE	FRANCE	ILE-DE-FRANCE	_	_	CNRP/ACTIV	_	2011	F	1	CARRIAGE	NASOPHARYNGEAL SWAB	_	_	LATEX AGGLUTINATION	AGAR DILUTION	<=0.016	_	_	_	_	_	_	_	_	_	_	AGAR DILUTION	<=0.06	_	_	_	_	_	_	_	_	_	_	_	_	_	_	_
32139_7#289	24F	41780	GPS_FR_41780	_	N	EUROPE	FRANCE	ILE-DE-FRANCE	_	_	CNRP/ACTIV	_	2011	M	1	CARRIAGE	NASOPHARYNGEAL SWAB	_	_	LATEX AGGLUTINATION	AGAR DILUTION	0.016	_	_	_	_	_	_	_	_	_	_	AGAR DILUTION	0.064	_	_	_	_	_	_	_	_	_	_	_	_	_	_	_
32139_7#294	24F	41801	GPS_FR_41801	_	N	EUROPE	FRANCE	ILE-DE-FRANCE	_	_	CNRP/ACTIV	_	2011	F	0	CARRIAGE	NASOPHARYNGEAL SWAB	_	_	LATEX AGGLUTINATION	AGAR DILUTION	0.016	_	_	_	_	_	_	_	_	_	_	AGAR DILUTION	0.064	_	_	_	_	_	_	_	_	_	_	_	_	_	_	_
32139_7#297	24F	41806	GPS_FR_41806	_	N	EUROPE	FRANCE	ILE-DE-FRANCE	_	_	CNRP/ACTIV	_	2011	F	1	CARRIAGE	NASOPHARYNGEAL SWAB	_	_	LATEX AGGLUTINATION	AGAR DILUTION	0.016	_	_	_	_	_	_	_	_	_	_	AGAR DILUTION	0.064	_	_	_	_	_	_	_	_	_	_	_	_	_	_	_
32139_7#300	24F	42484	GPS_FR_42484	_	N	EUROPE	FRANCE	ILE-DE-FRANCE	_	_	CNRP/ACTIV	_	2011	M	0	MENINGITIS	CSF	_	_	LATEX AGGLUTINATION	AGAR DILUTION	0.016	AGAR DILUTION	0.016	AGAR DILUTION	0.016	_	_	_	_	_	_	DISC DIFFUSION	30	_	_	DISC DIFFUSION	<=15	DISC DIFFUSION	>=17	_	_	_	_	DISC DIFFUSION	>=21	DISC DIFFUSION	>=28	_
32139_7#171	24F	37242	GPS_FR_37242	_	N	EUROPE	FRANCE	ILE-DE-FRANCE	_	_	CNRP/ACTIV	_	2010	F	1	MENINGITIS	CSF	_	_	LATEX AGGLUTINATION	AGAR DILUTION	0.016	AGAR DILUTION	0.016	AGAR DILUTION	0.016	_	_	_	_	_	_	DISC DIFFUSION	30	_	_	DISC DIFFUSION	>=19	DISC DIFFUSION	>=17	_	_	_	_	DISC DIFFUSION	>=21	DISC DIFFUSION	>=28	_
32139_7#172	24F	34817	GPS_FR_34817	_	N	EUROPE	FRANCE	ILE-DE-FRANCE	_	_	CNRP/ACTIV	_	2010	F	1	CARRIAGE	NASOPHARYNGEAL SWAB	_	_	LATEX AGGLUTINATION	AGAR DILUTION	0.25	AGAR DILUTION	0.016	AGAR DILUTION	0.016	_	_	_	_	_	_	AGAR DILUTION	>128	_	_	DISC DIFFUSION	<=15	DISC DIFFUSION	>=17	_	_	_	_	DISC DIFFUSION	>=21	DISC DIFFUSION	>=28	_
32139_7#175	24F	37319	GPS_FR_37319	_	N	EUROPE	FRANCE	ILE-DE-FRANCE	_	_	CNRP/ACTIV	_	2010	F	0	CARRIAGE	NASOPHARYNGEAL SWAB	_	_	LATEX AGGLUTINATION	AGAR DILUTION	<=0.016	_	_	_	_	_	_	_	_	_	_	AGAR DILUTION	<=0.06	_	_	_	_	_	_	_	_	_	_	_	_	_	_	_
32139_7#176	24F	34865	GPS_FR_34865	_	N	EUROPE	FRANCE	ILE-DE-FRANCE	_	_	CNRP/ACTIV	_	2010	M	0	MENINGITIS	CSF	_	_	LATEX AGGLUTINATION	AGAR DILUTION	0.5	AGAR DILUTION	0.125	AGAR DILUTION	0.125	_	_	_	_	_	_	DISC DIFFUSION	6	_	_	DISC DIFFUSION	>=19	DISC DIFFUSION	>=17	_	_	_	_	DISC DIFFUSION	>=21	DISC DIFFUSION	<=24	_
32139_7#179	24F	37384	GPS_FR_37384	_	N	EUROPE	FRANCE	ILE-DE-FRANCE	_	_	CNRP/ACTIV	_	2010	F	1	CARRIAGE	NASOPHARYNGEAL SWAB	_	_	LATEX AGGLUTINATION	AGAR DILUTION	0.5	_	_	_	_	_	_	_	_	_	_	AGAR DILUTION	>128	_	_	_	_	_	_	_	_	_	_	_	_	_	_	_
32139_7#183	24F	38546	GPS_FR_38546	_	N	EUROPE	FRANCE	ILE-DE-FRANCE	_	_	CNRP/ACTIV	_	2010	M	1	CARRIAGE	NASOPHARYNGEAL SWAB	_	_	LATEX AGGLUTINATION	AGAR DILUTION	<=0.016	_	_	_	_	_	_	_	_	_	_	AGAR DILUTION	0.125	_	_	_	_	_	_	_	_	_	_	_	_	_	_	_
32139_7#187	24F	38584	GPS_FR_38584	_	N	EUROPE	FRANCE	ILE-DE-FRANCE	_	_	CNRP/ACTIV	_	2010	F	1	CARRIAGE	NASOPHARYNGEAL SWAB	_	_	LATEX AGGLUTINATION	AGAR DILUTION	0.016	_	_	_	_	_	_	_	_	_	_	AGAR DILUTION	0.064	_	_	_	_	_	_	_	_	_	_	_	_	_	_	_
32139_7#189	24F	38600	GPS_FR_38600	_	N	EUROPE	FRANCE	ILE-DE-FRANCE	_	_	CNRP/ACTIV	_	2010	M	0	CARRIAGE	NASOPHARYNGEAL SWAB	_	_	LATEX AGGLUTINATION	AGAR DILUTION	0.125	_	_	_	_	_	_	_	_	_	_	AGAR DILUTION	>128	_	_	_	_	_	_	_	_	_	_	_	_	_	_	_
32139_7#192	24F	37361	GPS_FR_37361	_	N	EUROPE	FRANCE	ILE-DE-FRANCE	_	_	CNRP/ACTIV	_	2010	M	1	CARRIAGE	NASOPHARYNGEAL SWAB	_	_	LATEX AGGLUTINATION	AGAR DILUTION	0.25	_	_	_	_	_	_	_	_	_	_	AGAR DILUTION	>128	_	_	_	_	_	_	_	_	_	_	_	_	_	_	_
32139_7#194	24F	38601	GPS_FR_38601	_	N	EUROPE	FRANCE	ILE-DE-FRANCE	_	_	CNRP/ACTIV	_	2010	F	1	CARRIAGE	NASOPHARYNGEAL SWAB	_	_	LATEX AGGLUTINATION	AGAR DILUTION	0.016	_	_	_	_	_	_	_	_	_	_	AGAR DILUTION	0.064	_	_	_	_	_	_	_	_	_	_	_	_	_	_	_
32139_7#117	24F	30835	GPS_FR_30835	_	N	EUROPE	FRANCE	ILE-DE-FRANCE	_	_	CNRP/ACTIV	_	2009	F	3	MENINGITIS	CSF	_	_	LATEX AGGLUTINATION	AGAR DILUTION	0.016	AGAR DILUTION	0.032	AGAR DILUTION	0.016	_	_	_	_	_	_	DISC DIFFUSION	30	_	_	DISC DIFFUSION	>=19	DISC DIFFUSION	>=17	_	_	_	_	DISC DIFFUSION	>=21	DISC DIFFUSION	>=28	_
32139_7#138	24F	34473	GPS_FR_34473	_	N	EUROPE	FRANCE	ILE-DE-FRANCE	_	_	CNRP/ACTIV	_	2009	M	1	CARRIAGE	NASOPHARYNGEAL SWAB	_	_	LATEX AGGLUTINATION	AGAR DILUTION	0.5	AGAR DILUTION	0.064	AGAR DILUTION	0.125	_	_	_	_	_	_	AGAR DILUTION	>128	_	_	DISC DIFFUSION	17	DISC DIFFUSION	>=17	_	_	_	_	DISC DIFFUSION	>=21	DISC DIFFUSION	<=24	_
32139_7#159	24F	30914	GPS_FR_30914	_	N	EUROPE	FRANCE	ILE-DE-FRANCE	_	_	CNRP/ACTIV	_	2009	M	1	CARRIAGE	NASOPHARYNGEAL SWAB	_	_	LATEX AGGLUTINATION	AGAR DILUTION	0.5	AGAR DILUTION	0.064	AGAR DILUTION	0.125	_	_	_	_	_	_	AGAR DILUTION	>128	_	_	DISC DIFFUSION	17	DISC DIFFUSION	>=17	_	_	_	_	DISC DIFFUSION	>=21	DISC DIFFUSION	<=24	_
32139_7#130	24F	23354	GPS_FR_23354	_	N	EUROPE	FRANCE	ILE-DE-FRANCE	_	_	CNRP/ACTIV	_	2008	M	3	MENINGITIS	CSF	_	_	LATEX AGGLUTINATION	AGAR DILUTION	0.032	AGAR DILUTION	0.032	AGAR DILUTION	0.016	_	_	_	_	_	_	_	_	_	_	DISC DIFFUSION	>=19	DISC DIFFUSION	>=17	_	_	_	_	DISC DIFFUSION	>=21	DISC DIFFUSION	>=28	_
32139_7#147	24F	27738	GPS_FR_27738	_	N	EUROPE	FRANCE	ILE-DE-FRANCE	_	_	CNRP/ACTIV	_	2008	F	0	MENINGITIS	CSF	_	_	LATEX AGGLUTINATION	AGAR DILUTION	0.5	AGAR DILUTION	0.125	AGAR DILUTION	0.125	_	_	_	_	_	_	DISC DIFFUSION	6	_	_	DISC DIFFUSION	<=15	DISC DIFFUSION	>=17	_	_	_	_	DISC DIFFUSION	>=21	DISC DIFFUSION	<=24	_
32139_7#151	24F	30013	GPS_FR_30013	_	N	EUROPE	FRANCE	ILE-DE-FRANCE	_	_	CNRP/ACTIV	_	2008	F	0	CARRIAGE	NASOPHARYNGEAL SWAB	_	_	LATEX AGGLUTINATION	AGAR DILUTION	<=0.016	_	_	_	_	_	_	_	_	_	_	AGAR DILUTION	<=0.06	_	_	_	_	_	_	_	_	_	_	_	_	_	_	_
32139_7#74	24F	24188	GPS_FR_24188	_	N	EUROPE	FRANCE	ILE-DE-FRANCE	_	_	CNRP/ACTIV	_	2008	M	0	CARRIAGE	NASOPHARYNGEAL SWAB	_	_	LATEX AGGLUTINATION	AGAR DILUTION	0.032	_	_	_	_	_	_	_	_	_	_	AGAR DILUTION	0.125	_	_	_	_	_	_	_	_	_	_	_	_	_	_	_
32139_7#101	24F	22984	GPS_FR_22984	_	N	EUROPE	FRANCE	ILE-DE-FRANCE	_	_	CNRP/ACTIV	_	2007	F	1	CARRIAGE	NASOPHARYNGEAL SWAB	_	_	LATEX AGGLUTINATION	AGAR DILUTION	0.5	_	_	_	_	_	_	_	_	_	_	AGAR DILUTION	64	_	_	DISC DIFFUSION	>=19	DISC DIFFUSION	>=17	_	_	_	_	DISC DIFFUSION	>=21	DISC DIFFUSION	<=24	_
32139_7#59	24F	19929	GPS_FR_19929	_	N	EUROPE	FRANCE	ILE-DE-FRANCE	_	_	CNRP/ACTIV	_	2007	M	1	CARRIAGE	NASOPHARYNGEAL SWAB	_	_	LATEX AGGLUTINATION	AGAR DILUTION	0.016	_	_	_	_	_	_	_	_	_	_	AGAR DILUTION	0.125	_	_	_	_	_	_	_	_	_	_	_	_	_	_	_
32139_7#62	24F	22922	GPS_FR_22922	_	N	EUROPE	FRANCE	ILE-DE-FRANCE	_	_	CNRP/ACTIV	_	2007	M	2	MENINGITIS	CSF	_	_	LATEX AGGLUTINATION	AGAR DILUTION	0.5	AGAR DILUTION	0.064	AGAR DILUTION	0.125	_	_	_	_	_	_	DISC DIFFUSION	6	_	_	DISC DIFFUSION	<=15	DISC DIFFUSION	>=17	_	_	_	_	DISC DIFFUSION	>=21	DISC DIFFUSION	<=24	_
32139_7#78	24F	25548	GPS_FR_25548	_	N	EUROPE	FRANCE	ILE-DE-FRANCE	_	_	CNRP/ACTIV	_	2007	F	11	MENINGITIS	CSF	_	_	LATEX AGGLUTINATION	AGAR DILUTION	<=0.016	AGAR DILUTION	0.016	AGAR DILUTION	0.016	_	_	_	_	_	_	DISC DIFFUSION	30	_	_	DISC DIFFUSION	>=19	DISC DIFFUSION	>=17	_	_	_	_	DISC DIFFUSION	>=21	DISC DIFFUSION	>=28	_
32139_7#79	24F	20366	GPS_FR_20366	_	N	EUROPE	FRANCE	ILE-DE-FRANCE	_	_	CNRP/ACTIV	_	2007	F	1	CARRIAGE	NASOPHARYNGEAL SWAB	_	_	LATEX AGGLUTINATION	AGAR DILUTION	0.016	_	_	_	_	_	_	_	_	_	_	AGAR DILUTION	0.125	_	_	_	_	_	_	_	_	_	_	_	_	_	_	_
32139_7#85	24F	20533	GPS_FR_20533	_	N	EUROPE	FRANCE	ILE-DE-FRANCE	_	_	CNRP/ACTIV	_	2007	M	1	CARRIAGE	NASOPHARYNGEAL SWAB	_	_	LATEX AGGLUTINATION	AGAR DILUTION	0.5	_	_	_	_	_	_	_	_	_	_	AGAR DILUTION	>128	_	_	_	_	_	_	_	_	_	_	_	_	_	_	_
32139_7#97	24F	22983	GPS_FR_22983	_	N	EUROPE	FRANCE	ILE-DE-FRANCE	_	_	CNRP/ACTIV	_	2007	M	1	CARRIAGE	NASOPHARYNGEAL SWAB	_	_	LATEX AGGLUTINATION	AGAR DILUTION	0.5	_	_	_	_	_	_	_	_	_	_	AGAR DILUTION	16	_	_	_	_	_	_	_	_	_	_	_	_	_	_	_
32139_7#38	24F	17193	GPS_FR_17193	_	N	EUROPE	FRANCE	ILE-DE-FRANCE	_	_	CNRP/ACTIV	_	2006	F	8	MENINGITIS	CSF	_	_	LATEX AGGLUTINATION	AGAR DILUTION	0.016	AGAR DILUTION	0.032	AGAR DILUTION	0.016	_	_	_	_	_	_	DISC DIFFUSION	30	_	_	DISC DIFFUSION	>=19	DISC DIFFUSION	>=17	_	_	_	_	DISC DIFFUSION	>=21	DISC DIFFUSION	>=28	_
32139_7#42	24F	19670	GPS_FR_19670	_	N	EUROPE	FRANCE	ILE-DE-FRANCE	_	_	CNRP/ACTIV	_	2006	M	1	CARRIAGE	NASOPHARYNGEAL SWAB	_	_	LATEX AGGLUTINATION	AGAR DILUTION	0.032	_	_	_	_	_	_	_	_	_	_	AGAR DILUTION	0.125	_	_	_	_	_	_	_	_	_	_	_	_	_	_	_
32139_7#17	24F	13476	GPS_FR_13476	_	N	EUROPE	FRANCE	ILE-DE-FRANCE	_	_	CNRP/ACTIV	_	2005	M	0	MENINGITIS	CSF	_	_	LATEX AGGLUTINATION	AGAR DILUTION	0.5	AGAR DILUTION	0.064	AGAR DILUTION	0.125	_	_	_	_	_	_	DISC DIFFUSION	6	_	_	DISC DIFFUSION	<=15	DISC DIFFUSION	>=17	_	_	_	_	DISC DIFFUSION	>=21	DISC DIFFUSION	<=24	_
32139_7#26	24F	15565	GPS_FR_15565	_	N	EUROPE	FRANCE	ILE-DE-FRANCE	_	_	CNRP/ACTIV	_	2005	M	1	CARRIAGE	NASOPHARYNGEAL SWAB	_	_	LATEX AGGLUTINATION	AGAR DILUTION	<=0.016	_	_	_	_	_	_	_	_	_	_	AGAR DILUTION	0.064	_	_	_	_	_	_	_	_	_	_	_	_	_	_	_
32139_7#30	24F	16049	GPS_FR_16049	_	N	EUROPE	FRANCE	ILE-DE-FRANCE	_	_	CNRP/ACTIV	_	2005	M	1	CARRIAGE	NASOPHARYNGEAL SWAB	_	_	LATEX AGGLUTINATION	AGAR DILUTION	0.016	_	_	_	_	_	_	_	_	_	_	AGAR DILUTION	>128	_	_	_	_	_	_	_	_	_	_	_	_	_	_	_
32139_7#9	24F	13171	GPS_FR_13171	_	N	EUROPE	FRANCE	ILE-DE-FRANCE	_	_	CNRP/ACTIV	_	2005	F	1	CARRIAGE	NASOPHARYNGEAL SWAB	_	_	LATEX AGGLUTINATION	AGAR DILUTION	0.016	_	_	_	_	_	_	_	_	_	_	AGAR DILUTION	0.125	_	_	_	_	_	_	_	_	_	_	_	_	_	_	_
32139_7#1	24F	4550	GPS_FR_4550	_	N	EUROPE	FRANCE	ILE-DE-FRANCE	_	_	CNRP/ACTIV	_	2003	M	0	CARRIAGE	NASOPHARYNGEAL SWAB	_	_	LATEX AGGLUTINATION	AGAR DILUTION	0.016	_	_	_	_	_	_	_	_	_	_	AGAR DILUTION	0.125	_	_	_	_	_	_	_	_	_	_	_	_	_	_	_
32139_7#5	24F	7047	GPS_FR_7047	_	N	EUROPE	FRANCE	ILE-DE-FRANCE	_	_	CNRP/ACTIV	_	2003	M	4	OTHER	OTHER	_	_	LATEX AGGLUTINATION	AGAR DILUTION	0.016	AGAR DILUTION	0.016	AGAR DILUTION	<=0.016	_	_	_	_	_	_	DISC DIFFUSION	30	_	_	DISC DIFFUSION	>=19	DISC DIFFUSION	>=17	_	_	_	_	DISC DIFFUSION	>=21	DISC DIFFUSION	>=28	_
32139_7#24	24F	59275	GPS_FR_59275	_	N	EUROPE	FRANCE	GRAND EST	_	_	CNRP/ACTIV	_	2018	M	0	CARRIAGE	NASOPHARYNGEAL SWAB	_	_	LATEX AGGLUTINATION	ETEST	0.25	_	_	_	_	_	_	_	_	_	_	ETEST	>128	_	_	_	_	_	_	_	_	_	_	_	_	_	_	_
32386_2#137	24F	59694	GPS_FR_59694	_	N	EUROPE	FRANCE	GRAND EST	_	_	CNRP/ACTIV	_	2018	F	1	CARRIAGE	NASOPHARYNGEAL SWAB	_	_	LATEX AGGLUTINATION	ETEST	0.5	_	_	_	_	_	_	_	_	_	_	ETEST	>128	_	_	_	_	_	_	_	_	_	_	_	_	_	_	_
32139_7#29	24F	59482	GPS_FR_59482	_	N	EUROPE	FRANCE	GRAND EST	_	_	CNRP/ACTIV	_	2017	M	1	CARRIAGE	NASOPHARYNGEAL SWAB	_	_	LATEX AGGLUTINATION	ETEST	<=0.06	_	_	_	_	_	_	_	_	_	_	ETEST	0.125	_	_	_	_	_	_	_	_	_	_	_	_	_	_	_
32139_7#317	24F	54706	GPS_FR_54706	_	N	EUROPE	FRANCE	GRAND EST	_	_	CNRP/ACTIV	_	2017	M	9	MENINGITIS	CSF	_	_	LATEX AGGLUTINATION	BROTH DILUTION	0.016	BROTH DILUTION	0.016	BROTH DILUTION	0.016	_	_	_	_	_	_	DISC DIFFUSION	30	_	_	DISC DIFFUSION	<=15	DISC DIFFUSION	>=17	_	_	_	_	DISC DIFFUSION	>=21	DISC DIFFUSION	>=28	_
32386_2#35	24F	56563	GPS_FR_56563	_	N	EUROPE	FRANCE	GRAND EST	_	_	CNRP/ACTIV	_	2017	F	1	CARRIAGE	NASOPHARYNGEAL SWAB	_	_	LATEX AGGLUTINATION	ETEST	0.25	_	_	_	_	_	_	_	_	_	_	ETEST	>128	_	_	_	_	_	_	_	_	_	_	_	_	_	_	_
32139_7#191	24F	52096	GPS_FR_52096	_	N	EUROPE	FRANCE	GRAND EST	_	_	CNRP/ACTIV	_	2016	M	1	MENINGITIS	CSF	_	_	LATEX AGGLUTINATION	AGAR DILUTION	0.25	AGAR DILUTION	0.032	AGAR DILUTION	0.064	_	_	_	_	_	_	DISC DIFFUSION	6	_	_	DISC DIFFUSION	>=19	DISC DIFFUSION	>=17	_	_	_	_	DISC DIFFUSION	>=21	DISC DIFFUSION	<=24	_
32139_7#207	24F	52185	GPS_FR_52185	_	N	EUROPE	FRANCE	GRAND EST	_	_	CNRP/ACTIV	_	2016	M	0	MENINGITIS	CSF	_	_	LATEX AGGLUTINATION	AGAR DILUTION	0.016	AGAR DILUTION	0.016	AGAR DILUTION	<=0.016	_	_	_	_	_	_	DISC DIFFUSION	30	_	_	DISC DIFFUSION	<=15	DISC DIFFUSION	>=17	_	_	_	_	DISC DIFFUSION	>=21	DISC DIFFUSION	>=28	_
32139_7#270	24F	54177	GPS_FR_54177	_	N	EUROPE	FRANCE	GRAND EST	_	_	CNRP/ACTIV	_	2016	M	5	CARRIAGE	NASOPHARYNGEAL SWAB	_	_	LATEX AGGLUTINATION	AGAR DILUTION	0.25	_	_	_	_	_	_	_	_	_	_	AGAR DILUTION	>128	_	_	_	_	_	_	_	_	_	_	_	_	_	_	_
32139_7#274	24F	53802	GPS_FR_53802	_	N	EUROPE	FRANCE	GRAND EST	_	_	CNRP/ACTIV	_	2016	M	2	CARRIAGE	NASOPHARYNGEAL SWAB	_	_	LATEX AGGLUTINATION	AGAR DILUTION	0.125	_	_	_	_	_	_	_	_	_	_	AGAR DILUTION	>128	_	_	_	_	_	_	_	_	_	_	_	_	_	_	_
32139_7#275	24F	54178	GPS_FR_54178	_	N	EUROPE	FRANCE	GRAND EST	_	_	CNRP/ACTIV	_	2016	F	0	CARRIAGE	NASOPHARYNGEAL SWAB	_	_	LATEX AGGLUTINATION	AGAR DILUTION	0.016	_	_	_	_	_	_	_	_	_	_	AGAR DILUTION	0.125	_	_	_	_	_	_	_	_	_	_	_	_	_	_	_
32139_7#287	24F	54227	GPS_FR_54227	_	N	EUROPE	FRANCE	GRAND EST	_	_	CNRP/ACTIV	_	2016	F	1	CARRIAGE	NASOPHARYNGEAL SWAB	_	_	LATEX AGGLUTINATION	AGAR DILUTION	<=0.016	_	_	_	_	_	_	_	_	_	_	AGAR DILUTION	0.125	_	_	_	_	_	_	_	_	_	_	_	_	_	_	_
32139_7#291	24F	54286	GPS_FR_54286	_	N	EUROPE	FRANCE	GRAND EST	_	_	CNRP/ACTIV	_	2016	M	1	CARRIAGE	NASOPHARYNGEAL SWAB	_	_	LATEX AGGLUTINATION	AGAR DILUTION	0.125	_	_	_	_	_	_	_	_	_	_	AGAR DILUTION	>128	_	_	_	_	_	_	_	_	_	_	_	_	_	_	_
32139_7#149	24F	50036	GPS_FR_50036	_	N	EUROPE	FRANCE	GRAND EST	_	_	CNRP/ACTIV	_	2015	F	0	CARRIAGE	NASOPHARYNGEAL SWAB	_	_	LATEX AGGLUTINATION	AGAR DILUTION	<=0.016	_	_	_	_	_	_	_	_	_	_	AGAR DILUTION	0.125	_	_	_	_	_	_	_	_	_	_	_	_	_	_	_
32139_7#156	24F	50838	GPS_FR_50838	_	N	EUROPE	FRANCE	GRAND EST	_	_	CNRP/ACTIV	_	2015	M	0	CARRIAGE	NASOPHARYNGEAL SWAB	_	_	LATEX AGGLUTINATION	AGAR DILUTION	0.25	_	_	_	_	_	_	_	_	_	_	AGAR DILUTION	>128	_	_	DISC DIFFUSION	>=19	DISC DIFFUSION	>=17	_	_	_	_	DISC DIFFUSION	>=21	DISC DIFFUSION	<=24	_
32139_7#170	24F	51759	GPS_FR_51759	_	N	EUROPE	FRANCE	GRAND EST	_	_	CNRP/ACTIV	_	2015	F	1	CARRIAGE	NASOPHARYNGEAL SWAB	_	_	LATEX AGGLUTINATION	AGAR DILUTION	1	_	_	_	_	_	_	_	_	_	_	AGAR DILUTION	>128	_	_	_	_	_	_	_	_	_	_	_	_	_	_	_
32139_7#215	24F	52999	GPS_FR_52999	_	N	EUROPE	FRANCE	GRAND EST	_	_	CNRP/ACTIV	_	2015	M	1	MENINGITIS	CSF	_	_	LATEX AGGLUTINATION	AGAR DILUTION	0.125	AGAR DILUTION	0.064	AGAR DILUTION	0.032	_	_	_	_	_	_	DISC DIFFUSION	6	_	_	DISC DIFFUSION	>=19	DISC DIFFUSION	>=17	_	_	_	_	DISC DIFFUSION	>=21	DISC DIFFUSION	<=24	_
32139_7#230	24F	53534	GPS_FR_53534	_	N	EUROPE	FRANCE	GRAND EST	_	_	CNRP/ACTIV	_	2015	M	0	CARRIAGE	NASOPHARYNGEAL SWAB	_	_	LATEX AGGLUTINATION	AGAR DILUTION	0.016	_	_	_	_	_	_	_	_	_	_	AGAR DILUTION	0.125	_	_	_	_	_	_	_	_	_	_	_	_	_	_	_
32139_7#232	24F	52992	GPS_FR_52992	_	N	EUROPE	FRANCE	GRAND EST	_	_	CNRP/ACTIV	_	2015	F	5	BACTERAEMIA	BLOOD	_	_	LATEX AGGLUTINATION	AGAR DILUTION	0.016	AGAR DILUTION	0.016	AGAR DILUTION	0.016	_	_	_	_	_	_	DISC DIFFUSION	30	_	_	DISC DIFFUSION	<=15	DISC DIFFUSION	>=17	_	_	_	_	DISC DIFFUSION	>=21	DISC DIFFUSION	>=28	_
32139_7#124	24F	49737	GPS_FR_49737	_	N	EUROPE	FRANCE	GRAND EST	_	_	CNRP/ACTIV	_	2014	F	0	CARRIAGE	NASOPHARYNGEAL SWAB	_	_	LATEX AGGLUTINATION	AGAR DILUTION	0.25	_	_	_	_	_	_	_	_	_	_	AGAR DILUTION	>128	_	_	DISC DIFFUSION	>=19	DISC DIFFUSION	>=17	_	_	_	_	DISC DIFFUSION	>=21	DISC DIFFUSION	<=24	_
32139_7#195	24F	52210	GPS_FR_52210	_	N	EUROPE	FRANCE	GRAND EST	_	_	CNRP/ACTIV	_	2014	F	1	BACTERAEMIA	BLOOD	_	_	LATEX AGGLUTINATION	AGAR DILUTION	0.25	AGAR DILUTION	0.064	AGAR DILUTION	0.125	_	_	_	_	_	_	DISC DIFFUSION	6	_	_	DISC DIFFUSION	>=19	DISC DIFFUSION	>=17	_	_	_	_	DISC DIFFUSION	>=21	DISC DIFFUSION	<=24	_
32139_7#68	24F	47549	GPS_FR_47549	_	N	EUROPE	FRANCE	GRAND EST	_	_	CNRP/ACTIV	_	2014	F	3	CARRIAGE	NASOPHARYNGEAL SWAB	_	_	LATEX AGGLUTINATION	AGAR DILUTION	0.016	_	_	_	_	_	_	_	_	_	_	AGAR DILUTION	0.125	_	_	_	_	_	_	_	_	_	_	_	_	_	_	_
32139_7#112	24F	49388	GPS_FR_49388	_	N	EUROPE	FRANCE	GRAND EST	_	_	CNRP/ACTIV	_	2013	F	0	CARRIAGE	NASOPHARYNGEAL SWAB	_	_	LATEX AGGLUTINATION	AGAR DILUTION	0.016	AGAR DILUTION	0.016	AGAR DILUTION	0.016	_	_	_	_	_	_	DISC DIFFUSION	30	_	_	DISC DIFFUSION	<=15	DISC DIFFUSION	>=17	_	_	_	_	DISC DIFFUSION	>=21	DISC DIFFUSION	>=28	_
32139_7#39	24F	46707	GPS_FR_46707	_	N	EUROPE	FRANCE	GRAND EST	_	_	CNRP/ACTIV	_	2013	F	0	CARRIAGE	NASOPHARYNGEAL SWAB	_	_	LATEX AGGLUTINATION	AGAR DILUTION	0.016	_	_	_	_	_	_	_	_	_	_	AGAR DILUTION	0.25	_	_	_	_	_	_	_	_	_	_	_	_	_	_	_
32139_7#51	24F	46935	GPS_FR_46935	_	N	EUROPE	FRANCE	GRAND EST	_	_	CNRP/ACTIV	_	2013	M	1	CARRIAGE	NASOPHARYNGEAL SWAB	_	_	LATEX AGGLUTINATION	AGAR DILUTION	<=0.016	_	_	_	_	_	_	_	_	_	_	AGAR DILUTION	0.25	_	_	_	_	_	_	_	_	_	_	_	_	_	_	_
32139_7#11	24F	45710	GPS_FR_45710	_	N	EUROPE	FRANCE	GRAND EST	_	_	CNRP/ACTIV	_	2012	F	0	CARRIAGE	NASOPHARYNGEAL SWAB	_	_	LATEX AGGLUTINATION	AGAR DILUTION	0.016	_	_	_	_	_	_	_	_	_	_	AGAR DILUTION	0.125	_	_	_	_	_	_	_	_	_	_	_	_	_	_	_
32139_7#286	24F	41745	GPS_FR_41745	_	N	EUROPE	FRANCE	GRAND EST	_	_	CNRP/ACTIV	_	2012	F	1	CARRIAGE	NASOPHARYNGEAL SWAB	_	_	LATEX AGGLUTINATION	AGAR DILUTION	0.5	_	_	_	_	_	_	_	_	_	_	AGAR DILUTION	>128	_	_	_	_	_	_	_	_	_	_	_	_	_	_	_
32139_7#306	24F	41905	GPS_FR_41905	_	N	EUROPE	FRANCE	GRAND EST	_	_	CNRP/ACTIV	_	2012	M	0	CARRIAGE	NASOPHARYNGEAL SWAB	_	_	LATEX AGGLUTINATION	AGAR DILUTION	0.016	_	_	_	_	_	_	_	_	_	_	AGAR DILUTION	<=0.06	_	_	_	_	_	_	_	_	_	_	_	_	_	_	_
32139_7#320	24F	43523	GPS_FR_43523	_	N	EUROPE	FRANCE	GRAND EST	_	_	CNRP/ACTIV	_	2012	M	0	MENINGITIS	BLOOD	_	_	LATEX AGGLUTINATION	AGAR DILUTION	0.016	AGAR DILUTION	0.016	AGAR DILUTION	0.016	_	_	_	_	_	_	DISC DIFFUSION	30	_	_	DISC DIFFUSION	<=15	DISC DIFFUSION	>=17	_	_	_	_	DISC DIFFUSION	>=21	DISC DIFFUSION	>=28	_
32139_7#323	24F	43701	GPS_FR_43701	_	N	EUROPE	FRANCE	GRAND EST	_	_	CNRP/ACTIV	_	2012	M	0	CARRIAGE	NASOPHARYNGEAL SWAB	_	_	LATEX AGGLUTINATION	AGAR DILUTION	0.125	_	_	_	_	_	_	_	_	_	_	AGAR DILUTION	>128	_	_	DISC DIFFUSION	>=19	DISC DIFFUSION	>=17	_	_	_	_	DISC DIFFUSION	>=21	DISC DIFFUSION	<=24	_
32139_7#331	24F	44103	GPS_FR_44103	_	N	EUROPE	FRANCE	GRAND EST	_	_	CNRP/ACTIV	_	2012	M	0	PNEUMONIA	BLOOD	_	_	LATEX AGGLUTINATION	AGAR DILUTION	0.032	AGAR DILUTION	0.032	AGAR DILUTION	0.032	_	_	_	_	_	_	DISC DIFFUSION	30	_	_	DISC DIFFUSION	>=19	DISC DIFFUSION	>=17	_	_	_	_	DISC DIFFUSION	>=21	DISC DIFFUSION	>=28	_
32139_7#332	24F	43702	GPS_FR_43702	_	N	EUROPE	FRANCE	GRAND EST	_	_	CNRP/ACTIV	_	2012	M	0	CARRIAGE	NASOPHARYNGEAL SWAB	_	_	LATEX AGGLUTINATION	AGAR DILUTION	0.25	_	_	_	_	_	_	_	_	_	_	AGAR DILUTION	>128	_	_	DISC DIFFUSION	>=19	DISC DIFFUSION	>=17	_	_	_	_	DISC DIFFUSION	>=21	DISC DIFFUSION	<=24	_
32139_7#343	24F	44411	GPS_FR_44411	_	N	EUROPE	FRANCE	GRAND EST	_	_	CNRP/ACTIV	_	2012	F	1	CARRIAGE	NASOPHARYNGEAL SWAB	_	_	LATEX AGGLUTINATION	AGAR DILUTION	<=0.016	_	_	_	_	_	_	_	_	_	_	AGAR DILUTION	0.125	_	_	_	_	_	_	_	_	_	_	_	_	_	_	_
32139_7#376	24F	44404	GPS_FR_44404	_	N	EUROPE	FRANCE	GRAND EST	_	_	CNRP/ACTIV	_	2012	M	1	CARRIAGE	NASOPHARYNGEAL SWAB	_	_	LATEX AGGLUTINATION	AGAR DILUTION	<=0.016	_	_	_	_	_	_	_	_	_	_	AGAR DILUTION	0.125	_	_	_	_	_	_	_	_	_	_	_	_	_	_	_
32139_7#382	24F	45578	GPS_FR_45578	_	N	EUROPE	FRANCE	GRAND EST	_	_	CNRP/ACTIV	_	2012	F	0	CARRIAGE	NASOPHARYNGEAL SWAB	_	_	LATEX AGGLUTINATION	AGAR DILUTION	<=0.016	_	_	_	_	_	_	_	_	_	_	AGAR DILUTION	0.064	_	_	_	_	_	_	_	_	_	_	_	_	_	_	_
32139_7#201	24F	39012	GPS_FR_39012	_	N	EUROPE	FRANCE	GRAND EST	_	_	CNRP/ACTIV	_	2011	M	0	CARRIAGE	NASOPHARYNGEAL SWAB	_	_	LATEX AGGLUTINATION	AGAR DILUTION	0.016	_	_	_	_	_	_	_	_	_	_	AGAR DILUTION	0.064	_	_	_	_	_	_	_	_	_	_	_	_	_	_	_
32139_7#216	24F	38509	GPS_FR_38509	_	N	EUROPE	FRANCE	GRAND EST	_	_	CNRP/ACTIV	_	2011	F	1	CARRIAGE	NASOPHARYNGEAL SWAB	_	_	LATEX AGGLUTINATION	AGAR DILUTION	0.032	_	_	_	_	_	_	_	_	_	_	AGAR DILUTION	0.25	_	_	_	_	_	_	_	_	_	_	_	_	_	_	_
32139_7#247	24F	40585	GPS_FR_40585	_	N	EUROPE	FRANCE	GRAND EST	_	_	CNRP/ACTIV	_	2011	F	1	OTHER	BLOOD	_	_	LATEX AGGLUTINATION	AGAR DILUTION	0.016	AGAR DILUTION	0.016	AGAR DILUTION	0.016	_	_	_	_	_	_	DISC DIFFUSION	30	_	_	DISC DIFFUSION	<=15	DISC DIFFUSION	>=17	_	_	_	_	DISC DIFFUSION	>=21	DISC DIFFUSION	>=28	_
32139_7#263	24F	41264	GPS_FR_41264	_	N	EUROPE	FRANCE	GRAND EST	_	_	CNRP/ACTIV	_	2011	M	1	CARRIAGE	NASOPHARYNGEAL SWAB	_	_	LATEX AGGLUTINATION	AGAR DILUTION	0.016	_	_	_	_	_	_	_	_	_	_	AGAR DILUTION	0.125	_	_	_	_	_	_	_	_	_	_	_	_	_	_	_
32139_7#302	24F	41827	GPS_FR_41827	_	N	EUROPE	FRANCE	GRAND EST	_	_	CNRP/ACTIV	_	2011	M	1	CARRIAGE	NASOPHARYNGEAL SWAB	_	_	LATEX AGGLUTINATION	AGAR DILUTION	<=0.016	_	_	_	_	_	_	_	_	_	_	AGAR DILUTION	0.064	_	_	_	_	_	_	_	_	_	_	_	_	_	_	_
32139_7#316	24F	43463	GPS_FR_43463	_	N	EUROPE	FRANCE	GRAND EST	_	_	CNRP/ACTIV	_	2011	F	1	OTHER	BLOOD	_	_	LATEX AGGLUTINATION	AGAR DILUTION	0.5	AGAR DILUTION	0.064	AGAR DILUTION	0.125	_	_	_	_	_	_	DISC DIFFUSION	30	_	_	DISC DIFFUSION	>=19	DISC DIFFUSION	>=17	_	_	_	_	DISC DIFFUSION	>=21	DISC DIFFUSION	>=28	_
32139_7#150	24F	34543	GPS_FR_34543	_	N	EUROPE	FRANCE	GRAND EST	_	_	CNRP/ACTIV	_	2010	F	1	MENINGITIS	CSF	_	_	LATEX AGGLUTINATION	AGAR DILUTION	0.032	AGAR DILUTION	0.032	AGAR DILUTION	0.016	_	_	_	_	_	_	DISC DIFFUSION	30	_	_	DISC DIFFUSION	>=19	DISC DIFFUSION	>=17	_	_	_	_	DISC DIFFUSION	>=21	DISC DIFFUSION	>=28	_
32139_7#193	24F	37367	GPS_FR_37367	_	N	EUROPE	FRANCE	GRAND EST	_	_	CNRP/ACTIV	_	2010	M	1	CARRIAGE	NASOPHARYNGEAL SWAB	_	_	LATEX AGGLUTINATION	AGAR DILUTION	0.016	_	_	_	_	_	_	_	_	_	_	AGAR DILUTION	0.125	_	_	_	_	_	_	_	_	_	_	_	_	_	_	_
32139_7#129	24F	34319	GPS_FR_34319	_	N	EUROPE	FRANCE	GRAND EST	_	_	CNRP/ACTIV	_	2009	M	1	CARRIAGE	NASOPHARYNGEAL SWAB	_	_	LATEX AGGLUTINATION	AGAR DILUTION	0.016	_	_	_	_	_	_	_	_	_	_	AGAR DILUTION	0.064	_	_	_	_	_	_	_	_	_	_	_	_	_	_	_
32139_7#134	24F	34384	GPS_FR_34384	_	N	EUROPE	FRANCE	GRAND EST	_	_	CNRP/ACTIV	_	2009	M	1	CARRIAGE	NASOPHARYNGEAL SWAB	_	_	LATEX AGGLUTINATION	AGAR DILUTION	0.016	_	_	_	_	_	_	_	_	_	_	AGAR DILUTION	0.125	_	_	_	_	_	_	_	_	_	_	_	_	_	_	_
32139_7#146	24F	34497	GPS_FR_34497	_	N	EUROPE	FRANCE	GRAND EST	_	_	CNRP/ACTIV	_	2009	M	0	CARRIAGE	NASOPHARYNGEAL SWAB	_	_	LATEX AGGLUTINATION	AGAR DILUTION	0.5	_	_	_	_	_	_	_	_	_	_	AGAR DILUTION	>128	_	_	_	_	_	_	_	_	_	_	_	_	_	_	_
32139_7#158	24F	36801	GPS_FR_36801	_	N	EUROPE	FRANCE	GRAND EST	_	_	CNRP/ACTIV	_	2009	M	0	CARRIAGE	NASOPHARYNGEAL SWAB	_	_	LATEX AGGLUTINATION	AGAR DILUTION	<=0.016	_	_	_	_	_	_	_	_	_	_	AGAR DILUTION	0.064	_	_	_	_	_	_	_	_	_	_	_	_	_	_	_
32139_7#122	24F	23224	GPS_FR_23224	_	N	EUROPE	FRANCE	GRAND EST	_	_	CNRP/ACTIV	_	2008	M	1	CARRIAGE	NASOPHARYNGEAL SWAB	_	_	LATEX AGGLUTINATION	AGAR DILUTION	0.5	_	_	_	_	_	_	_	_	_	_	AGAR DILUTION	32	_	_	DISC DIFFUSION	>=19	DISC DIFFUSION	>=17	_	_	_	_	DISC DIFFUSION	>=21	DISC DIFFUSION	<=24	_
32139_7#139	24F	24200	GPS_FR_24200	_	N	EUROPE	FRANCE	GRAND EST	_	_	CNRP/ACTIV	_	2008	M	1	CARRIAGE	NASOPHARYNGEAL SWAB	_	_	LATEX AGGLUTINATION	AGAR DILUTION	0.032	_	_	_	_	_	_	_	_	_	_	AGAR DILUTION	0.125	_	_	_	_	_	_	_	_	_	_	_	_	_	_	_
32139_7#66	24F	23452	GPS_FR_23452	_	N	EUROPE	FRANCE	GRAND EST	_	_	CNRP/ACTIV	_	2008	M	0	CARRIAGE	NASOPHARYNGEAL SWAB	_	_	LATEX AGGLUTINATION	AGAR DILUTION	0.5	_	_	_	_	_	_	_	_	_	_	AGAR DILUTION	4	_	_	_	_	_	_	_	_	_	_	_	_	_	_	_
32139_7#110	24F	23045	GPS_FR_23045	_	N	EUROPE	FRANCE	GRAND EST	_	_	CNRP/ACTIV	_	2007	M	1	CARRIAGE	NASOPHARYNGEAL SWAB	_	_	LATEX AGGLUTINATION	AGAR DILUTION	0.5	_	_	_	_	_	_	_	_	_	_	AGAR DILUTION	128	_	_	_	_	_	_	_	_	_	_	_	_	_	_	_
32139_7#49	24F	20178	GPS_FR_20178	_	N	EUROPE	FRANCE	GRAND EST	_	_	CNRP/ACTIV	_	2007	F	0	CARRIAGE	NASOPHARYNGEAL SWAB	_	_	LATEX AGGLUTINATION	AGAR DILUTION	0.016	AGAR DILUTION	0.016	_	_	_	_	_	_	_	_	AGAR DILUTION	0.064	_	_	_	_	_	_	_	_	_	_	_	_	_	_	_
32139_7#54	24F	22425	GPS_FR_22425	_	N	EUROPE	FRANCE	GRAND EST	_	_	CNRP/ACTIV	_	2007	F	2	BACTERAEMIA	BLOOD	_	_	LATEX AGGLUTINATION	AGAR DILUTION	0.016	AGAR DILUTION	0.016	AGAR DILUTION	0.016	_	_	_	_	_	_	DISC DIFFUSION	30	_	_	DISC DIFFUSION	>=19	DISC DIFFUSION	>=17	_	_	_	_	DISC DIFFUSION	>=21	DISC DIFFUSION	>=28	_
32139_7#58	24F	22752	GPS_FR_22752	_	N	EUROPE	FRANCE	GRAND EST	_	_	CNRP/ACTIV	_	2007	M	0	MENINGITIS	CSF	_	_	LATEX AGGLUTINATION	AGAR DILUTION	0.5	AGAR DILUTION	0.064	AGAR DILUTION	0.125	_	_	_	_	_	_	DISC DIFFUSION	6	_	_	DISC DIFFUSION	17	DISC DIFFUSION	>=17	_	_	_	_	DISC DIFFUSION	>=21	DISC DIFFUSION	26	_
32139_7#75	24F	20330	GPS_FR_20330	_	N	EUROPE	FRANCE	GRAND EST	_	_	CNRP/ACTIV	_	2007	F	1	CARRIAGE	NASOPHARYNGEAL SWAB	_	_	LATEX AGGLUTINATION	AGAR DILUTION	0.016	AGAR DILUTION	0.016	AGAR DILUTION	0.016	_	_	_	_	_	_	AGAR DILUTION	0.5	_	_	_	_	_	_	_	_	_	_	_	_	_	_	_
32139_7#81	24F	20443	GPS_FR_20443	_	N	EUROPE	FRANCE	GRAND EST	_	_	CNRP/ACTIV	_	2007	M	1	CARRIAGE	NASOPHARYNGEAL SWAB	_	_	LATEX AGGLUTINATION	AGAR DILUTION	0.016	_	_	_	_	_	_	_	_	_	_	AGAR DILUTION	0.125	_	_	_	_	_	_	_	_	_	_	_	_	_	_	_
32139_7#34	24F	16175	GPS_FR_16175	_	N	EUROPE	FRANCE	GRAND EST	_	_	CNRP/ACTIV	_	2006	M	0	CARRIAGE	NASOPHARYNGEAL SWAB	_	_	LATEX AGGLUTINATION	AGAR DILUTION	0.016	AGAR DILUTION	0.016	AGAR DILUTION	0.016	_	_	_	_	_	_	ETEST	0.125	_	_	DISC DIFFUSION	>=19	DISC DIFFUSION	>=17	_	_	_	_	DISC DIFFUSION	>=21	DISC DIFFUSION	>=28	_
32139_7#283	24F	54230	GPS_FR_54230	_	N	EUROPE	FRANCE	PAYS DE LOIRE	_	_	CNRP/ACTIV	_	2016	M	0	CARRIAGE	NASOPHARYNGEAL SWAB	_	_	LATEX AGGLUTINATION	AGAR DILUTION	0.25	_	_	_	_	_	_	_	_	_	_	AGAR DILUTION	>128	_	_	_	_	_	_	_	_	_	_	_	_	_	_	_
32139_7#301	24F	54436	GPS_FR_54436	_	N	EUROPE	FRANCE	PAYS DE LOIRE	_	_	CNRP/ACTIV	_	2016	M	0	MENINGITIS	CSF	_	_	LATEX AGGLUTINATION	AGAR DILUTION	<=0.016	AGAR DILUTION	<0.016	AGAR DILUTION	<=0.016	_	_	_	_	_	_	DISC DIFFUSION	30	_	_	DISC DIFFUSION	<=15	DISC DIFFUSION	>=17	_	_	_	_	DISC DIFFUSION	>=21	DISC DIFFUSION	>=28	_
32139_7#91	24F	48926	GPS_FR_48926	_	N	EUROPE	FRANCE	PAYS DE LOIRE	_	_	CNRP/ACTIV	_	2014	M	2	BACTERAEMIA	BLOOD	_	_	LATEX AGGLUTINATION	AGAR DILUTION	<=0.016	AGAR DILUTION	0.016	AGAR DILUTION	<=0.016	_	_	_	_	_	_	DISC DIFFUSION	30	_	_	DISC DIFFUSION	<=15	DISC DIFFUSION	>=17	_	_	_	_	DISC DIFFUSION	>=21	DISC DIFFUSION	>=28	_
32139_7#40	24F	46356	GPS_FR_46356	_	N	EUROPE	FRANCE	PAYS DE LOIRE	_	_	CNRP/ACTIV	_	2013	M	2	BACTERAEMIA	BLOOD	_	_	LATEX AGGLUTINATION	AGAR DILUTION	0.016	AGAR DILUTION	0.016	AGAR DILUTION	<=0.016	_	_	_	_	_	_	DISC DIFFUSION	30	_	_	DISC DIFFUSION	<=15	DISC DIFFUSION	>=17	_	_	_	_	DISC DIFFUSION	>=21	DISC DIFFUSION	>=28	_
32139_7#87	24F	48369	GPS_FR_48369	_	N	EUROPE	FRANCE	PAYS DE LOIRE	_	_	CNRP/ACTIV	_	2013	M	1	MENINGITIS	CSF	_	_	LATEX AGGLUTINATION	AGAR DILUTION	0.016	AGAR DILUTION	0.016	AGAR DILUTION	0.016	_	_	_	_	_	_	DISC DIFFUSION	30	_	_	DISC DIFFUSION	<=15	DISC DIFFUSION	>=17	_	_	_	_	DISC DIFFUSION	>=21	DISC DIFFUSION	>=28	_
32139_7#339	24F	44301	GPS_FR_44301	_	N	EUROPE	FRANCE	PAYS DE LOIRE	_	_	CNRP/ACTIV	_	2012	F	0	BACTERAEMIA	BLOOD	_	_	LATEX AGGLUTINATION	AGAR DILUTION	0.032	AGAR DILUTION	0.032	AGAR DILUTION	0.032	_	_	_	_	_	_	DISC DIFFUSION	30	_	_	DISC DIFFUSION	>=19	DISC DIFFUSION	>=17	_	_	_	_	DISC DIFFUSION	>=21	DISC DIFFUSION	>=28	_
32139_7#364	24F	44279	GPS_FR_44279	_	N	EUROPE	FRANCE	PAYS DE LOIRE	_	_	CNRP/ACTIV	_	2012	F	0	MENINGITIS	CSF	_	_	LATEX AGGLUTINATION	AGAR DILUTION	<=0.016	AGAR DILUTION	<0.016	AGAR DILUTION	<=0.016	_	_	_	_	_	_	DISC DIFFUSION	30	_	_	DISC DIFFUSION	17	DISC DIFFUSION	>=17	_	_	_	_	DISC DIFFUSION	>=21	DISC DIFFUSION	>=28	_
32139_7#260	24F	41040	GPS_FR_41040	_	N	EUROPE	FRANCE	PAYS DE LOIRE	_	_	CNRP/ACTIV	_	2011	M	0	OTHER	BLOOD	_	_	LATEX AGGLUTINATION	AGAR DILUTION	0.032	AGAR DILUTION	0.032	AGAR DILUTION	0.032	_	_	_	_	_	_	DISC DIFFUSION	30	_	_	DISC DIFFUSION	>=19	DISC DIFFUSION	>=17	_	_	_	_	DISC DIFFUSION	>=21	DISC DIFFUSION	>=28	_
32139_7#125	24F	34099	GPS_FR_34099	_	N	EUROPE	FRANCE	PAYS DE LOIRE	_	_	CNRP/ACTIV	_	2009	M	0	MENINGITIS	CSF	_	_	LATEX AGGLUTINATION	AGAR DILUTION	0.032	AGAR DILUTION	0.032	AGAR DILUTION	0.016	_	_	_	_	_	_	DISC DIFFUSION	30	_	_	DISC DIFFUSION	>=19	DISC DIFFUSION	>=17	_	_	_	_	DISC DIFFUSION	>=21	DISC DIFFUSION	>=28	_
32139_7#104	24F	27909	GPS_FR_27909	_	N	EUROPE	FRANCE	PAYS DE LOIRE	_	_	CNRP/ACTIV	_	2008	M	0	MENINGITIS	BLOOD	_	_	LATEX AGGLUTINATION	AGAR DILUTION	0.032	AGAR DILUTION	0.032	AGAR DILUTION	0.016	_	_	_	_	_	_	DISC DIFFUSION	6	_	_	DISC DIFFUSION	>=19	DISC DIFFUSION	>=17	_	_	_	_	DISC DIFFUSION	<=20	DISC DIFFUSION	>=28	_
32139_7#350	24F	56678	GPS_FR_56678	_	N	EUROPE	FRANCE	CENTRE VAL DE LOIRE	_	_	CNRP/ACTIV	_	2017	M	0	CARRIAGE	NASOPHARYNGEAL SWAB	_	_	LATEX AGGLUTINATION	ETEST	0.125	_	_	_	_	_	_	_	_	_	_	ETEST	>128	_	_	_	_	_	_	_	_	_	_	_	_	_	_	_
32386_2#73	24F	57190	GPS_FR_57190	_	N	EUROPE	FRANCE	CENTRE VAL DE LOIRE	_	_	CNRP/ACTIV	_	2017	M	1	BACTERAEMIA	BLOOD	_	_	LATEX AGGLUTINATION	BROTH DILUTION	0.5	BROTH DILUTION	0.064	BROTH DILUTION	0.125	_	_	_	_	_	_	DISC DIFFUSION	6	_	_	DISC DIFFUSION	>=19	DISC DIFFUSION	>=17	_	_	_	_	DISC DIFFUSION	>=21	DISC DIFFUSION	<=24	_
32139_7#60	24F	47065	GPS_FR_47065	_	N	EUROPE	FRANCE	CENTRE VAL DE LOIRE	_	_	CNRP/ACTIV	_	2013	F	1	BACTERAEMIA	BLOOD	_	_	LATEX AGGLUTINATION	AGAR DILUTION	0.016	AGAR DILUTION	0.016	AGAR DILUTION	0.016	_	_	_	_	_	_	DISC DIFFUSION	30	_	_	DISC DIFFUSION	<=15	DISC DIFFUSION	>=17	_	_	_	_	DISC DIFFUSION	>=21	DISC DIFFUSION	>=28	_
32139_7#373	24F	45387	GPS_FR_45387	_	N	EUROPE	FRANCE	CENTRE VAL DE LOIRE	_	_	CNRP/ACTIV	_	2012	M	3	BACTERAEMIA	BLOOD	_	_	LATEX AGGLUTINATION	AGAR DILUTION	0.016	AGAR DILUTION	0.016	AGAR DILUTION	0.016	_	_	_	_	_	_	DISC DIFFUSION	30	_	_	DISC DIFFUSION	<=15	DISC DIFFUSION	>=17	_	_	_	_	DISC DIFFUSION	>=21	DISC DIFFUSION	>=28	_
32139_7#84	24F	25764	GPS_FR_25764	_	N	EUROPE	FRANCE	CENTRE VAL DE LOIRE	_	_	CNRP/ACTIV	_	2008	M	2	MENINGITIS	CSF	_	_	LATEX AGGLUTINATION	AGAR DILUTION	0.032	AGAR DILUTION	0.032	AGAR DILUTION	0.016	_	_	_	_	_	_	DISC DIFFUSION	30	_	_	DISC DIFFUSION	>=19	DISC DIFFUSION	>=17	_	_	_	_	DISC DIFFUSION	>=21	DISC DIFFUSION	>=28	_
32139_7#96	24F	26828	GPS_FR_26828	_	N	EUROPE	FRANCE	CENTRE VAL DE LOIRE	_	_	CNRP/ACTIV	_	2008	F	1	MENINGITIS	CSF	_	_	LATEX AGGLUTINATION	AGAR DILUTION	0.016	AGAR DILUTION	0.032	AGAR DILUTION	0.016	_	_	_	_	_	_	_	_	_	_	DISC DIFFUSION	>=19	DISC DIFFUSION	>=17	_	_	_	_	DISC DIFFUSION	>=21	DISC DIFFUSION	>=28	_
32386_2#39	24F	56595	GPS_FR_56595	_	N	EUROPE	FRANCE	BOURGOGNE FRANCHE-COMT√â	_	_	CNRP/ACTIV	_	2017	F	1	CARRIAGE	NASOPHARYNGEAL SWAB	_	_	LATEX AGGLUTINATION	ETEST	0.25	_	_	_	_	_	_	_	_	_	_	ETEST	>128	_	_	_	_	_	_	_	_	_	_	_	_	_	_	_
32139_7#202	24F	52301	GPS_FR_52301	_	N	EUROPE	FRANCE	BOURGOGNE FRANCHE-COMT√â	_	_	CNRP/ACTIV	_	2014	M	1	PNEUMONIA	BLOOD	_	_	LATEX AGGLUTINATION	AGAR DILUTION	0.016	AGAR DILUTION	0.016	AGAR DILUTION	0.016	_	_	_	_	_	_	DISC DIFFUSION	30	_	_	DISC DIFFUSION	<=15	DISC DIFFUSION	>=17	_	_	_	_	DISC DIFFUSION	>=21	DISC DIFFUSION	>=28	_
32139_7#72	24F	47572	GPS_FR_47572	_	N	EUROPE	FRANCE	BOURGOGNE FRANCHE-COMT√â	_	_	CNRP/ACTIV	_	2014	F	2	MENINGITIS	CSF	_	_	LATEX AGGLUTINATION	AGAR DILUTION	0.25	AGAR DILUTION	0.125	AGAR DILUTION	0.064	_	_	_	_	_	_	DISC DIFFUSION	6	_	_	DISC DIFFUSION	>=19	DISC DIFFUSION	>=17	_	_	_	_	DISC DIFFUSION	>=21	DISC DIFFUSION	<=24	_
14723_2#66	12F	PATH4174	GPS_US_PATH4174	GLOBAL STRAIN BANK	Y	EUROPE	HUNGARY	_	_	_	EMORY UNIVERSITY	_	2005	_	_	OTITIS MEDIA	MIDDLE EAR FLUID	_	_	QUELLUNG	_	_	_	_	_	_	_	_	_	_	_	_	_	_	_	_	_	_	_	_	_	_	_	_	_	_	_	_	_
14723_2#91	6B	PATH4793	GPS_US_PATH4793	GLOBAL STRAIN BANK	Y	EUROPE	HUNGARY	_	_	_	EMORY UNIVERSITY	_	1999	_	_	OTITIS MEDIA	MIDDLE EAR FLUID	_	_	QUELLUNG	_	_	_	_	_	_	_	_	_	_	_	_	_	_	_	_	_	_	_	_	_	_	_	_	_	_	_	_	_
14723_2#92	6B	PATH4794	GPS_US_PATH4794	GLOBAL STRAIN BANK	Y	EUROPE	HUNGARY	_	_	_	EMORY UNIVERSITY	_	1999	_	_	OTITIS MEDIA	MIDDLE EAR FLUID	_	_	QUELLUNG	_	_	_	_	_	_	_	_	_	_	_	_	_	_	_	_	_	_	_	_	_	_	_	_	_	_	_	_	_
14723_2#94	6B	PATH4796	GPS_US_PATH4796	GLOBAL STRAIN BANK	Y	EUROPE	HUNGARY	_	_	_	EMORY UNIVERSITY	_	1999	_	_	OTITIS MEDIA	MIDDLE EAR FLUID	_	_	QUELLUNG	_	_	_	_	_	_	_	_	_	_	_	_	_	_	_	_	_	_	_	_	_	_	_	_	_	_	_	_	_
14723_2#95	6B	PATH4797	GPS_US_PATH4797	GLOBAL STRAIN BANK	Y	EUROPE	HUNGARY	_	_	_	EMORY UNIVERSITY	_	1999	_	_	OTITIS MEDIA	MIDDLE EAR FLUID	_	_	QUELLUNG	_	_	_	_	_	_	_	_	_	_	_	_	_	_	_	_	_	_	_	_	_	_	_	_	_	_	_	_	_
14723_3#10	6B	PATH4807	GPS_US_PATH4807	GLOBAL STRAIN BANK	Y	EUROPE	HUNGARY	_	_	_	EMORY UNIVERSITY	_	1999	_	_	_	SPUTUM	_	_	QUELLUNG	_	_	_	_	_	_	_	_	_	_	_	_	_	_	_	_	_	_	_	_	_	_	_	_	_	_	_	_	_
14723_3#11	6B	PATH4808	GPS_US_PATH4808	GLOBAL STRAIN BANK	Y	EUROPE	HUNGARY	_	_	_	EMORY UNIVERSITY	_	1999	_	_	_	OP SWAB	_	_	QUELLUNG	_	_	_	_	_	_	_	_	_	_	_	_	_	_	_	_	_	_	_	_	_	_	_	_	_	_	_	_	_
14723_3#1	7B	PATH4798	GPS_US_PATH4798	GLOBAL STRAIN BANK	Y	EUROPE	HUNGARY	_	_	_	EMORY UNIVERSITY	_	1999	_	_	OTITIS MEDIA	MIDDLE EAR FLUID	_	_	QUELLUNG	_	_	_	_	_	_	_	_	_	_	_	_	_	_	_	_	_	_	_	_	_	_	_	_	_	_	_	_	_
14723_3#2	7B	PATH4799	GPS_US_PATH4799	GLOBAL STRAIN BANK	Y	EUROPE	HUNGARY	_	_	_	EMORY UNIVERSITY	_	1999	_	_	_	SPUTUM	_	_	QUELLUNG	_	_	_	_	_	_	_	_	_	_	_	_	_	_	_	_	_	_	_	_	_	_	_	_	_	_	_	_	_
14723_3#3	15C	PATH4800	GPS_US_PATH4800	GLOBAL STRAIN BANK	Y	EUROPE	HUNGARY	_	_	_	EMORY UNIVERSITY	_	1999	_	_	OTITIS MEDIA	MIDDLE EAR FLUID	_	_	QUELLUNG	_	_	_	_	_	_	_	_	_	_	_	_	_	_	_	_	_	_	_	_	_	_	_	_	_	_	_	_	_
14723_3#5	9A	PATH4802	GPS_US_PATH4802	GLOBAL STRAIN BANK	Y	EUROPE	HUNGARY	_	_	_	EMORY UNIVERSITY	_	1999	_	_	_	SPUTUM	_	_	QUELLUNG	_	_	_	_	_	_	_	_	_	_	_	_	_	_	_	_	_	_	_	_	_	_	_	_	_	_	_	_	_
14723_3#6	6B	PATH4803	GPS_US_PATH4803	GLOBAL STRAIN BANK	Y	EUROPE	HUNGARY	_	_	_	EMORY UNIVERSITY	_	1999	_	_	_	OP SWAB	_	_	QUELLUNG	_	_	_	_	_	_	_	_	_	_	_	_	_	_	_	_	_	_	_	_	_	_	_	_	_	_	_	_	_
14723_3#7	6B	PATH4804	GPS_US_PATH4804	GLOBAL STRAIN BANK	Y	EUROPE	HUNGARY	_	_	_	EMORY UNIVERSITY	_	1999	_	_	OTITIS MEDIA	MIDDLE EAR FLUID	_	_	QUELLUNG	_	_	_	_	_	_	_	_	_	_	_	_	_	_	_	_	_	_	_	_	_	_	_	_	_	_	_	_	_
14723_3#8	19A	PATH4805	GPS_US_PATH4805	GLOBAL STRAIN BANK	Y	EUROPE	HUNGARY	_	_	_	EMORY UNIVERSITY	_	1999	_	_	_	OP SWAB	_	_	QUELLUNG	_	_	_	_	_	_	_	_	_	_	_	_	_	_	_	_	_	_	_	_	_	_	_	_	_	_	_	_	_
14723_3#9	19A	PATH4806	GPS_US_PATH4806	GLOBAL STRAIN BANK	Y	EUROPE	HUNGARY	_	_	_	EMORY UNIVERSITY	_	1999	_	_	OTITIS MEDIA	MIDDLE EAR FLUID	_	_	QUELLUNG	_	_	_	_	_	_	_	_	_	_	_	_	_	_	_	_	_	_	_	_	_	_	_	_	_	_	_	_	_
15277_1#52	6B	PATH4795	GPS_US_PATH4795	GLOBAL STRAIN BANK	Y	EUROPE	HUNGARY	_	_	_	EMORY UNIVERSITY	_	1999	_	_	OTITIS MEDIA	MIDDLE EAR FLUID	_	_	QUELLUNG	_	_	_	_	_	_	_	_	_	_	_	_	_	_	_	_	_	_	_	_	_	_	_	_	_	_	_	_	_
15277_1#53	NT	PATH4801	GPS_US_PATH4801	GLOBAL STRAIN BANK	Y	EUROPE	HUNGARY	_	_	_	EMORY UNIVERSITY	_	1999	_	_	OTITIS MEDIA	MIDDLE EAR FLUID	_	_	QUELLUNG	_	_	_	_	_	_	_	_	_	_	_	_	_	_	_	_	_	_	_	_	_	_	_	_	_	_	_	_	_
14673_4#94	2	PATH486	GPS_US_PATH486	GLOBAL STRAIN BANK	Y	ASIA	MONGOLIA	_	_	_	EMORY UNIVERSITY	_	2006	_	_	_	CSF	_	_	QUELLUNG	BROTH DILUTION	<0.03	BROTH DILUTION	<0.03	BROTH DILUTION	<0.06	BROTH DILUTION	<0.5	_	_	_	_	BROTH DILUTION	0.06	BROTH DILUTION	0.06	_	_	_	_	_	_	_	_	_	_	BROTH DILUTION	<2	BROTH DILUTION
14673_4#95	12F	PATH487	GPS_US_PATH487	GLOBAL STRAIN BANK	Y	ASIA	MONGOLIA	_	_	_	EMORY UNIVERSITY	_	2006	_	_	_	CSF	_	_	QUELLUNG	BROTH DILUTION	<0.03	BROTH DILUTION	<0.03	BROTH DILUTION	<0.06	BROTH DILUTION	<0.5	_	_	_	_	BROTH DILUTION	0.03	BROTH DILUTION	0.06	_	_	_	_	_	_	_	_	_	_	BROTH DILUTION	<2	BROTH DILUTION
14673_4#89	7F	PATH481	GPS_US_PATH481	GLOBAL STRAIN BANK	Y	ASIA	MONGOLIA	_	_	_	EMORY UNIVERSITY	_	2005	_	_	_	CSF	_	_	QUELLUNG	BROTH DILUTION	<0.03	BROTH DILUTION	<0.03	BROTH DILUTION	<0.06	BROTH DILUTION	<0.5	_	_	_	_	BROTH DILUTION	16	BROTH DILUTION	0.06	_	_	_	_	_	_	_	_	_	_	BROTH DILUTION	>8	BROTH DILUTION
14673_4#90	2	PATH482	GPS_US_PATH482	GLOBAL STRAIN BANK	Y	ASIA	MONGOLIA	_	_	_	EMORY UNIVERSITY	_	2005	_	_	_	CSF	_	_	QUELLUNG	BROTH DILUTION	<0.03	BROTH DILUTION	<0.03	BROTH DILUTION	<0.06	BROTH DILUTION	<0.5	_	_	_	_	BROTH DILUTION	0.03	BROTH DILUTION	0.06	_	_	_	_	_	_	_	_	_	_	BROTH DILUTION	<2	BROTH DILUTION
14673_4#91	2	PATH483	GPS_US_PATH483	GLOBAL STRAIN BANK	Y	ASIA	MONGOLIA	_	_	_	EMORY UNIVERSITY	_	2005	_	_	_	CSF	_	_	QUELLUNG	BROTH DILUTION	<0.03	BROTH DILUTION	<0.03	BROTH DILUTION	<0.06	BROTH DILUTION	<0.5	_	_	_	_	BROTH DILUTION	0.03	BROTH DILUTION	0.06	_	_	_	_	_	_	_	_	_	_	BROTH DILUTION	<2	BROTH DILUTION
14673_4#87	12F	PATH479	GPS_US_PATH479	GLOBAL STRAIN BANK	Y	ASIA	MONGOLIA	_	_	_	EMORY UNIVERSITY	_	2004	_	_	_	CSF	_	_	QUELLUNG	BROTH DILUTION	<0.03	BROTH DILUTION	<0.03	BROTH DILUTION	<0.06	BROTH DILUTION	<0.5	_	_	_	_	BROTH DILUTION	0.06	BROTH DILUTION	0.06	_	_	_	_	_	_	_	_	_	_	BROTH DILUTION	<2	BROTH DILUTION
14673_4#88	7F	PATH480	GPS_US_PATH480	GLOBAL STRAIN BANK	Y	ASIA	MONGOLIA	_	_	_	EMORY UNIVERSITY	_	2004	_	_	_	BLOOD	_	_	QUELLUNG	BROTH DILUTION	<0.03	BROTH DILUTION	<0.03	BROTH DILUTION	<0.06	BROTH DILUTION	<0.5	_	_	_	_	BROTH DILUTION	32	BROTH DILUTION	0.06	_	_	_	_	_	_	_	_	_	_	BROTH DILUTION	>8	BROTH DILUTION
14673_4#92	NT	PATH484	GPS_US_PATH484	GLOBAL STRAIN BANK	Y	ASIA	MONGOLIA	_	_	_	EMORY UNIVERSITY	_	2004	_	_	_	BLOOD	_	_	QUELLUNG	BROTH DILUTION	<0.03	BROTH DILUTION	<0.03	BROTH DILUTION	<0.06	BROTH DILUTION	<0.5	_	_	_	_	BROTH DILUTION	0.03	BROTH DILUTION	0.06	_	_	_	_	_	_	_	_	_	_	BROTH DILUTION	<2	BROTH DILUTION
14673_4#93	2	PATH485	GPS_US_PATH485	GLOBAL STRAIN BANK	Y	ASIA	MONGOLIA	_	_	_	EMORY UNIVERSITY	_	2004	_	_	_	CSF	_	_	QUELLUNG	BROTH DILUTION	<0.03	BROTH DILUTION	<0.03	BROTH DILUTION	<0.06	BROTH DILUTION	<0.5	_	_	_	_	BROTH DILUTION	0.06	BROTH DILUTION	0.06	_	_	_	_	_	_	_	_	_	_	BROTH DILUTION	<2	BROTH DILUTION
19084_7#69	7F	PATH488	GPS_US_PATH488_R1	GLOBAL STRAIN BANK	Y	ASIA	MONGOLIA	_	_	_	EMORY UNIVERSITY	_	2004	_	_	_	CSF	_	_	QUELLUNG	BROTH DILUTION	0.25	BROTH DILUTION	0.12	BROTH DILUTION	0.25	BROTH DILUTION	<0.5	BROTH DILUTION	<0.5	BROTH DILUTION	0.12	BROTH DILUTION	32	BROTH DILUTION	0.06	BROTH DILUTION	2	BROTH DILUTION	0.5	BROTH DILUTION	<2	BROTH DILUTION	<2	BROTH DILUTION	>8	BROTH DILUTION	>8	BROTH DILUTION
14673_5#2	7F	PATH489	GPS_US_PATH489	GLOBAL STRAIN BANK	Y	ASIA	MONGOLIA	_	_	_	EMORY UNIVERSITY	_	2003	_	_	_	CSF	_	_	QUELLUNG	BROTH DILUTION	<0.03	BROTH DILUTION	<0.03	BROTH DILUTION	<0.06	BROTH DILUTION	<0.5	_	_	_	_	BROTH DILUTION	16	BROTH DILUTION	0.06	_	_	_	_	_	_	_	_	_	_	BROTH DILUTION	>8	BROTH DILUTION
14673_5#3	7F	PATH490	GPS_US_PATH490	GLOBAL STRAIN BANK	Y	ASIA	MONGOLIA	_	_	_	EMORY UNIVERSITY	_	2003	_	_	_	BLOOD	_	_	QUELLUNG	BROTH DILUTION	<0.03	BROTH DILUTION	<0.03	BROTH DILUTION	<0.06	BROTH DILUTION	<0.5	_	_	_	_	BROTH DILUTION	32	BROTH DILUTION	0.06	_	_	_	_	_	_	_	_	_	_	BROTH DILUTION	>8	BROTH DILUTION
14673_5#4	2	PATH491	GPS_US_PATH491	GLOBAL STRAIN BANK	Y	ASIA	MONGOLIA	_	_	_	EMORY UNIVERSITY	_	2003	_	_	_	CSF	_	_	QUELLUNG	BROTH DILUTION	<0.03	BROTH DILUTION	<0.03	BROTH DILUTION	<0.06	BROTH DILUTION	<0.5	_	_	_	_	BROTH DILUTION	2	BROTH DILUTION	0.03	_	_	_	_	_	_	_	_	_	_	BROTH DILUTION	>8	BROTH DILUTION
14673_5#5	12F	PATH492	GPS_US_PATH492	GLOBAL STRAIN BANK	Y	ASIA	MONGOLIA	_	_	_	EMORY UNIVERSITY	_	2003	_	_	_	CSF	_	_	QUELLUNG	BROTH DILUTION	<0.03	BROTH DILUTION	<0.03	BROTH DILUTION	<0.06	BROTH DILUTION	<0.5	_	_	_	_	BROTH DILUTION	0.06	BROTH DILUTION	0.06	_	_	_	_	_	_	_	_	_	_	BROTH DILUTION	<2	BROTH DILUTION
14673_5#6	8	PATH493	GPS_US_PATH493	GLOBAL STRAIN BANK	Y	ASIA	MONGOLIA	_	_	_	EMORY UNIVERSITY	_	2002	_	_	_	CSF	_	_	QUELLUNG	BROTH DILUTION	<0.03	BROTH DILUTION	<0.03	BROTH DILUTION	<0.06	BROTH DILUTION	<0.5	_	_	_	_	BROTH DILUTION	0.03	BROTH DILUTION	0.06	_	_	_	_	_	_	_	_	_	_	BROTH DILUTION	>8	BROTH DILUTION
14723_1#70	6C	PATH2134	GPS_US_PATH2134	GLOBAL STRAIN BANK	Y	NORTH AMERICA	CANADA	QUEBEC	_	_	EMORY UNIVERSITY	_	2009	_	46	_	BLOOD	_	_	QUELLUNG	_	_	_	_	_	_	_	_	_	_	_	_	_	_	_	_	_	_	_	_	_	_	_	_	_	_	_	_	_
14723_1#71	6C	PATH2135	GPS_US_PATH2135	GLOBAL STRAIN BANK	Y	NORTH AMERICA	CANADA	QUEBEC	_	_	EMORY UNIVERSITY	_	2009	_	87	_	BLOOD	_	_	QUELLUNG	_	_	_	_	_	_	_	_	_	_	_	_	_	_	_	_	_	_	_	_	_	_	_	_	_	_	_	_	_
14723_1#72	6C	PATH2136	GPS_US_PATH2136	GLOBAL STRAIN BANK	Y	NORTH AMERICA	CANADA	QUEBEC	_	_	EMORY UNIVERSITY	_	2009	_	82	_	BLOOD	_	_	QUELLUNG	_	_	_	_	_	_	_	_	_	_	_	_	_	_	_	_	_	_	_	_	_	_	_	_	_	_	_	_	_
14723_1#73	6C	PATH2137	GPS_US_PATH2137	GLOBAL STRAIN BANK	Y	NORTH AMERICA	CANADA	QUEBEC	_	_	EMORY UNIVERSITY	_	2009	_	84	_	BLOOD	_	_	QUELLUNG	_	_	_	_	_	_	_	_	_	_	_	_	_	_	_	_	_	_	_	_	_	_	_	_	_	_	_	_	_
14723_1#74	6A	PATH2138	GPS_US_PATH2138	GLOBAL STRAIN BANK	Y	NORTH AMERICA	CANADA	QUEBEC	_	_	EMORY UNIVERSITY	_	2009	_	1	_	BLOOD	_	_	QUELLUNG	_	_	_	_	_	_	_	_	_	_	_	_	_	_	_	_	_	_	_	_	_	_	_	_	_	_	_	_	_
14723_1#75	6A	PATH2139	GPS_US_PATH2139	GLOBAL STRAIN BANK	Y	NORTH AMERICA	CANADA	QUEBEC	_	_	EMORY UNIVERSITY	_	2009	_	79	PNEUMONIA	PLEURAL FLUID	_	_	QUELLUNG	_	_	_	_	_	_	_	_	_	_	_	_	_	_	_	_	_	_	_	_	_	_	_	_	_	_	_	_	_
14723_1#76	6A	PATH2140	GPS_US_PATH2140	GLOBAL STRAIN BANK	Y	NORTH AMERICA	CANADA	QUEBEC	_	_	EMORY UNIVERSITY	_	2009	_	76	_	BLOOD	_	_	QUELLUNG	_	_	_	_	_	_	_	_	_	_	_	_	_	_	_	_	_	_	_	_	_	_	_	_	_	_	_	_	_
14723_1#61	6C	PATH2125	GPS_US_PATH2125	GLOBAL STRAIN BANK	Y	NORTH AMERICA	CANADA	QUEBEC	_	_	EMORY UNIVERSITY	_	2008	_	56	_	BLOOD	_	_	QUELLUNG	_	_	_	_	_	_	_	_	_	_	_	_	_	_	_	_	_	_	_	_	_	_	_	_	_	_	_	_	_
14723_1#62	6C	PATH2126	GPS_US_PATH2126	GLOBAL STRAIN BANK	Y	NORTH AMERICA	CANADA	QUEBEC	_	_	EMORY UNIVERSITY	_	2008	_	2	_	BLOOD	_	_	QUELLUNG	_	_	_	_	_	_	_	_	_	_	_	_	_	_	_	_	_	_	_	_	_	_	_	_	_	_	_	_	_
14723_1#63	6A	PATH2127	GPS_US_PATH2127	GLOBAL STRAIN BANK	Y	NORTH AMERICA	CANADA	QUEBEC	_	_	EMORY UNIVERSITY	_	2008	_	92	_	BLOOD	_	_	QUELLUNG	_	_	_	_	_	_	_	_	_	_	_	_	_	_	_	_	_	_	_	_	_	_	_	_	_	_	_	_	_
14723_1#64	6C	PATH2128	GPS_US_PATH2128	GLOBAL STRAIN BANK	Y	NORTH AMERICA	CANADA	QUEBEC	_	_	EMORY UNIVERSITY	_	2008	_	5	_	ASCITIC FLUID	_	_	QUELLUNG	_	_	_	_	_	_	_	_	_	_	_	_	_	_	_	_	_	_	_	_	_	_	_	_	_	_	_	_	_
14723_1#65	6A	PATH2129	GPS_US_PATH2129	GLOBAL STRAIN BANK	Y	NORTH AMERICA	CANADA	QUEBEC	_	_	EMORY UNIVERSITY	_	2008	_	69	_	OTHER	_	_	QUELLUNG	_	_	_	_	_	_	_	_	_	_	_	_	_	_	_	_	_	_	_	_	_	_	_	_	_	_	_	_	_
14723_1#66	6C	PATH2130	GPS_US_PATH2130	GLOBAL STRAIN BANK	Y	NORTH AMERICA	CANADA	QUEBEC	_	_	EMORY UNIVERSITY	_	2008	_	76	_	BLOOD	_	_	QUELLUNG	_	_	_	_	_	_	_	_	_	_	_	_	_	_	_	_	_	_	_	_	_	_	_	_	_	_	_	_	_
14723_1#67	6A	PATH2131	GPS_US_PATH2131	GLOBAL STRAIN BANK	Y	NORTH AMERICA	CANADA	QUEBEC	_	_	EMORY UNIVERSITY	_	2008	_	84	_	BLOOD	_	_	QUELLUNG	_	_	_	_	_	_	_	_	_	_	_	_	_	_	_	_	_	_	_	_	_	_	_	_	_	_	_	_	_
14723_1#68	6C	PATH2132	GPS_US_PATH2132	GLOBAL STRAIN BANK	Y	NORTH AMERICA	CANADA	QUEBEC	_	_	EMORY UNIVERSITY	_	2008	_	2	_	BLOOD	_	_	QUELLUNG	_	_	_	_	_	_	_	_	_	_	_	_	_	_	_	_	_	_	_	_	_	_	_	_	_	_	_	_	_
14723_1#69	6C	PATH2133	GPS_US_PATH2133	GLOBAL STRAIN BANK	Y	NORTH AMERICA	CANADA	QUEBEC	_	_	EMORY UNIVERSITY	_	2008	_	62	_	BLOOD	_	_	QUELLUNG	_	_	_	_	_	_	_	_	_	_	_	_	_	_	_	_	_	_	_	_	_	_	_	_	_	_	_	_	_
15608_3#70	18C	841P	GPS_SI_841_P	NATIONAL IBD	Y	EUROPE	SLOVENIA	LJUBLJANA	NOTRANJE GORICE	UMC LJUBLJANA	NATIONAL LABORATORY OF HEALTH ENVIRONMENT AND FOOD	SEP	2013	F	2	OTITIS MEDIA	BLOOD	_	_	QUELLUNG	ETEST	0.023	_	_	ETEST	0.016	ETEST	0.016	ETEST	0.032	_	_	ETEST	0.094	DISC DIFFUSION	24	ETEST	0.19	DISC DIFFUSION	22	_	_	ETEST	1.5	ETEST	4	ETEST	0.125	_
15608_4#20	1	897P	GPS_SI_897_P	NATIONAL IBD	Y	EUROPE	SLOVENIA	MURSKA SOBOTA	BOGOJINA	MURSKA SOBOTA GENERAL HOSPITAL	NATIONAL LABORATORY OF HEALTH ENVIRONMENT AND FOOD	JUN	2014	F	2	_	BLOOD	_	_	QUELLUNG	ETEST	0.023	_	_	ETEST	0.023	ETEST	0.023	ETEST	0.023	_	_	ETEST	0.19	DISC DIFFUSION	23	ETEST	0.19	DISC DIFFUSION	22	_	_	ETEST	1	ETEST	2	ETEST	0.125	_
15608_3#89	9V	865P	GPS_SI_865_P	NATIONAL IBD	Y	EUROPE	SLOVENIA	SLOVENJ GRADEC	DRAVOGRAD	SLOVENJ GRADEC GENERAL HOSPITAL	NATIONAL LABORATORY OF HEALTH ENVIRONMENT AND FOOD	DEC	2013	M	4	_	BLOOD	_	_	QUELLUNG	ETEST	0.016	_	_	ETEST	0.023	ETEST	0.016	ETEST	0.023	_	_	ETEST	0.125	DISC DIFFUSION	24	ETEST	>=32	DISC DIFFUSION	21	_	_	ETEST	1	ETEST	3	ETEST	0.125	_
15608_4#25	19F	902P	GPS_SI_902_P	NATIONAL IBD	Y	EUROPE	SLOVENIA	MURSKA SOBOTA	LENDAVA	MURSKA SOBOTA GENERAL HOSPITAL	NATIONAL LABORATORY OF HEALTH ENVIRONMENT AND FOOD	JUL	2014	M	1	_	BLOOD	_	_	QUELLUNG	ETEST	0.032	_	_	ETEST	0.047	ETEST	0.047	ETEST	0.064	_	_	ETEST	>256	DISC DIFFUSION	6	ETEST	0.125	DISC DIFFUSION	22	_	_	ETEST	1	ETEST	4	ETEST	48	_
15608_3#55	14	817P	GPS_SI_817_P	NATIONAL IBD	Y	EUROPE	SLOVENIA	LJUBLJANA	PLANINA	UMC LJUBLJANA	NATIONAL LABORATORY OF HEALTH ENVIRONMENT AND FOOD	JAN	2013	F	1	_	BLOOD	_	_	QUELLUNG	ETEST	0.023	_	_	ETEST	0.016	ETEST	0.016	ETEST	0.023	_	_	ETEST	>256	DISC DIFFUSION	6	ETEST	0.19	DISC DIFFUSION	22	_	_	ETEST	1	ETEST	3	ETEST	32	_
15608_4#12	18C	885P	GPS_SI_885_P	NATIONAL IBD	Y	EUROPE	SLOVENIA	MARIBOR	MARIBOR	UMC MARIBOR	NATIONAL LABORATORY OF HEALTH ENVIRONMENT AND FOOD	APR	2014	F	3	_	BLOOD	_	_	QUELLUNG	ETEST	0.016	_	_	ETEST	0.016	ETEST	0.016	ETEST	0.016	_	_	ETEST	0.125	DISC DIFFUSION	23	ETEST	0.125	DISC DIFFUSION	22	_	_	ETEST	1.5	ETEST	2	ETEST	0.125	_
15608_3#47	19A	795P	GPS_SI_795_P	NATIONAL IBD	Y	EUROPE	SLOVENIA	MARIBOR	MARIBOR	UMC MARIBOR	NATIONAL LABORATORY OF HEALTH ENVIRONMENT AND FOOD	JUL	2012	F	1	OTHER	BLOOD	_	_	QUELLUNG	ETEST	4	_	_	ETEST	32	ETEST	12	ETEST	48	_	_	ETEST	>256	DISC DIFFUSION	6	ETEST	6	DISC DIFFUSION	23	_	_	ETEST	1	ETEST	4	ETEST	12	_
15608_3#44	6B	792P	GPS_SI_792_P	NATIONAL IBD	Y	EUROPE	SLOVENIA	MURSKA SOBOTA	MALA NEDELJA	MURSKA SOBOTA GENERAL HOSPITAL	NATIONAL LABORATORY OF HEALTH ENVIRONMENT AND FOOD	JUN	2012	F	1	_	BLOOD	_	_	QUELLUNG	ETEST	0.023	_	_	ETEST	0.016	ETEST	0.023	ETEST	0.023	_	_	ETEST	0.125	DISC DIFFUSION	22	ETEST	0.25	DISC DIFFUSION	21	_	_	ETEST	1	ETEST	2	ETEST	0.094	_
15608_3#46	14	794P	GPS_SI_794_P	NATIONAL IBD	Y	EUROPE	SLOVENIA	MARIBOR	SPODNJI DUPLEK	UMC MARIBOR	NATIONAL LABORATORY OF HEALTH ENVIRONMENT AND FOOD	AUG	2012	F	1	OTHER	OTHER	_	_	QUELLUNG	ETEST	0.023	_	_	ETEST	0.016	ETEST	0.023	ETEST	0.023	_	_	ETEST	8	DISC DIFFUSION	23	ETEST	0.19	DISC DIFFUSION	20	_	_	ETEST	1	ETEST	3	ETEST	0.125	_
15608_3#42	14	790P	GPS_SI_790_P	NATIONAL IBD	Y	EUROPE	SLOVENIA	MARIBOR	KOG	JO_E POTR_ GENERAL HOSPITAL OF PTUJ	NATIONAL LABORATORY OF HEALTH ENVIRONMENT AND FOOD	JUN	2012	M	1	OTHER	BLOOD	_	_	QUELLUNG	ETEST	1	_	_	ETEST	0.75	ETEST	0.5	ETEST	3	_	_	ETEST	>256	DISC DIFFUSION	6	ETEST	8	DISC DIFFUSION	22	_	_	ETEST	0.75	ETEST	3	ETEST	32	_
15608_3#85	19F	861P	GPS_SI_861_P	NATIONAL IBD	Y	EUROPE	SLOVENIA	LJUBLJANA	BLEJSKA DOBRAVA	UMC LJUBLJANA	NATIONAL LABORATORY OF HEALTH ENVIRONMENT AND FOOD	DEC	2013	M	1	_	OTHER	_	_	QUELLUNG	ETEST	1.5	_	_	ETEST	0.75	ETEST	0.75	ETEST	4	_	_	ETEST	>256	DISC DIFFUSION	6	ETEST	0.19	DISC DIFFUSION	20	_	_	ETEST	1	ETEST	4	ETEST	32	_
15608_3#62	23F	831P	GPS_SI_831_P	NATIONAL IBD	Y	EUROPE	SLOVENIA	JESENICE	JESENICE	JESENICE GENERAL HOSPITAL	NATIONAL LABORATORY OF HEALTH ENVIRONMENT AND FOOD	APR	2013	F	2	BACTERAEMIA	BLOOD	_	_	QUELLUNG	ETEST	0.016	_	_	ETEST	0.023	ETEST	0.016	ETEST	0.023	_	_	ETEST	0.125	DISC DIFFUSION	24	ETEST	0.125	DISC DIFFUSION	22	_	_	ETEST	1	ETEST	3	ETEST	0.125	_
15608_3#72	7F	843P	GPS_SI_843_P	NATIONAL IBD	Y	EUROPE	SLOVENIA	JESENICE	JESENICE	JESENICE GENERAL HOSPITAL	NATIONAL LABORATORY OF HEALTH ENVIRONMENT AND FOOD	OCT	2013	F	2	_	BLOOD	_	_	QUELLUNG	ETEST	0.016	_	_	ETEST	0.023	ETEST	0.023	ETEST	0.032	_	_	ETEST	0.125	DISC DIFFUSION	21	ETEST	0.25	DISC DIFFUSION	21	_	_	ETEST	1	ETEST	3	ETEST	0.125	_
15608_3#74	6A	848P	GPS_SI_848_P	NATIONAL IBD	Y	EUROPE	SLOVENIA	JESENICE	JESENICE	JESENICE GENERAL HOSPITAL	NATIONAL LABORATORY OF HEALTH ENVIRONMENT AND FOOD	OCT	2013	M	2	PNEUMONIA	BLOOD	_	_	QUELLUNG	ETEST	0.023	_	_	ETEST	0.023	ETEST	0.016	ETEST	0.032	_	_	ETEST	0.19	DISC DIFFUSION	23	ETEST	0.125	DISC DIFFUSION	22	_	_	ETEST	0.75	ETEST	3	ETEST	0.125	_
15608_3#65	6A	836P	GPS_SI_836_P	NATIONAL IBD	Y	EUROPE	SLOVENIA	MARIBOR	PRAGERSKO	UMC MARIBOR	NATIONAL LABORATORY OF HEALTH ENVIRONMENT AND FOOD	JUL	2013	M	3	_	BLOOD	_	_	QUELLUNG	ETEST	0.016	_	_	ETEST	0.023	ETEST	0.016	ETEST	0.023	_	_	ETEST	0.094	DISC DIFFUSION	25	ETEST	0.125	DISC DIFFUSION	24	_	_	ETEST	1	ETEST	3	ETEST	0.094	_
15608_4#11	19F	884P	GPS_SI_884_P	NATIONAL IBD	Y	EUROPE	SLOVENIA	SLOVENJ GRADEC	VELENJE	SLOVENJ GRADEC GENERAL HOSPITAL	NATIONAL LABORATORY OF HEALTH ENVIRONMENT AND FOOD	APR	2014	F	2	_	BLOOD	_	_	QUELLUNG	ETEST	0.094	_	_	ETEST	0.125	ETEST	0.064	ETEST	0.125	_	_	ETEST	0.125	DISC DIFFUSION	22	ETEST	0.19	DISC DIFFUSION	21	_	_	ETEST	1.5	ETEST	2	ETEST	24	_
15608_4#1	8	873P	GPS_SI_873_P	NATIONAL IBD	Y	EUROPE	SLOVENIA	LJUBLJANA	VELENJE	CELJE GENERAL HOSPITAL	NATIONAL LABORATORY OF HEALTH ENVIRONMENT AND FOOD	FEB	2014	F	1	_	BLOOD	_	_	QUELLUNG	ETEST	0.023	_	_	ETEST	0.023	ETEST	0.023	ETEST	0.032	_	_	ETEST	0.125	DISC DIFFUSION	23	ETEST	0.19	DISC DIFFUSION	22	_	_	ETEST	1	ETEST	3	ETEST	0.125	_
15608_3#69	23F	840P	GPS_SI_840_P	NATIONAL IBD	Y	EUROPE	SLOVENIA	SLOVENJ GRADEC	VELENJE	SLOVENJ GRADEC GENERAL HOSPITAL	NATIONAL LABORATORY OF HEALTH ENVIRONMENT AND FOOD	SEP	2013	F	1	_	BLOOD	_	_	QUELLUNG	ETEST	0.016	_	_	ETEST	0.023	ETEST	0.023	ETEST	0.032	_	_	ETEST	0.125	DISC DIFFUSION	23	ETEST	0.38	DISC DIFFUSION	22	_	_	ETEST	0.75	ETEST	4	ETEST	0.125	_
15608_3#34	18C	781P	GPS_SI_781_P	NATIONAL IBD	Y	EUROPE	SLOVENIA	LJUBLJANA	VELENJE	UMC LJUBLJANA	NATIONAL LABORATORY OF HEALTH ENVIRONMENT AND FOOD	APR	2012	M	_	_	BLOOD	_	_	QUELLUNG	ETEST	0.023	_	_	ETEST	0.023	ETEST	0.023	ETEST	0.047	_	_	ETEST	0.125	DISC DIFFUSION	20	ETEST	0.125	DISC DIFFUSION	20	_	_	ETEST	1	ETEST	3	ETEST	0.094	_
15608_3#43	14	791P	GPS_SI_791_P	NATIONAL IBD	Y	EUROPE	SLOVENIA	SLOVENJ GRADEC	VELENJE	SLOVENJ GRADEC GENERAL HOSPITAL	NATIONAL LABORATORY OF HEALTH ENVIRONMENT AND FOOD	JUN	2012	M	1	_	BLOOD	_	_	QUELLUNG	ETEST	0.023	_	_	ETEST	0.016	ETEST	0.016	ETEST	0.023	_	_	ETEST	6	DISC DIFFUSION	22	ETEST	0.125	DISC DIFFUSION	20	_	_	ETEST	1	ETEST	3	ETEST	0.094	_
13353_7#63	35B	2012215605	2012215605	ACTIVE_BACTERIAL_CORE_SURVEILLANCE	Y	NORTH AMERICA	UNITED STATES	MINNESOTA	_	_	CDC	JAN	2012	_	19-64	_	BLOOD	_	_	QUELLUNG	BROTH DILUTION	2	BROTH DILUTION	4	BROTH DILUTION	1	BROTH DILUTION	1	BROTH DILUTION	2	BROTH DILUTION	1	BROTH DILUTION	8	BROTH DILUTION	0.06	BROTH DILUTION	0.25	BROTH DILUTION	0.5	BROTH DILUTION	2	BROTH DILUTION	2	BROTH DILUTION	4	BROTH DILUTION	0.5	BROTH DILUTION
13353_7#64	33F	2012215622	2012215622	ACTIVE_BACTERIAL_CORE_SURVEILLANCE	Y	NORTH AMERICA	UNITED STATES	MINNESOTA	_	_	CDC	FEB	2012	_	19-64	_	BLOOD	_	_	QUELLUNG	BROTH DILUTION	0.03	BROTH DILUTION	0.03	BROTH DILUTION	0.06	BROTH DILUTION	0.03	BROTH DILUTION	0.5	BROTH DILUTION	0.06	BROTH DILUTION	8	BROTH DILUTION	0.06	BROTH DILUTION	2	BROTH DILUTION	0.5	BROTH DILUTION	2	BROTH DILUTION	2	BROTH DILUTION	4	BROTH DILUTION	0.25	BROTH DILUTION
13353_7#65	11A	2012215639	2012215639	ACTIVE_BACTERIAL_CORE_SURVEILLANCE	Y	NORTH AMERICA	UNITED STATES	MINNESOTA	_	_	CDC	FEB	2012	_	19-64	_	BLOOD	_	_	QUELLUNG	BROTH DILUTION	0.03	BROTH DILUTION	0.03	BROTH DILUTION	0.06	BROTH DILUTION	0.03	BROTH DILUTION	0.5	BROTH DILUTION	0.06	BROTH DILUTION	8	BROTH DILUTION	0.06	BROTH DILUTION	0.25	BROTH DILUTION	0.5	BROTH DILUTION	2	BROTH DILUTION	2	BROTH DILUTION	4	BROTH DILUTION	0.5	BROTH DILUTION
13353_7#67	9N	2012219771	2012219771	ACTIVE_BACTERIAL_CORE_SURVEILLANCE	Y	NORTH AMERICA	UNITED STATES	MINNESOTA	_	_	CDC	MAR	2012	_	19-64	_	BLOOD	_	_	QUELLUNG	BROTH DILUTION	0.03	BROTH DILUTION	0.03	BROTH DILUTION	0.06	BROTH DILUTION	0.03	BROTH DILUTION	0.5	BROTH DILUTION	0.06	BROTH DILUTION	0.06	BROTH DILUTION	0.12	BROTH DILUTION	0.25	BROTH DILUTION	0.5	BROTH DILUTION	2	BROTH DILUTION	2	BROTH DILUTION	4	BROTH DILUTION	0.5	BROTH DILUTION
13353_7#69	19A	2012219806	2012219806	ACTIVE_BACTERIAL_CORE_SURVEILLANCE	Y	NORTH AMERICA	UNITED STATES	MINNESOTA	_	_	CDC	APR	2012	_	>=65	_	BLOOD	_	_	QUELLUNG	BROTH DILUTION	0.12	BROTH DILUTION	0.12	BROTH DILUTION	0.06	BROTH DILUTION	0.06	BROTH DILUTION	0.5	BROTH DILUTION	0.06	BROTH DILUTION	32	BROTH DILUTION	0.06	BROTH DILUTION	4	BROTH DILUTION	0.25	BROTH DILUTION	2	BROTH DILUTION	2	BROTH DILUTION	4	BROTH DILUTION	0.25	BROTH DILUTION
13353_7#70	20	2012219822	2012219822	ACTIVE_BACTERIAL_CORE_SURVEILLANCE	Y	NORTH AMERICA	UNITED STATES	MINNESOTA	_	_	CDC	APR	2012	_	19-64	_	BLOOD	_	_	QUELLUNG	BROTH DILUTION	0.03	BROTH DILUTION	0.03	BROTH DILUTION	0.06	BROTH DILUTION	0.03	BROTH DILUTION	0.5	BROTH DILUTION	0.06	BROTH DILUTION	0.06	BROTH DILUTION	0.06	BROTH DILUTION	0.25	BROTH DILUTION	0.5	BROTH DILUTION	2	BROTH DILUTION	2	BROTH DILUTION	4	BROTH DILUTION	0.5	BROTH DILUTION
13353_7#72	11A	2012219856	2012219856	ACTIVE_BACTERIAL_CORE_SURVEILLANCE	Y	NORTH AMERICA	UNITED STATES	MINNESOTA	_	_	CDC	MAY	2012	_	19-64	_	BLOOD	_	_	QUELLUNG	BROTH DILUTION	0.03	BROTH DILUTION	0.03	BROTH DILUTION	0.06	BROTH DILUTION	0.03	BROTH DILUTION	0.5	BROTH DILUTION	0.06	BROTH DILUTION	0.06	BROTH DILUTION	0.12	BROTH DILUTION	4	BROTH DILUTION	0.5	BROTH DILUTION	2	BROTH DILUTION	2	BROTH DILUTION	4	BROTH DILUTION	0.25	BROTH DILUTION
13353_7#73	35B	2012224861	2012224861	ACTIVE_BACTERIAL_CORE_SURVEILLANCE	Y	NORTH AMERICA	UNITED STATES	MINNESOTA	_	_	CDC	JUN	2012	_	19-64	_	BLOOD	_	_	QUELLUNG	BROTH DILUTION	2	BROTH DILUTION	4	BROTH DILUTION	1	BROTH DILUTION	1	BROTH DILUTION	2	BROTH DILUTION	1	BROTH DILUTION	8	BROTH DILUTION	0.06	BROTH DILUTION	0.25	BROTH DILUTION	0.5	BROTH DILUTION	2	BROTH DILUTION	2	BROTH DILUTION	4	BROTH DILUTION	0.5	BROTH DILUTION
13353_7#92	35B	2013201129	2013201129	ACTIVE_BACTERIAL_CORE_SURVEILLANCE	Y	NORTH AMERICA	UNITED STATES	MINNESOTA	_	_	CDC	SEP	2012	_	19-64	_	BLOOD	_	_	QUELLUNG	BROTH DILUTION	1	BROTH DILUTION	2	BROTH DILUTION	1	BROTH DILUTION	1	BROTH DILUTION	2	BROTH DILUTION	0.5	BROTH DILUTION	0.06	BROTH DILUTION	0.12	BROTH DILUTION	0.25	BROTH DILUTION	0.5	BROTH DILUTION	2	BROTH DILUTION	2	BROTH DILUTION	4	BROTH DILUTION	0.5	BROTH DILUTION
13414_1#57	21	2012224830	2012224830	ACTIVE_BACTERIAL_CORE_SURVEILLANCE	Y	NORTH AMERICA	UNITED STATES	MINNESOTA	_	_	CDC	JAN	2012	_	<5	_	BLOOD	_	_	QUELLUNG	BROTH DILUTION	0.03	BROTH DILUTION	0.03	BROTH DILUTION	0.06	BROTH DILUTION	0.03	BROTH DILUTION	0.5	BROTH DILUTION	0.06	BROTH DILUTION	0.06	BROTH DILUTION	0.06	BROTH DILUTION	0.25	BROTH DILUTION	0.5	BROTH DILUTION	2	BROTH DILUTION	2	BROTH DILUTION	4	BROTH DILUTION	0.5	BROTH DILUTION
13414_1#58	22F	2012224843	2012224843	ACTIVE_BACTERIAL_CORE_SURVEILLANCE	Y	NORTH AMERICA	UNITED STATES	MINNESOTA	_	_	CDC	MAY	2012	_	<5	_	BLOOD	_	_	QUELLUNG	BROTH DILUTION	0.03	BROTH DILUTION	0.03	BROTH DILUTION	0.06	BROTH DILUTION	0.03	BROTH DILUTION	0.5	BROTH DILUTION	0.06	BROTH DILUTION	0.06	BROTH DILUTION	0.12	BROTH DILUTION	0.12	BROTH DILUTION	0.5	BROTH DILUTION	2	BROTH DILUTION	2	BROTH DILUTION	4	BROTH DILUTION	0.5	BROTH DILUTION
13414_1#59	35B	2012224849	2012224849	ACTIVE_BACTERIAL_CORE_SURVEILLANCE	Y	NORTH AMERICA	UNITED STATES	MINNESOTA	_	_	CDC	MAY	2012	_	<5	_	BLOOD	_	_	QUELLUNG	BROTH DILUTION	2	BROTH DILUTION	4	BROTH DILUTION	1	BROTH DILUTION	1	BROTH DILUTION	2	BROTH DILUTION	0.5	BROTH DILUTION	8	BROTH DILUTION	0.12	BROTH DILUTION	0.25	BROTH DILUTION	0.5	BROTH DILUTION	2	BROTH DILUTION	2	BROTH DILUTION	4	BROTH DILUTION	0.5	BROTH DILUTION
13414_1#60	21	2012224855	2012224855	ACTIVE_BACTERIAL_CORE_SURVEILLANCE	Y	NORTH AMERICA	UNITED STATES	MINNESOTA	_	_	CDC	JUN	2012	_	<5	_	BLOOD	_	_	QUELLUNG	BROTH DILUTION	0.03	BROTH DILUTION	0.03	BROTH DILUTION	0.06	BROTH DILUTION	0.03	BROTH DILUTION	0.5	BROTH DILUTION	0.06	BROTH DILUTION	0.06	BROTH DILUTION	0.12	BROTH DILUTION	0.25	BROTH DILUTION	0.5	BROTH DILUTION	2	BROTH DILUTION	2	BROTH DILUTION	4	BROTH DILUTION	0.5	BROTH DILUTION
13414_1#62	22F	2012224867	2012224867	ACTIVE_BACTERIAL_CORE_SURVEILLANCE	Y	NORTH AMERICA	UNITED STATES	MINNESOTA	_	_	CDC	JUN	2012	_	<5	_	BLOOD	_	_	QUELLUNG	BROTH DILUTION	0.03	BROTH DILUTION	0.03	BROTH DILUTION	0.06	BROTH DILUTION	0.03	BROTH DILUTION	0.5	BROTH DILUTION	0.06	BROTH DILUTION	0.06	BROTH DILUTION	0.12	BROTH DILUTION	0.12	BROTH DILUTION	0.5	BROTH DILUTION	2	BROTH DILUTION	2	BROTH DILUTION	4	BROTH DILUTION	0.5	BROTH DILUTION
13414_1#63	3	2012224883	2012224883	ACTIVE_BACTERIAL_CORE_SURVEILLANCE	Y	NORTH AMERICA	UNITED STATES	MINNESOTA	_	_	CDC	JUL	2012	_	<5	_	BLOOD	_	_	QUELLUNG	BROTH DILUTION	0.03	BROTH DILUTION	0.03	BROTH DILUTION	0.06	BROTH DILUTION	0.03	BROTH DILUTION	0.5	BROTH DILUTION	0.06	BROTH DILUTION	0.06	BROTH DILUTION	0.06	BROTH DILUTION	0.25	BROTH DILUTION	0.5	BROTH DILUTION	2	BROTH DILUTION	2	BROTH DILUTION	4	BROTH DILUTION	0.5	BROTH DILUTION
13414_1#64	15B	2012217854	2012217854	ACTIVE_BACTERIAL_CORE_SURVEILLANCE	Y	NORTH AMERICA	UNITED STATES	MINNESOTA	_	_	CDC	JUL	2012	_	<5	_	BLOOD	_	_	QUELLUNG	BROTH DILUTION	0.03	BROTH DILUTION	0.03	BROTH DILUTION	0.06	BROTH DILUTION	0.03	BROTH DILUTION	0.5	BROTH DILUTION	0.06	BROTH DILUTION	0.06	BROTH DILUTION	0.12	BROTH DILUTION	0.25	BROTH DILUTION	0.5	BROTH DILUTION	2	BROTH DILUTION	2	BROTH DILUTION	4	BROTH DILUTION	0.5	BROTH DILUTION
13414_1#65	38	2012224895	2012224895	ACTIVE_BACTERIAL_CORE_SURVEILLANCE	Y	NORTH AMERICA	UNITED STATES	MINNESOTA	_	_	CDC	JUL	2012	_	<5	_	BLOOD	_	_	QUELLUNG	BROTH DILUTION	0.03	BROTH DILUTION	0.03	BROTH DILUTION	0.06	BROTH DILUTION	0.03	BROTH DILUTION	0.5	BROTH DILUTION	0.06	BROTH DILUTION	0.06	BROTH DILUTION	0.06	BROTH DILUTION	0.25	BROTH DILUTION	0.5	BROTH DILUTION	2	BROTH DILUTION	2	BROTH DILUTION	2	BROTH DILUTION	0.5	BROTH DILUTION
13414_1#81	18C	2013201122	2013201122	ACTIVE_BACTERIAL_CORE_SURVEILLANCE	Y	NORTH AMERICA	UNITED STATES	MINNESOTA	_	_	CDC	AUG	2012	_	<5	_	BLOOD	_	_	QUELLUNG	BROTH DILUTION	0.03	BROTH DILUTION	0.03	BROTH DILUTION	0.06	BROTH DILUTION	0.03	BROTH DILUTION	0.5	BROTH DILUTION	0.06	BROTH DILUTION	0.03	BROTH DILUTION	0.06	BROTH DILUTION	0.25	BROTH DILUTION	0.25	BROTH DILUTION	2	BROTH DILUTION	2	BROTH DILUTION	2	BROTH DILUTION	0.25	BROTH DILUTION
13414_1#82	23A	2013208476	2013208476	ACTIVE_BACTERIAL_CORE_SURVEILLANCE	Y	NORTH AMERICA	UNITED STATES	MINNESOTA	_	_	CDC	SEP	2012	_	<5	_	BLOOD	_	_	QUELLUNG	BROTH DILUTION	0.03	BROTH DILUTION	0.03	BROTH DILUTION	0.06	BROTH DILUTION	0.03	BROTH DILUTION	0.5	BROTH DILUTION	0.06	BROTH DILUTION	0.06	BROTH DILUTION	0.12	BROTH DILUTION	0.25	BROTH DILUTION	0.5	BROTH DILUTION	2	BROTH DILUTION	2	BROTH DILUTION	4	BROTH DILUTION	0.5	BROTH DILUTION
13414_1#83	12F	2013208478	2013208478	ACTIVE_BACTERIAL_CORE_SURVEILLANCE	Y	NORTH AMERICA	UNITED STATES	MINNESOTA	_	_	CDC	SEP	2012	_	<5	_	BLOOD	_	_	QUELLUNG	BROTH DILUTION	0.03	BROTH DILUTION	0.03	BROTH DILUTION	0.06	BROTH DILUTION	0.03	BROTH DILUTION	0.5	BROTH DILUTION	0.06	BROTH DILUTION	8	BROTH DILUTION	0.06	BROTH DILUTION	0.25	BROTH DILUTION	0.5	BROTH DILUTION	2	BROTH DILUTION	2	BROTH DILUTION	4	BROTH DILUTION	0.5	BROTH DILUTION
13414_1#84	15C	2013208489	2013208489	ACTIVE_BACTERIAL_CORE_SURVEILLANCE	Y	NORTH AMERICA	UNITED STATES	MINNESOTA	_	_	CDC	OCT	2012	_	<5	_	CSF	_	_	QUELLUNG	BROTH DILUTION	0.03	BROTH DILUTION	0.03	BROTH DILUTION	0.06	BROTH DILUTION	0.03	BROTH DILUTION	0.5	BROTH DILUTION	0.06	BROTH DILUTION	0.06	BROTH DILUTION	0.12	BROTH DILUTION	0.25	BROTH DILUTION	0.5	BROTH DILUTION	2	BROTH DILUTION	2	BROTH DILUTION	4	BROTH DILUTION	0.5	BROTH DILUTION
13414_1#85	15B	2013208490	2013208490	ACTIVE_BACTERIAL_CORE_SURVEILLANCE	Y	NORTH AMERICA	UNITED STATES	MINNESOTA	_	_	CDC	OCT	2012	_	<5	_	BLOOD	_	_	QUELLUNG	BROTH DILUTION	0.03	BROTH DILUTION	0.03	BROTH DILUTION	0.06	BROTH DILUTION	0.03	BROTH DILUTION	0.5	BROTH DILUTION	0.06	BROTH DILUTION	0.06	BROTH DILUTION	0.12	BROTH DILUTION	0.25	BROTH DILUTION	0.5	BROTH DILUTION	2	BROTH DILUTION	2	BROTH DILUTION	4	BROTH DILUTION	0.5	BROTH DILUTION
13414_1#86	38	2013208509	2013208509	ACTIVE_BACTERIAL_CORE_SURVEILLANCE	Y	NORTH AMERICA	UNITED STATES	MINNESOTA	_	_	CDC	OCT	2012	_	<5	_	BLOOD	_	_	QUELLUNG	BROTH DILUTION	0.03	BROTH DILUTION	0.03	BROTH DILUTION	0.06	BROTH DILUTION	0.03	BROTH DILUTION	0.5	BROTH DILUTION	0.06	BROTH DILUTION	0.06	BROTH DILUTION	0.12	BROTH DILUTION	0.25	BROTH DILUTION	0.5	BROTH DILUTION	2	BROTH DILUTION	2	BROTH DILUTION	4	BROTH DILUTION	0.5	BROTH DILUTION
13414_1#87	33F	2013208527	2013208527	ACTIVE_BACTERIAL_CORE_SURVEILLANCE	Y	NORTH AMERICA	UNITED STATES	MINNESOTA	_	_	CDC	OCT	2012	_	<5	_	BLOOD	_	_	QUELLUNG	BROTH DILUTION	0.03	BROTH DILUTION	0.03	BROTH DILUTION	0.06	BROTH DILUTION	0.03	BROTH DILUTION	0.5	BROTH DILUTION	0.06	BROTH DILUTION	8	BROTH DILUTION	0.12	BROTH DILUTION	2	BROTH DILUTION	0.5	BROTH DILUTION	2	BROTH DILUTION	2	BROTH DILUTION	4	BROTH DILUTION	0.25	BROTH DILUTION
13414_1#88	15B	2013208535	2013208535	ACTIVE_BACTERIAL_CORE_SURVEILLANCE	Y	NORTH AMERICA	UNITED STATES	MINNESOTA	_	_	CDC	OCT	2012	_	<5	_	BLOOD	_	_	QUELLUNG	BROTH DILUTION	0.03	BROTH DILUTION	0.03	BROTH DILUTION	0.06	BROTH DILUTION	0.03	BROTH DILUTION	0.5	BROTH DILUTION	0.06	BROTH DILUTION	0.06	BROTH DILUTION	0.12	BROTH DILUTION	0.5	BROTH DILUTION	0.5	BROTH DILUTION	2	BROTH DILUTION	2	BROTH DILUTION	4	BROTH DILUTION	0.5	BROTH DILUTION
13414_1#89	38	2013208537	2013208537	ACTIVE_BACTERIAL_CORE_SURVEILLANCE	Y	NORTH AMERICA	UNITED STATES	MINNESOTA	_	_	CDC	OCT	2012	_	<5	_	BLOOD	_	_	QUELLUNG	BROTH DILUTION	0.03	BROTH DILUTION	0.06	BROTH DILUTION	0.06	BROTH DILUTION	0.03	BROTH DILUTION	0.5	BROTH DILUTION	0.06	BROTH DILUTION	0.06	BROTH DILUTION	0.12	BROTH DILUTION	0.25	BROTH DILUTION	0.5	BROTH DILUTION	2	BROTH DILUTION	2	BROTH DILUTION	2	BROTH DILUTION	0.5	BROTH DILUTION
13414_1#90	38	2013208538	2013208538	ACTIVE_BACTERIAL_CORE_SURVEILLANCE	Y	NORTH AMERICA	UNITED STATES	MINNESOTA	_	_	CDC	OCT	2012	_	<5	_	BLOOD	_	_	QUELLUNG	BROTH DILUTION	0.03	BROTH DILUTION	0.03	BROTH DILUTION	0.06	BROTH DILUTION	0.03	BROTH DILUTION	0.5	BROTH DILUTION	0.06	BROTH DILUTION	0.06	BROTH DILUTION	0.06	BROTH DILUTION	0.12	BROTH DILUTION	0.5	BROTH DILUTION	2	BROTH DILUTION	2	BROTH DILUTION	2	BROTH DILUTION	0.5	BROTH DILUTION
13414_1#92	38	2013212823	2013212823	ACTIVE_BACTERIAL_CORE_SURVEILLANCE	Y	NORTH AMERICA	UNITED STATES	MINNESOTA	_	_	CDC	NOV	2012	_	<5	_	BLOOD	_	_	QUELLUNG	BROTH DILUTION	0.03	BROTH DILUTION	0.03	BROTH DILUTION	0.06	BROTH DILUTION	0.03	BROTH DILUTION	0.5	BROTH DILUTION	0.06	BROTH DILUTION	0.06	BROTH DILUTION	0.12	BROTH DILUTION	0.25	BROTH DILUTION	0.5	BROTH DILUTION	2	BROTH DILUTION	2	BROTH DILUTION	2	BROTH DILUTION	0.5	BROTH DILUTION
13414_1#93	22F	2013212827	2013212827	ACTIVE_BACTERIAL_CORE_SURVEILLANCE	Y	NORTH AMERICA	UNITED STATES	MINNESOTA	_	_	CDC	NOV	2012	_	<5	_	BLOOD	_	_	QUELLUNG	BROTH DILUTION	0.03	BROTH DILUTION	0.03	BROTH DILUTION	0.06	BROTH DILUTION	0.03	BROTH DILUTION	0.5	BROTH DILUTION	0.06	BROTH DILUTION	4	BROTH DILUTION	0.12	BROTH DILUTION	0.12	BROTH DILUTION	0.5	BROTH DILUTION	2	BROTH DILUTION	2	BROTH DILUTION	2	BROTH DILUTION	0.5	BROTH DILUTION
13414_2#75	10A	2012212051	2012212051	ACTIVE_BACTERIAL_CORE_SURVEILLANCE	Y	NORTH AMERICA	UNITED STATES	MINNESOTA	_	_	CDC	JAN	2012	_	<5	_	BLOOD	_	_	QUELLUNG	BROTH DILUTION	0.03	BROTH DILUTION	0.03	BROTH DILUTION	0.06	BROTH DILUTION	0.03	BROTH DILUTION	0.5	BROTH DILUTION	0.06	BROTH DILUTION	0.06	BROTH DILUTION	0.12	BROTH DILUTION	1	BROTH DILUTION	0.25	BROTH DILUTION	2	BROTH DILUTION	2	BROTH DILUTION	2	BROTH DILUTION	0.5	BROTH DILUTION
13414_3#34	33F	2012224889	2012224889	ACTIVE_BACTERIAL_CORE_SURVEILLANCE	Y	NORTH AMERICA	UNITED STATES	MINNESOTA	_	_	CDC	JUL	2012	_	5 to 18	_	BLOOD	_	_	QUELLUNG	BROTH DILUTION	0.03	BROTH DILUTION	0.03	BROTH DILUTION	0.06	BROTH DILUTION	0.03	BROTH DILUTION	0.5	BROTH DILUTION	0.06	BROTH DILUTION	8	BROTH DILUTION	0.12	BROTH DILUTION	1	BROTH DILUTION	0.5	BROTH DILUTION	2	BROTH DILUTION	2	BROTH DILUTION	4	BROTH DILUTION	0.25	BROTH DILUTION
13414_3#44	23A	2013212860	2013212860	ACTIVE_BACTERIAL_CORE_SURVEILLANCE	Y	NORTH AMERICA	UNITED STATES	MINNESOTA	_	_	CDC	DEC	2012	_	<5	_	BLOOD	_	_	QUELLUNG	BROTH DILUTION	0.25	BROTH DILUTION	0.06	BROTH DILUTION	0.12	BROTH DILUTION	0.12	BROTH DILUTION	0.5	BROTH DILUTION	0.06	BROTH DILUTION	0.06	BROTH DILUTION	0.06	BROTH DILUTION	1	BROTH DILUTION	0.5	BROTH DILUTION	2	BROTH DILUTION	2	BROTH DILUTION	4	BROTH DILUTION	0.25	BROTH DILUTION
13414_3#94	8	2012212058	2012212058	ACTIVE_BACTERIAL_CORE_SURVEILLANCE	Y	NORTH AMERICA	UNITED STATES	MINNESOTA	_	_	CDC	JAN	2012	_	19-64	_	BLOOD	_	_	QUELLUNG	BROTH DILUTION	0.03	BROTH DILUTION	0.03	BROTH DILUTION	0.06	BROTH DILUTION	0.03	BROTH DILUTION	0.5	BROTH DILUTION	0.06	BROTH DILUTION	0.06	BROTH DILUTION	0.06	BROTH DILUTION	0.25	BROTH DILUTION	0.5	BROTH DILUTION	2	BROTH DILUTION	2	BROTH DILUTION	2	BROTH DILUTION	0.25	BROTH DILUTION
13414_4#8	35B	2013212825	2013212825	ACTIVE_BACTERIAL_CORE_SURVEILLANCE	Y	NORTH AMERICA	UNITED STATES	MINNESOTA	_	_	CDC	NOV	2012	_	19-64	_	BLOOD	_	_	QUELLUNG	BROTH DILUTION	1	BROTH DILUTION	2	BROTH DILUTION	0.5	BROTH DILUTION	1	BROTH DILUTION	2	BROTH DILUTION	0.5	BROTH DILUTION	8	BROTH DILUTION	0.06	BROTH DILUTION	0.25	BROTH DILUTION	0.5	BROTH DILUTION	2	BROTH DILUTION	2	BROTH DILUTION	4	BROTH DILUTION	0.5	BROTH DILUTION
13710_1#30	31	2012215656	2012215656	ACTIVE_BACTERIAL_CORE_SURVEILLANCE	Y	NORTH AMERICA	UNITED STATES	MINNESOTA	_	_	CDC	MAR	2012	_	>=65	_	BLOOD	_	_	QUELLUNG	BROTH DILUTION	0.03	BROTH DILUTION	0.03	BROTH DILUTION	0.06	BROTH DILUTION	0.03	BROTH DILUTION	0.5	BROTH DILUTION	0.06	BROTH DILUTION	0.06	BROTH DILUTION	0.06	BROTH DILUTION	0.25	BROTH DILUTION	0.5	BROTH DILUTION	2	BROTH DILUTION	2	BROTH DILUTION	4	BROTH DILUTION	0.25	BROTH DILUTION
13710_1#31	9N	2012219787	2012219787	ACTIVE_BACTERIAL_CORE_SURVEILLANCE	Y	NORTH AMERICA	UNITED STATES	MINNESOTA	_	_	CDC	MAR	2012	_	19-64	_	BLOOD	_	_	QUELLUNG	BROTH DILUTION	0.03	BROTH DILUTION	0.03	BROTH DILUTION	0.06	BROTH DILUTION	0.03	BROTH DILUTION	0.5	BROTH DILUTION	0.06	BROTH DILUTION	0.06	BROTH DILUTION	0.12	BROTH DILUTION	0.25	BROTH DILUTION	0.5	BROTH DILUTION	2	BROTH DILUTION	2	BROTH DILUTION	4	BROTH DILUTION	0.25	BROTH DILUTION
13710_1#32	12F	2012219840	2012219840	ACTIVE_BACTERIAL_CORE_SURVEILLANCE	Y	NORTH AMERICA	UNITED STATES	MINNESOTA	_	_	CDC	MAY	2012	_	19-64	_	BLOOD	_	_	QUELLUNG	BROTH DILUTION	0.03	BROTH DILUTION	0.03	BROTH DILUTION	0.06	BROTH DILUTION	0.03	BROTH DILUTION	0.5	BROTH DILUTION	0.06	BROTH DILUTION	8	BROTH DILUTION	0.06	BROTH DILUTION	0.25	BROTH DILUTION	0.5	BROTH DILUTION	2	BROTH DILUTION	2	BROTH DILUTION	4	BROTH DILUTION	0.25	BROTH DILUTION
13710_1#33	19A	2012224878	2012224878	ACTIVE_BACTERIAL_CORE_SURVEILLANCE	Y	NORTH AMERICA	UNITED STATES	MINNESOTA	_	_	CDC	JUN	2012	_	19-64	_	CSF	_	_	QUELLUNG	BROTH DILUTION	8	BROTH DILUTION	8	BROTH DILUTION	2	BROTH DILUTION	2	BROTH DILUTION	2	BROTH DILUTION	1	BROTH DILUTION	32	BROTH DILUTION	2	BROTH DILUTION	4	BROTH DILUTION	0.5	BROTH DILUTION	2	BROTH DILUTION	2	BROTH DILUTION	4	BROTH DILUTION	8	BROTH DILUTION
13710_1#45	19A	2013208464	2013208464	ACTIVE_BACTERIAL_CORE_SURVEILLANCE	Y	NORTH AMERICA	UNITED STATES	MINNESOTA	_	_	CDC	SEP	2012	_	19-64	_	BLOOD	_	_	QUELLUNG	BROTH DILUTION	4	BROTH DILUTION	8	BROTH DILUTION	2	BROTH DILUTION	2	BROTH DILUTION	2	BROTH DILUTION	1	BROTH DILUTION	32	BROTH DILUTION	2	BROTH DILUTION	4	BROTH DILUTION	0.25	BROTH DILUTION	2	BROTH DILUTION	2	BROTH DILUTION	4	BROTH DILUTION	8	BROTH DILUTION
13710_1#46	16F	2013208482	2013208482	ACTIVE_BACTERIAL_CORE_SURVEILLANCE	Y	NORTH AMERICA	UNITED STATES	MINNESOTA	_	_	CDC	OCT	2012	_	19-64	_	BLOOD	_	_	QUELLUNG	BROTH DILUTION	0.12	BROTH DILUTION	0.06	BROTH DILUTION	0.25	BROTH DILUTION	0.12	BROTH DILUTION	0.5	BROTH DILUTION	0.06	BROTH DILUTION	0.06	BROTH DILUTION	0.06	BROTH DILUTION	0.25	BROTH DILUTION	0.5	BROTH DILUTION	2	BROTH DILUTION	2	BROTH DILUTION	4	BROTH DILUTION	0.5	BROTH DILUTION
13710_1#47	19A	2013208500	2013208500	ACTIVE_BACTERIAL_CORE_SURVEILLANCE	Y	NORTH AMERICA	UNITED STATES	MINNESOTA	_	_	CDC	OCT	2012	_	19-64	_	BLOOD	_	_	QUELLUNG	BROTH DILUTION	8	BROTH DILUTION	8	BROTH DILUTION	2	BROTH DILUTION	2	BROTH DILUTION	2	BROTH DILUTION	1	BROTH DILUTION	32	BROTH DILUTION	2	BROTH DILUTION	4	BROTH DILUTION	0.5	BROTH DILUTION	2	BROTH DILUTION	2	BROTH DILUTION	4	BROTH DILUTION	8	BROTH DILUTION
13710_1#59	35B	2012215593	2012215593	ACTIVE_BACTERIAL_CORE_SURVEILLANCE	Y	NORTH AMERICA	UNITED STATES	MINNESOTA	_	_	CDC	JAN	2012	_	<5	_	BLOOD	_	_	QUELLUNG	BROTH DILUTION	2	BROTH DILUTION	4	BROTH DILUTION	1	BROTH DILUTION	1	BROTH DILUTION	2	BROTH DILUTION	0.5	BROTH DILUTION	8	BROTH DILUTION	0.12	BROTH DILUTION	0.25	BROTH DILUTION	0.5	BROTH DILUTION	2	BROTH DILUTION	2	BROTH DILUTION	4	BROTH DILUTION	0.5	BROTH DILUTION
13710_1#60	35B	2012215608	2012215608	ACTIVE_BACTERIAL_CORE_SURVEILLANCE	Y	NORTH AMERICA	UNITED STATES	MINNESOTA	_	_	CDC	FEB	2012	_	<5	_	BLOOD	_	_	QUELLUNG	BROTH DILUTION	1	BROTH DILUTION	2	BROTH DILUTION	1	BROTH DILUTION	1	BROTH DILUTION	2	BROTH DILUTION	0.5	BROTH DILUTION	0.06	BROTH DILUTION	0.06	BROTH DILUTION	0.25	BROTH DILUTION	0.5	BROTH DILUTION	2	BROTH DILUTION	2	BROTH DILUTION	4	BROTH DILUTION	0.5	BROTH DILUTION
13710_1#61	3	2012215624	2012215624	ACTIVE_BACTERIAL_CORE_SURVEILLANCE	Y	NORTH AMERICA	UNITED STATES	MINNESOTA	_	_	CDC	FEB	2012	_	<5	_	BLOOD	_	_	QUELLUNG	BROTH DILUTION	0.03	BROTH DILUTION	0.03	BROTH DILUTION	0.06	BROTH DILUTION	0.03	BROTH DILUTION	0.5	BROTH DILUTION	0.06	BROTH DILUTION	0.06	BROTH DILUTION	0.06	BROTH DILUTION	0.25	BROTH DILUTION	0.5	BROTH DILUTION	2	BROTH DILUTION	2	BROTH DILUTION	4	BROTH DILUTION	0.25	BROTH DILUTION
13710_1#62	35B	2012215640	2012215640	ACTIVE_BACTERIAL_CORE_SURVEILLANCE	Y	NORTH AMERICA	UNITED STATES	MINNESOTA	_	_	CDC	FEB	2012	_	<5	_	BLOOD	_	_	QUELLUNG	BROTH DILUTION	4	BROTH DILUTION	8	BROTH DILUTION	1	BROTH DILUTION	1	BROTH DILUTION	2	BROTH DILUTION	1	BROTH DILUTION	8	BROTH DILUTION	0.06	BROTH DILUTION	0.25	BROTH DILUTION	0.5	BROTH DILUTION	2	BROTH DILUTION	2	BROTH DILUTION	4	BROTH DILUTION	0.25	BROTH DILUTION
13710_1#63	6C	2012219788	2012219788	ACTIVE_BACTERIAL_CORE_SURVEILLANCE	Y	NORTH AMERICA	UNITED STATES	MINNESOTA	_	_	CDC	MAR	2012	_	<5	_	BLOOD	_	_	QUELLUNG	BROTH DILUTION	0.03	BROTH DILUTION	0.06	BROTH DILUTION	0.06	BROTH DILUTION	0.03	BROTH DILUTION	0.5	BROTH DILUTION	0.06	BROTH DILUTION	32	BROTH DILUTION	2	BROTH DILUTION	0.25	BROTH DILUTION	0.5	BROTH DILUTION	2	BROTH DILUTION	2	BROTH DILUTION	4	BROTH DILUTION	8	BROTH DILUTION
13710_1#64	15C	2012219790	2012219790	ACTIVE_BACTERIAL_CORE_SURVEILLANCE	Y	NORTH AMERICA	UNITED STATES	MINNESOTA	_	_	CDC	APR	2012	_	<5	_	BLOOD	_	_	QUELLUNG	BROTH DILUTION	0.5	BROTH DILUTION	0.5	BROTH DILUTION	0.12	BROTH DILUTION	0.25	BROTH DILUTION	0.5	BROTH DILUTION	0.25	BROTH DILUTION	4	BROTH DILUTION	0.06	BROTH DILUTION	1	BROTH DILUTION	0.5	BROTH DILUTION	2	BROTH DILUTION	2	BROTH DILUTION	2	BROTH DILUTION	8	BROTH DILUTION
13710_1#66	10A	2012219825	2012219825	ACTIVE_BACTERIAL_CORE_SURVEILLANCE	Y	NORTH AMERICA	UNITED STATES	MINNESOTA	_	_	CDC	APR	2012	_	<5	_	CSF	_	_	QUELLUNG	BROTH DILUTION	0.03	BROTH DILUTION	0.03	BROTH DILUTION	0.06	BROTH DILUTION	0.03	BROTH DILUTION	0.5	BROTH DILUTION	0.06	BROTH DILUTION	0.06	BROTH DILUTION	0.06	BROTH DILUTION	0.25	BROTH DILUTION	0.25	BROTH DILUTION	2	BROTH DILUTION	2	BROTH DILUTION	4	BROTH DILUTION	0.25	BROTH DILUTION
13710_1#67	11A	2012224859	2012224859	ACTIVE_BACTERIAL_CORE_SURVEILLANCE	Y	NORTH AMERICA	UNITED STATES	MINNESOTA	_	_	CDC	JUN	2012	_	<5	_	BLOOD	_	_	QUELLUNG	BROTH DILUTION	0.03	BROTH DILUTION	0.03	BROTH DILUTION	0.06	BROTH DILUTION	0.03	BROTH DILUTION	0.5	BROTH DILUTION	0.06	BROTH DILUTION	8	BROTH DILUTION	0.06	BROTH DILUTION	0.25	BROTH DILUTION	0.5	BROTH DILUTION	2	BROTH DILUTION	2	BROTH DILUTION	2	BROTH DILUTION	0.5	BROTH DILUTION
13710_2#25	19A	2012219828	2012219828	ACTIVE_BACTERIAL_CORE_SURVEILLANCE	Y	NORTH AMERICA	UNITED STATES	MINNESOTA	_	_	CDC	APR	2012	_	<5	_	BLOOD	_	_	QUELLUNG	BROTH DILUTION	0.12	BROTH DILUTION	0.12	BROTH DILUTION	0.06	BROTH DILUTION	0.06	BROTH DILUTION	0.5	BROTH DILUTION	0.06	BROTH DILUTION	0.06	BROTH DILUTION	0.12	BROTH DILUTION	0.12	BROTH DILUTION	0.25	BROTH DILUTION	2	BROTH DILUTION	2	BROTH DILUTION	4	BROTH DILUTION	0.25	BROTH DILUTION
13710_2#27	7F	2013208522	2013208522	ACTIVE_BACTERIAL_CORE_SURVEILLANCE	Y	NORTH AMERICA	UNITED STATES	MINNESOTA	_	_	CDC	OCT	2012	_	5 to 18	_	BLOOD	_	_	QUELLUNG	BROTH DILUTION	0.03	BROTH DILUTION	0.03	BROTH DILUTION	0.06	BROTH DILUTION	0.03	BROTH DILUTION	0.5	BROTH DILUTION	0.06	BROTH DILUTION	0.06	BROTH DILUTION	0.12	BROTH DILUTION	0.25	BROTH DILUTION	0.5	BROTH DILUTION	2	BROTH DILUTION	2	BROTH DILUTION	4	BROTH DILUTION	0.5	BROTH DILUTION
13710_2#55	31	2012212039	2012212039	ACTIVE_BACTERIAL_CORE_SURVEILLANCE	Y	NORTH AMERICA	UNITED STATES	MINNESOTA	_	_	CDC	JAN	2012	_	>=65	_	BLOOD	_	_	QUELLUNG	BROTH DILUTION	0.03	BROTH DILUTION	0.03	BROTH DILUTION	0.06	BROTH DILUTION	0.03	BROTH DILUTION	0.5	BROTH DILUTION	0.06	BROTH DILUTION	4	BROTH DILUTION	0.06	BROTH DILUTION	0.25	BROTH DILUTION	0.5	BROTH DILUTION	2	BROTH DILUTION	2	BROTH DILUTION	2	BROTH DILUTION	8	BROTH DILUTION
13710_2#56	35F	2013208517	2013208517	ACTIVE_BACTERIAL_CORE_SURVEILLANCE	Y	NORTH AMERICA	UNITED STATES	MINNESOTA	_	_	CDC	OCT	2012	_	>=65	_	BLOOD	_	_	QUELLUNG	BROTH DILUTION	0.03	BROTH DILUTION	0.03	BROTH DILUTION	0.06	BROTH DILUTION	0.03	BROTH DILUTION	0.5	BROTH DILUTION	0.06	BROTH DILUTION	0.06	BROTH DILUTION	0.06	BROTH DILUTION	0.12	BROTH DILUTION	0.5	BROTH DILUTION	2	BROTH DILUTION	2	BROTH DILUTION	4	BROTH DILUTION	0.5	BROTH DILUTION
13710_2#57	22F	2013208536	2013208536	ACTIVE_BACTERIAL_CORE_SURVEILLANCE	Y	NORTH AMERICA	UNITED STATES	MINNESOTA	_	_	CDC	OCT	2012	_	19-64	_	BLOOD	_	_	QUELLUNG	BROTH DILUTION	0.03	BROTH DILUTION	0.03	BROTH DILUTION	0.06	BROTH DILUTION	0.03	BROTH DILUTION	0.5	BROTH DILUTION	0.06	BROTH DILUTION	0.06	BROTH DILUTION	0.12	BROTH DILUTION	0.12	BROTH DILUTION	0.5	BROTH DILUTION	2	BROTH DILUTION	2	BROTH DILUTION	4	BROTH DILUTION	0.5	BROTH DILUTION
13710_2#58	19A	2013208554	2013208554	ACTIVE_BACTERIAL_CORE_SURVEILLANCE	Y	NORTH AMERICA	UNITED STATES	MINNESOTA	_	_	CDC	NOV	2012	_	>=65	_	BLOOD	_	_	QUELLUNG	BROTH DILUTION	4	BROTH DILUTION	8	BROTH DILUTION	2	BROTH DILUTION	2	BROTH DILUTION	2	BROTH DILUTION	1	BROTH DILUTION	32	BROTH DILUTION	2	BROTH DILUTION	4	BROTH DILUTION	0.25	BROTH DILUTION	2	BROTH DILUTION	2	BROTH DILUTION	4	BROTH DILUTION	8	BROTH DILUTION
13710_2#62	19A	2013212897	2013212897	ACTIVE_BACTERIAL_CORE_SURVEILLANCE	Y	NORTH AMERICA	UNITED STATES	MINNESOTA	_	_	CDC	DEC	2012	_	>=65	_	BLOOD	_	_	QUELLUNG	BROTH DILUTION	0.12	BROTH DILUTION	0.12	BROTH DILUTION	0.06	BROTH DILUTION	0.06	BROTH DILUTION	0.5	BROTH DILUTION	0.06	BROTH DILUTION	16	BROTH DILUTION	0.12	BROTH DILUTION	4	BROTH DILUTION	0.25	BROTH DILUTION	2	BROTH DILUTION	2	BROTH DILUTION	4	BROTH DILUTION	0.5	BROTH DILUTION
13710_2#63	23B	2013212880	2013212880	ACTIVE_BACTERIAL_CORE_SURVEILLANCE	Y	NORTH AMERICA	UNITED STATES	MINNESOTA	_	_	CDC	DEC	2012	_	19-64	_	BLOOD	_	_	QUELLUNG	BROTH DILUTION	0.03	BROTH DILUTION	0.03	BROTH DILUTION	0.06	BROTH DILUTION	0.03	BROTH DILUTION	0.5	BROTH DILUTION	0.06	BROTH DILUTION	0.06	BROTH DILUTION	0.06	BROTH DILUTION	0.12	BROTH DILUTION	0.5	BROTH DILUTION	2	BROTH DILUTION	2	BROTH DILUTION	2	BROTH DILUTION	0.5	BROTH DILUTION
13710_2#64	31	2013212863	2013212863	ACTIVE_BACTERIAL_CORE_SURVEILLANCE	Y	NORTH AMERICA	UNITED STATES	MINNESOTA	_	_	CDC	DEC	2012	_	>=65	_	BLOOD	_	_	QUELLUNG	BROTH DILUTION	0.03	BROTH DILUTION	0.03	BROTH DILUTION	0.06	BROTH DILUTION	0.03	BROTH DILUTION	0.5	BROTH DILUTION	0.06	BROTH DILUTION	0.06	BROTH DILUTION	0.06	BROTH DILUTION	0.25	BROTH DILUTION	0.5	BROTH DILUTION	2	BROTH DILUTION	2	BROTH DILUTION	2	BROTH DILUTION	0.25	BROTH DILUTION
14673_1#1	15B	2012224892	GPS_US_2012224892	ACTIVE_BACTERIAL_CORE_SURVEILLANCE	Y	NORTH AMERICA	UNITED STATES	MINNESOTA	_	_	CDC	NOV	2012	_	<5	BACTERAEMIA	BLOOD	_	_	QUELLUNG	BROTH DILUTION	<=0.03	BROTH DILUTION	<=0.03	BROTH DILUTION	<=0.06	BROTH DILUTION	<=0.03	BROTH DILUTION	<=0.5	BROTH DILUTION	<=0.06	BROTH DILUTION	0.06	BROTH DILUTION	0.12	BROTH DILUTION	0.25	BROTH DILUTION	0.5	BROTH DILUTION	<=2	BROTH DILUTION	<=2	BROTH DILUTION	4	BROTH DILUTION	0.5	BROTH DILUTION
14673_1#5	6C	2012224898	GPS_US_2012224898	ACTIVE_BACTERIAL_CORE_SURVEILLANCE	Y	NORTH AMERICA	UNITED STATES	MINNESOTA	_	_	CDC	AUG	2012	_	>=65	BACTERAEMIA	BLOOD	_	_	QUELLUNG	BROTH DILUTION	<=0.03	BROTH DILUTION	<=0.03	BROTH DILUTION	<=0.06	BROTH DILUTION	<=0.03	BROTH DILUTION	<=0.5	BROTH DILUTION	<=0.06	BROTH DILUTION	32	BROTH DILUTION	0.06	BROTH DILUTION	0.25	BROTH DILUTION	0.5	BROTH DILUTION	<=2	BROTH DILUTION	<=2	BROTH DILUTION	4	BROTH DILUTION	<=0.5	BROTH DILUTION
14673_1#8	3	2013212843	GPS_US_2013212843	ACTIVE_BACTERIAL_CORE_SURVEILLANCE	Y	NORTH AMERICA	UNITED STATES	MINNESOTA	_	_	CDC	NOV	2012	_	19-64	BACTERAEMIA	BLOOD	_	_	QUELLUNG	BROTH DILUTION	<=0.03	BROTH DILUTION	<=0.03	BROTH DILUTION	<=0.06	BROTH DILUTION	<=0.03	BROTH DILUTION	<=0.5	BROTH DILUTION	<=0.06	BROTH DILUTION	0.06	BROTH DILUTION	0.06	BROTH DILUTION	<=0.12	BROTH DILUTION	0.5	BROTH DILUTION	<=2	BROTH DILUTION	<=2	BROTH DILUTION	<2	BROTH DILUTION	<=0.5	BROTH DILUTION
11511_8#10	7F	2009217657	2009217657	ACTIVE_BACTERIAL_CORE_SURVEILLANCE	Y	NORTH AMERICA	UNITED STATES	MINNESOTA	_	_	CDC	MAY	2009	_	<5	PNEUMONIA	BLOOD	_	_	QUELLUNG	BROTH DILUTION	<=0.03	BROTH DILUTION	<=0.03	BROTH DILUTION	<=0.06	BROTH DILUTION	<=0.5	BROTH DILUTION	<=0.5	BROTH DILUTION	<=0.06	BROTH DILUTION	0.06	BROTH DILUTION	0.06	BROTH DILUTION	<=0.12	BROTH DILUTION	0.5	BROTH DILUTION	<=2	BROTH DILUTION	<=2	BROTH DILUTION	<=2	BROTH DILUTION	<=2	BROTH DILUTION
11511_8#27	22F	2009210878	2009210878	ACTIVE_BACTERIAL_CORE_SURVEILLANCE	Y	NORTH AMERICA	UNITED STATES	MINNESOTA	_	_	CDC	FEB	2009	_	<5	BACTERAEMIA	BLOOD	_	_	QUELLUNG	BROTH DILUTION	<=0.03	BROTH DILUTION	<=0.03	BROTH DILUTION	<=0.06	BROTH DILUTION	<=0.5	BROTH DILUTION	<=0.5	BROTH DILUTION	<=0.06	BROTH DILUTION	0.06	BROTH DILUTION	0.06	BROTH DILUTION	<=0.12	BROTH DILUTION	0.5	BROTH DILUTION	<=2	BROTH DILUTION	<=2	BROTH DILUTION	<=2	BROTH DILUTION	<=2	BROTH DILUTION
11511_8#29	22F	2009210924	2009210924	ACTIVE_BACTERIAL_CORE_SURVEILLANCE	Y	NORTH AMERICA	UNITED STATES	MINNESOTA	_	_	CDC	MAR	2009	_	<5	BACTERAEMIA	BLOOD	_	_	QUELLUNG	BROTH DILUTION	<=0.03	BROTH DILUTION	<=0.03	BROTH DILUTION	<=0.06	BROTH DILUTION	<=0.5	BROTH DILUTION	<=0.5	BROTH DILUTION	<=0.06	BROTH DILUTION	0.06	BROTH DILUTION	0.06	BROTH DILUTION	<=0.12	BROTH DILUTION	0.5	BROTH DILUTION	<=2	BROTH DILUTION	<=2	BROTH DILUTION	<=2	BROTH DILUTION	<=2	BROTH DILUTION
11511_8#30	38	2009210929	2009210929	ACTIVE_BACTERIAL_CORE_SURVEILLANCE	Y	NORTH AMERICA	UNITED STATES	MINNESOTA	_	_	CDC	MAR	2009	_	<5	BACTERAEMIA	BLOOD	_	_	QUELLUNG	BROTH DILUTION	<=0.03	BROTH DILUTION	0.06	BROTH DILUTION	<=0.06	BROTH DILUTION	<=0.5	BROTH DILUTION	<=0.5	BROTH DILUTION	<=0.06	BROTH DILUTION	0.06	BROTH DILUTION	0.06	BROTH DILUTION	0.25	BROTH DILUTION	0.5	BROTH DILUTION	<=2	BROTH DILUTION	<=2	BROTH DILUTION	<=2	BROTH DILUTION	<=2	BROTH DILUTION
11511_8#32	22F	2009210939	2009210939	ACTIVE_BACTERIAL_CORE_SURVEILLANCE	Y	NORTH AMERICA	UNITED STATES	MINNESOTA	_	_	CDC	MAR	2009	_	<5	BACTERAEMIA	BLOOD	_	_	QUELLUNG	BROTH DILUTION	<=0.03	BROTH DILUTION	<=0.03	BROTH DILUTION	<=0.06	BROTH DILUTION	<=0.5	BROTH DILUTION	<=0.5	BROTH DILUTION	<=0.06	BROTH DILUTION	0.06	BROTH DILUTION	0.06	BROTH DILUTION	<=0.12	BROTH DILUTION	0.5	BROTH DILUTION	<=2	BROTH DILUTION	<=2	BROTH DILUTION	<=2	BROTH DILUTION	<=2	BROTH DILUTION
11511_8#33	19A	2009206436	2009206436	ACTIVE_BACTERIAL_CORE_SURVEILLANCE	Y	NORTH AMERICA	UNITED STATES	MINNESOTA	_	_	CDC	JAN	2009	_	<5	PNEUMONIA	BLOOD	_	_	QUELLUNG	BROTH DILUTION	4	BROTH DILUTION	8	BROTH DILUTION	2	BROTH DILUTION	2	BROTH DILUTION	>2	BROTH DILUTION	1	BROTH DILUTION	>32	BROTH DILUTION	>2	BROTH DILUTION	4	BROTH DILUTION	0.5	BROTH DILUTION	<=2	BROTH DILUTION	<=2	BROTH DILUTION	4	BROTH DILUTION	>8	BROTH DILUTION
11511_8#34	33F	2009206439	2009206439	ACTIVE_BACTERIAL_CORE_SURVEILLANCE	Y	NORTH AMERICA	UNITED STATES	MINNESOTA	_	_	CDC	JAN	2009	_	<5	BACTERAEMIA	BLOOD	_	_	QUELLUNG	BROTH DILUTION	<=0.03	BROTH DILUTION	<=0.03	BROTH DILUTION	<=0.06	BROTH DILUTION	<=0.5	BROTH DILUTION	<=0.5	BROTH DILUTION	<=0.06	BROTH DILUTION	8	BROTH DILUTION	0.06	BROTH DILUTION	1	BROTH DILUTION	0.5	BROTH DILUTION	<=2	BROTH DILUTION	<=2	BROTH DILUTION	4	BROTH DILUTION	<=2	BROTH DILUTION
11511_8#40	19A	2009214084	2009214084	ACTIVE_BACTERIAL_CORE_SURVEILLANCE	Y	NORTH AMERICA	UNITED STATES	MINNESOTA	_	_	CDC	MAR	2009	_	<5	PNEUMONIA	BLOOD	_	_	QUELLUNG	BROTH DILUTION	4	BROTH DILUTION	8	BROTH DILUTION	2	BROTH DILUTION	2	BROTH DILUTION	>2	BROTH DILUTION	1	BROTH DILUTION	>32	BROTH DILUTION	>2	BROTH DILUTION	4	BROTH DILUTION	0.25	BROTH DILUTION	<=2	BROTH DILUTION	<=2	BROTH DILUTION	4	BROTH DILUTION	>8	BROTH DILUTION
11511_8#41	19A	2009214110	2009214110	ACTIVE_BACTERIAL_CORE_SURVEILLANCE	Y	NORTH AMERICA	UNITED STATES	MINNESOTA	_	_	CDC	APR	2009	_	<5	PNEUMONIA	BLOOD	_	_	QUELLUNG	BROTH DILUTION	0.06	BROTH DILUTION	0.06	BROTH DILUTION	<=0.06	BROTH DILUTION	<=0.5	BROTH DILUTION	<=0.5	BROTH DILUTION	<=0.06	BROTH DILUTION	0.06	BROTH DILUTION	0.06	BROTH DILUTION	0.25	BROTH DILUTION	0.25	BROTH DILUTION	<=2	BROTH DILUTION	<=2	BROTH DILUTION	<=2	BROTH DILUTION	<=2	BROTH DILUTION
11511_8#4	19A	2009214138	2009214138	ACTIVE_BACTERIAL_CORE_SURVEILLANCE	Y	NORTH AMERICA	UNITED STATES	MINNESOTA	_	_	CDC	APR	2009	_	<5	BACTERAEMIA	BLOOD	_	_	QUELLUNG	BROTH DILUTION	4	BROTH DILUTION	8	BROTH DILUTION	1	BROTH DILUTION	1	BROTH DILUTION	>2	BROTH DILUTION	1	BROTH DILUTION	>32	BROTH DILUTION	>2	BROTH DILUTION	4	BROTH DILUTION	0.25	BROTH DILUTION	<=2	BROTH DILUTION	<=2	BROTH DILUTION	4	BROTH DILUTION	>8	BROTH DILUTION
11511_8#62	7F	2009217627	2009217627	ACTIVE_BACTERIAL_CORE_SURVEILLANCE	Y	NORTH AMERICA	UNITED STATES	MINNESOTA	_	_	CDC	FEB	2009	_	<5	BACTERAEMIA	BLOOD	_	_	QUELLUNG	BROTH DILUTION	<=0.03	BROTH DILUTION	<=0.03	BROTH DILUTION	<=0.06	BROTH DILUTION	<=0.5	BROTH DILUTION	<=0.5	BROTH DILUTION	<=0.06	BROTH DILUTION	0.06	BROTH DILUTION	0.12	BROTH DILUTION	0.25	BROTH DILUTION	0.5	BROTH DILUTION	<=2	BROTH DILUTION	<=2	BROTH DILUTION	4	BROTH DILUTION	<=2	BROTH DILUTION
11657_4#11	22F	2010200701	2010200701	ACTIVE_BACTERIAL_CORE_SURVEILLANCE	Y	NORTH AMERICA	UNITED STATES	MINNESOTA	_	_	CDC	SEP	2009	_	<5	BACTERAEMIA	BLOOD	_	_	QUELLUNG	BROTH DILUTION	<=0.03	BROTH DILUTION	<=0.03	BROTH DILUTION	<=0.06	BROTH DILUTION	<=0.5	BROTH DILUTION	<=0.5	BROTH DILUTION	<=0.06	BROTH DILUTION	0.06	BROTH DILUTION	0.12	BROTH DILUTION	<=0.12	BROTH DILUTION	0.5	BROTH DILUTION	<=2	BROTH DILUTION	<=2	BROTH DILUTION	4	BROTH DILUTION	<=2	BROTH DILUTION
11657_4#14	1	2010206305	2010206305	ACTIVE_BACTERIAL_CORE_SURVEILLANCE	Y	NORTH AMERICA	UNITED STATES	MINNESOTA	_	_	CDC	SEP	2009	_	<5	BACTERAEMIA	BLOOD	_	_	QUELLUNG	BROTH DILUTION	<=0.03	BROTH DILUTION	<=0.03	BROTH DILUTION	<=0.06	BROTH DILUTION	<=0.5	BROTH DILUTION	<=0.5	BROTH DILUTION	<=0.06	BROTH DILUTION	0.06	BROTH DILUTION	0.06	BROTH DILUTION	0.25	BROTH DILUTION	0.5	BROTH DILUTION	<=2	BROTH DILUTION	<=2	BROTH DILUTION	4	BROTH DILUTION	<=2	BROTH DILUTION
11657_4#27	19A	2009210864	2009210864	ACTIVE_BACTERIAL_CORE_SURVEILLANCE	Y	NORTH AMERICA	UNITED STATES	MINNESOTA	_	_	CDC	JAN	2009	_	<5	BACTERAEMIA	BLOOD	_	_	QUELLUNG	BROTH DILUTION	4	BROTH DILUTION	8	BROTH DILUTION	2	BROTH DILUTION	2	BROTH DILUTION	>2	BROTH DILUTION	1	BROTH DILUTION	>32	BROTH DILUTION	>2	BROTH DILUTION	4	BROTH DILUTION	0.25	BROTH DILUTION	<=2	BROTH DILUTION	<=2	BROTH DILUTION	4	BROTH DILUTION	>8	BROTH DILUTION
11657_4#30	19A	2009210885	2009210885	ACTIVE_BACTERIAL_CORE_SURVEILLANCE	Y	NORTH AMERICA	UNITED STATES	MINNESOTA	_	_	CDC	FEB	2009	_	<5	PNEUMONIA	BLOOD	_	_	QUELLUNG	BROTH DILUTION	4	BROTH DILUTION	8	BROTH DILUTION	2	BROTH DILUTION	2	BROTH DILUTION	>2	BROTH DILUTION	1	BROTH DILUTION	>32	BROTH DILUTION	>2	BROTH DILUTION	4	BROTH DILUTION	0.25	BROTH DILUTION	<=2	BROTH DILUTION	<=2	BROTH DILUTION	4	BROTH DILUTION	>8	BROTH DILUTION
11657_4#59	7F	2009217629	2009217629	ACTIVE_BACTERIAL_CORE_SURVEILLANCE	Y	NORTH AMERICA	UNITED STATES	MINNESOTA	_	_	CDC	FEB	2009	_	<5	BACTERAEMIA	BLOOD	_	_	QUELLUNG	BROTH DILUTION	<=0.03	BROTH DILUTION	<=0.03	BROTH DILUTION	<=0.06	BROTH DILUTION	<=0.5	BROTH DILUTION	<=0.5	BROTH DILUTION	<=0.06	BROTH DILUTION	0.06	BROTH DILUTION	0.06	BROTH DILUTION	<=0.12	BROTH DILUTION	0.5	BROTH DILUTION	<=2	BROTH DILUTION	<=2	BROTH DILUTION	<=2	BROTH DILUTION	<=2	BROTH DILUTION
11657_8#17	19A	2009210937	2009210937	ACTIVE_BACTERIAL_CORE_SURVEILLANCE	Y	NORTH AMERICA	UNITED STATES	MINNESOTA	_	_	CDC	MAR	2009	_	<5	BACTERAEMIA	BLOOD	_	_	QUELLUNG	BROTH DILUTION	<=0.03	BROTH DILUTION	<=0.03	BROTH DILUTION	<=0.06	BROTH DILUTION	<=0.5	BROTH DILUTION	<=0.5	BROTH DILUTION	<=0.06	BROTH DILUTION	0.06	BROTH DILUTION	0.06	BROTH DILUTION	0.25	BROTH DILUTION	0.5	BROTH DILUTION	<=2	BROTH DILUTION	<=2	BROTH DILUTION	<=2	BROTH DILUTION	<=2	BROTH DILUTION
11657_8#5	7F	2009210875	2009210875	ACTIVE_BACTERIAL_CORE_SURVEILLANCE	Y	NORTH AMERICA	UNITED STATES	MINNESOTA	_	_	CDC	FEB	2009	_	<5	PNEUMONIA	BLOOD	_	_	QUELLUNG	BROTH DILUTION	<=0.03	BROTH DILUTION	<=0.03	BROTH DILUTION	<=0.06	BROTH DILUTION	<=0.5	BROTH DILUTION	<=0.5	BROTH DILUTION	<=0.06	BROTH DILUTION	0.06	BROTH DILUTION	0.12	BROTH DILUTION	<=0.12	BROTH DILUTION	0.5	BROTH DILUTION	<=2	BROTH DILUTION	<=2	BROTH DILUTION	4	BROTH DILUTION	<=2	BROTH DILUTION
11658_2#49	19A	2009217663	2009217663	ACTIVE_BACTERIAL_CORE_SURVEILLANCE	Y	NORTH AMERICA	UNITED STATES	MINNESOTA	_	_	CDC	MAY	2009	_	<5	BACTERAEMIA	BLOOD	_	_	QUELLUNG	BROTH DILUTION	0.12	BROTH DILUTION	0.12	BROTH DILUTION	<=0.06	BROTH DILUTION	<=0.5	BROTH DILUTION	<=0.5	BROTH DILUTION	<=0.06	BROTH DILUTION	0.06	BROTH DILUTION	0.06	BROTH DILUTION	4	BROTH DILUTION	0.5	BROTH DILUTION	<=2	BROTH DILUTION	<=2	BROTH DILUTION	<=2	BROTH DILUTION	<=2	BROTH DILUTION
11658_2#75	19F	2009214185	2009214185	ACTIVE_BACTERIAL_CORE_SURVEILLANCE	Y	NORTH AMERICA	UNITED STATES	MINNESOTA	_	_	CDC	MAY	2009	_	<5	BACTERAEMIA	BLOOD	_	_	QUELLUNG	BROTH DILUTION	4	BROTH DILUTION	8	BROTH DILUTION	1	BROTH DILUTION	1	BROTH DILUTION	>2	BROTH DILUTION	1	BROTH DILUTION	>32	BROTH DILUTION	>2	BROTH DILUTION	>4	BROTH DILUTION	0.25	BROTH DILUTION	<=2	BROTH DILUTION	<=2	BROTH DILUTION	4	BROTH DILUTION	>8	BROTH DILUTION
11658_2#76	7F	2009214180	2009214180	ACTIVE_BACTERIAL_CORE_SURVEILLANCE	Y	NORTH AMERICA	UNITED STATES	MINNESOTA	_	_	CDC	MAY	2009	_	<5	PNEUMONIA	BLOOD	_	_	QUELLUNG	BROTH DILUTION	<=0.03	BROTH DILUTION	<=0.03	BROTH DILUTION	<=0.06	BROTH DILUTION	<=0.5	BROTH DILUTION	<=0.5	BROTH DILUTION	<=0.06	BROTH DILUTION	0.06	BROTH DILUTION	0.06	BROTH DILUTION	0.25	BROTH DILUTION	0.5	BROTH DILUTION	<=2	BROTH DILUTION	<=2	BROTH DILUTION	<=2	BROTH DILUTION	<=2	BROTH DILUTION
11658_2#80	22F	2009214100	2009214100	ACTIVE_BACTERIAL_CORE_SURVEILLANCE	Y	NORTH AMERICA	UNITED STATES	MINNESOTA	_	_	CDC	APR	2009	_	<5	BACTERAEMIA	BLOOD	_	_	QUELLUNG	BROTH DILUTION	<=0.03	BROTH DILUTION	<=0.03	BROTH DILUTION	<=0.06	BROTH DILUTION	<=0.5	BROTH DILUTION	<=0.5	BROTH DILUTION	<=0.06	BROTH DILUTION	0.06	BROTH DILUTION	0.06	BROTH DILUTION	<=0.12	BROTH DILUTION	0.25	BROTH DILUTION	<=2	BROTH DILUTION	<=2	BROTH DILUTION	4	BROTH DILUTION	<=2	BROTH DILUTION
11658_2#84	19A	2009206423	2009206423	ACTIVE_BACTERIAL_CORE_SURVEILLANCE	Y	NORTH AMERICA	UNITED STATES	MINNESOTA	_	_	CDC	JAN	2009	_	<5	BACTERAEMIA	BLOOD	_	_	QUELLUNG	BROTH DILUTION	16	BROTH DILUTION	>8	BROTH DILUTION	16	BROTH DILUTION	8	BROTH DILUTION	>2	BROTH DILUTION	>1	BROTH DILUTION	>32	BROTH DILUTION	>2	BROTH DILUTION	4	BROTH DILUTION	0.5	BROTH DILUTION	<=2	BROTH DILUTION	<=2	BROTH DILUTION	4	BROTH DILUTION	>8	BROTH DILUTION
11658_2#85	21	2009210907	2009210907	ACTIVE_BACTERIAL_CORE_SURVEILLANCE	Y	NORTH AMERICA	UNITED STATES	MINNESOTA	_	_	CDC	MAR	2009	_	<5	MENINGITIS	CSF	_	_	QUELLUNG	BROTH DILUTION	<=0.03	BROTH DILUTION	<=0.03	BROTH DILUTION	<=0.06	BROTH DILUTION	<=0.5	BROTH DILUTION	<=0.5	BROTH DILUTION	<=0.06	BROTH DILUTION	0.12	BROTH DILUTION	0.25	BROTH DILUTION	0.25	BROTH DILUTION	0.5	BROTH DILUTION	<=2	BROTH DILUTION	<=2	BROTH DILUTION	4	BROTH DILUTION	<=2	BROTH DILUTION
11679_1#10	19A	2009217662	2009217662	ACTIVE_BACTERIAL_CORE_SURVEILLANCE	Y	NORTH AMERICA	UNITED STATES	MINNESOTA	_	_	CDC	MAY	2009	_	<5	BACTERAEMIA	BLOOD	_	_	QUELLUNG	BROTH DILUTION	0.12	BROTH DILUTION	0.12	BROTH DILUTION	<=0.06	BROTH DILUTION	<=0.5	BROTH DILUTION	<=0.5	BROTH DILUTION	<=0.06	BROTH DILUTION	32	BROTH DILUTION	0.06	BROTH DILUTION	>4	BROTH DILUTION	0.5	BROTH DILUTION	<=2	BROTH DILUTION	<=2	BROTH DILUTION	<=2	BROTH DILUTION	<=2	BROTH DILUTION
11679_1#15	7F	2010206332	2010206332	ACTIVE_BACTERIAL_CORE_SURVEILLANCE	Y	NORTH AMERICA	UNITED STATES	MINNESOTA	_	_	CDC	OCT	2009	_	<5	BACTERAEMIA	BLOOD	_	_	QUELLUNG	BROTH DILUTION	<=0.03	BROTH DILUTION	<=0.03	BROTH DILUTION	<=0.06	BROTH DILUTION	<=0.5	BROTH DILUTION	<=0.5	BROTH DILUTION	<=0.06	BROTH DILUTION	0.06	BROTH DILUTION	0.12	BROTH DILUTION	0.25	BROTH DILUTION	0.5	BROTH DILUTION	<=2	BROTH DILUTION	<=2	BROTH DILUTION	4	BROTH DILUTION	<=2	BROTH DILUTION
11679_1#27	19A	2010209958	2010209958	ACTIVE_BACTERIAL_CORE_SURVEILLANCE	Y	NORTH AMERICA	UNITED STATES	MINNESOTA	_	_	CDC	OCT	2009	_	<5	BACTERAEMIA	BLOOD	_	_	QUELLUNG	BROTH DILUTION	8	BROTH DILUTION	8	BROTH DILUTION	2	BROTH DILUTION	2	BROTH DILUTION	>2	BROTH DILUTION	1	BROTH DILUTION	>32	BROTH DILUTION	>2	BROTH DILUTION	4	BROTH DILUTION	0.5	BROTH DILUTION	<=2	BROTH DILUTION	<=2	BROTH DILUTION	4	BROTH DILUTION	>8	BROTH DILUTION
11893_8#14	19A	2009210908	2009210908	ACTIVE_BACTERIAL_CORE_SURVEILLANCE	Y	NORTH AMERICA	UNITED STATES	MINNESOTA	_	_	CDC	MAR	2009	_	<5	PNEUMONIA	BLOOD	_	_	QUELLUNG	BROTH DILUTION	2	BROTH DILUTION	2	BROTH DILUTION	1	BROTH DILUTION	1	BROTH DILUTION	>2	BROTH DILUTION	0.5	BROTH DILUTION	8	BROTH DILUTION	0.06	BROTH DILUTION	4	BROTH DILUTION	0.25	BROTH DILUTION	<=2	BROTH DILUTION	<=2	BROTH DILUTION	<=2	BROTH DILUTION	<=2	BROTH DILUTION
11893_8#15	19A	2009210936	2009210936	ACTIVE_BACTERIAL_CORE_SURVEILLANCE	Y	NORTH AMERICA	UNITED STATES	MINNESOTA	_	_	CDC	MAR	2009	_	<5	BACTERAEMIA	BLOOD	_	_	QUELLUNG	BROTH DILUTION	4	BROTH DILUTION	8	BROTH DILUTION	1	BROTH DILUTION	1	BROTH DILUTION	>2	BROTH DILUTION	1	BROTH DILUTION	>32	BROTH DILUTION	>2	BROTH DILUTION	4	BROTH DILUTION	0.5	BROTH DILUTION	<=2	BROTH DILUTION	<=2	BROTH DILUTION	4	BROTH DILUTION	>8	BROTH DILUTION
12290_2#17	19A	2009214171	2009214171	ACTIVE_BACTERIAL_CORE_SURVEILLANCE	Y	NORTH AMERICA	UNITED STATES	MINNESOTA	_	_	CDC	MAY	2009	_	19-64	_	BLOOD	_	_	QUELLUNG	BROTH DILUTION	0.03	BROTH DILUTION	0.03	BROTH DILUTION	0.06	BROTH DILUTION	0.5	BROTH DILUTION	0.5	BROTH DILUTION	0.06	BROTH DILUTION	0.06	BROTH DILUTION	0.06	BROTH DILUTION	0.25	BROTH DILUTION	0.5	BROTH DILUTION	2	BROTH DILUTION	2	BROTH DILUTION	2	BROTH DILUTION	2	BROTH DILUTION
12290_2#1	9N	2010210016	2010210016	ACTIVE_BACTERIAL_CORE_SURVEILLANCE	Y	NORTH AMERICA	UNITED STATES	MINNESOTA	_	_	CDC	DEC	2009	_	19-64	_	BLOOD	_	_	QUELLUNG	BROTH DILUTION	0.03	BROTH DILUTION	0.03	BROTH DILUTION	0.06	BROTH DILUTION	0.5	BROTH DILUTION	0.5	BROTH DILUTION	0.06	BROTH DILUTION	16	BROTH DILUTION	0.5	BROTH DILUTION	0.12	BROTH DILUTION	0.5	BROTH DILUTION	2	BROTH DILUTION	2	BROTH DILUTION	4	BROTH DILUTION	2	BROTH DILUTION
12291_4#74	19A	2010209966	2010209966	ACTIVE_BACTERIAL_CORE_SURVEILLANCE	Y	NORTH AMERICA	UNITED STATES	MINNESOTA	_	_	CDC	OCT	2009	_	<5	_	OTHER	_	_	QUELLUNG	BROTH DILUTION	4	BROTH DILUTION	8	BROTH DILUTION	2	BROTH DILUTION	2	BROTH DILUTION	2	BROTH DILUTION	1	BROTH DILUTION	32	BROTH DILUTION	2	BROTH DILUTION	4	BROTH DILUTION	0.5	BROTH DILUTION	2	BROTH DILUTION	2	BROTH DILUTION	4	BROTH DILUTION	8	BROTH DILUTION
12291_4#76	38	2010209973	2010209973	ACTIVE_BACTERIAL_CORE_SURVEILLANCE	Y	NORTH AMERICA	UNITED STATES	MINNESOTA	_	_	CDC	NOV	2009	_	<5	_	BLOOD	_	_	QUELLUNG	BROTH DILUTION	0.03	BROTH DILUTION	0.03	BROTH DILUTION	0.06	BROTH DILUTION	0.5	BROTH DILUTION	0.5	BROTH DILUTION	0.06	BROTH DILUTION	0.06	BROTH DILUTION	0.12	BROTH DILUTION	0.25	BROTH DILUTION	0.5	BROTH DILUTION	2	BROTH DILUTION	0.5	BROTH DILUTION	2	BROTH DILUTION	2	BROTH DILUTION
12291_4#77	19A	2010209984	2010209984	ACTIVE_BACTERIAL_CORE_SURVEILLANCE	Y	NORTH AMERICA	UNITED STATES	MINNESOTA	_	_	CDC	NOV	2009	_	<5	_	BLOOD	_	_	QUELLUNG	BROTH DILUTION	0.12	BROTH DILUTION	0.12	BROTH DILUTION	0.06	BROTH DILUTION	0.5	BROTH DILUTION	0.5	BROTH DILUTION	0.06	BROTH DILUTION	0.06	BROTH DILUTION	0.12	BROTH DILUTION	0.25	BROTH DILUTION	0.5	BROTH DILUTION	2	BROTH DILUTION	0.5	BROTH DILUTION	2	BROTH DILUTION	2	BROTH DILUTION
12291_4#78	19A	2010209989	2010209989	ACTIVE_BACTERIAL_CORE_SURVEILLANCE	Y	NORTH AMERICA	UNITED STATES	MINNESOTA	_	_	CDC	NOV	2009	_	<5	_	BLOOD	_	_	QUELLUNG	BROTH DILUTION	0.12	BROTH DILUTION	0.12	BROTH DILUTION	0.06	BROTH DILUTION	0.5	BROTH DILUTION	0.5	BROTH DILUTION	0.06	BROTH DILUTION	0.12	BROTH DILUTION	0.12	BROTH DILUTION	0.25	BROTH DILUTION	0.5	BROTH DILUTION	2	BROTH DILUTION	0.5	BROTH DILUTION	4	BROTH DILUTION	2	BROTH DILUTION
12291_4#79	19A	2010209998	2010209998	ACTIVE_BACTERIAL_CORE_SURVEILLANCE	Y	NORTH AMERICA	UNITED STATES	MINNESOTA	_	_	CDC	NOV	2009	_	<5	_	BLOOD	_	_	QUELLUNG	BROTH DILUTION	4	BROTH DILUTION	8	BROTH DILUTION	2	BROTH DILUTION	2	BROTH DILUTION	2	BROTH DILUTION	1	BROTH DILUTION	32	BROTH DILUTION	2	BROTH DILUTION	4	BROTH DILUTION	0.5	BROTH DILUTION	2	BROTH DILUTION	2	BROTH DILUTION	4	BROTH DILUTION	8	BROTH DILUTION
12291_4#80	3	2010210051	2010210051	ACTIVE_BACTERIAL_CORE_SURVEILLANCE	Y	NORTH AMERICA	UNITED STATES	MINNESOTA	_	_	CDC	DEC	2009	_	<5	_	BLOOD	_	_	QUELLUNG	BROTH DILUTION	0.03	BROTH DILUTION	0.03	BROTH DILUTION	0.06	BROTH DILUTION	0.5	BROTH DILUTION	0.5	BROTH DILUTION	0.06	BROTH DILUTION	0.06	BROTH DILUTION	0.06	BROTH DILUTION	0.12	BROTH DILUTION	0.5	BROTH DILUTION	2	BROTH DILUTION	0.5	BROTH DILUTION	4	BROTH DILUTION	2	BROTH DILUTION
12291_5#54	7F	2009206427	2009206427	ACTIVE_BACTERIAL_CORE_SURVEILLANCE	Y	NORTH AMERICA	UNITED STATES	MINNESOTA	_	_	CDC	JAN	2009	_	5 to 18	_	BLOOD	_	_	QUELLUNG	BROTH DILUTION	0.03	BROTH DILUTION	0.03	BROTH DILUTION	0.06	BROTH DILUTION	0.5	BROTH DILUTION	0.5	BROTH DILUTION	0.06	BROTH DILUTION	0.06	BROTH DILUTION	0.12	BROTH DILUTION	0.12	BROTH DILUTION	0.5	BROTH DILUTION	2	BROTH DILUTION	2	BROTH DILUTION	4	BROTH DILUTION	2	BROTH DILUTION
12291_5#55	3	2009206428	2009206428	ACTIVE_BACTERIAL_CORE_SURVEILLANCE	Y	NORTH AMERICA	UNITED STATES	MINNESOTA	_	_	CDC	JAN	2009	_	19-64	_	BLOOD	_	_	QUELLUNG	BROTH DILUTION	0.03	BROTH DILUTION	0.03	BROTH DILUTION	0.06	BROTH DILUTION	0.5	BROTH DILUTION	0.5	BROTH DILUTION	0.06	BROTH DILUTION	0.06	BROTH DILUTION	0.06	BROTH DILUTION	0.12	BROTH DILUTION	0.5	BROTH DILUTION	2	BROTH DILUTION	2	BROTH DILUTION	2	BROTH DILUTION	2	BROTH DILUTION
12291_5#56	35B	2009206447	2009206447	ACTIVE_BACTERIAL_CORE_SURVEILLANCE	Y	NORTH AMERICA	UNITED STATES	MINNESOTA	_	_	CDC	JAN	2009	_	5 to 18	_	BLOOD	_	_	QUELLUNG	BROTH DILUTION	2	BROTH DILUTION	4	BROTH DILUTION	1	BROTH DILUTION	1	BROTH DILUTION	2	BROTH DILUTION	0.5	BROTH DILUTION	8	BROTH DILUTION	0.06	BROTH DILUTION	0.25	BROTH DILUTION	0.5	BROTH DILUTION	2	BROTH DILUTION	2	BROTH DILUTION	2	BROTH DILUTION	2	BROTH DILUTION
12291_5#61	7F	2009214111	2009214111	ACTIVE_BACTERIAL_CORE_SURVEILLANCE	Y	NORTH AMERICA	UNITED STATES	MINNESOTA	_	_	CDC	APR	2009	_	19-64	_	BLOOD	_	_	QUELLUNG	BROTH DILUTION	0.03	BROTH DILUTION	0.03	BROTH DILUTION	0.06	BROTH DILUTION	0.5	BROTH DILUTION	0.5	BROTH DILUTION	0.06	BROTH DILUTION	0.06	BROTH DILUTION	0.06	BROTH DILUTION	0.25	BROTH DILUTION	0.5	BROTH DILUTION	2	BROTH DILUTION	2	BROTH DILUTION	2	BROTH DILUTION	2	BROTH DILUTION
12291_5#64	8	2009214150	2009214150	ACTIVE_BACTERIAL_CORE_SURVEILLANCE	Y	NORTH AMERICA	UNITED STATES	MINNESOTA	_	_	CDC	MAY	2009	_	19-64	_	BLOOD	_	_	QUELLUNG	BROTH DILUTION	0.03	BROTH DILUTION	0.03	BROTH DILUTION	0.06	BROTH DILUTION	0.5	BROTH DILUTION	0.5	BROTH DILUTION	0.06	BROTH DILUTION	0.06	BROTH DILUTION	0.06	BROTH DILUTION	0.25	BROTH DILUTION	0.25	BROTH DILUTION	2	BROTH DILUTION	2	BROTH DILUTION	4	BROTH DILUTION	2	BROTH DILUTION
12291_5#65	14	2009214158	2009214158	ACTIVE_BACTERIAL_CORE_SURVEILLANCE	Y	NORTH AMERICA	UNITED STATES	MINNESOTA	_	_	CDC	MAY	2009	_	19-64	_	BLOOD	_	_	QUELLUNG	BROTH DILUTION	4	BROTH DILUTION	4	BROTH DILUTION	2	BROTH DILUTION	2	BROTH DILUTION	2	BROTH DILUTION	0.5	BROTH DILUTION	32	BROTH DILUTION	2	BROTH DILUTION	0.5	BROTH DILUTION	0.5	BROTH DILUTION	2	BROTH DILUTION	2	BROTH DILUTION	4	BROTH DILUTION	8	BROTH DILUTION
12291_5#74	17F	2009214102	2009214102	ACTIVE_BACTERIAL_CORE_SURVEILLANCE	Y	NORTH AMERICA	UNITED STATES	MINNESOTA	_	_	CDC	APR	2009	_	19-64	_	PLEURAL FLUID	_	_	QUELLUNG	BROTH DILUTION	0.03	BROTH DILUTION	0.03	BROTH DILUTION	0.06	BROTH DILUTION	0.5	BROTH DILUTION	0.5	BROTH DILUTION	0.06	BROTH DILUTION	0.06	BROTH DILUTION	0.06	BROTH DILUTION	0.25	BROTH DILUTION	0.25	BROTH DILUTION	2	BROTH DILUTION	2	BROTH DILUTION	4	BROTH DILUTION	2	BROTH DILUTION
12299_1#84	7F	2010209941	2010209941	ACTIVE_BACTERIAL_CORE_SURVEILLANCE	Y	NORTH AMERICA	UNITED STATES	MINNESOTA	_	_	CDC	OCT	2009	_	5 to 18	_	BLOOD	_	_	QUELLUNG	BROTH DILUTION	0.03	BROTH DILUTION	0.03	BROTH DILUTION	0.06	BROTH DILUTION	0.5	BROTH DILUTION	0.5	BROTH DILUTION	0.06	BROTH DILUTION	0.06	BROTH DILUTION	0.12	BROTH DILUTION	0.25	BROTH DILUTION	0.5	BROTH DILUTION	2	BROTH DILUTION	2	BROTH DILUTION	2	BROTH DILUTION	2	BROTH DILUTION
12299_1#85	7F	2010209946	2010209946	ACTIVE_BACTERIAL_CORE_SURVEILLANCE	Y	NORTH AMERICA	UNITED STATES	MINNESOTA	_	_	CDC	OCT	2009	_	5 to 18	_	BLOOD	_	_	QUELLUNG	BROTH DILUTION	0.03	BROTH DILUTION	0.03	BROTH DILUTION	0.06	BROTH DILUTION	0.5	BROTH DILUTION	0.5	BROTH DILUTION	0.06	BROTH DILUTION	0.06	BROTH DILUTION	0.12	BROTH DILUTION	0.25	BROTH DILUTION	0.5	BROTH DILUTION	2	BROTH DILUTION	2	BROTH DILUTION	4	BROTH DILUTION	2	BROTH DILUTION
12299_1#86	6C	2010209965	2010209965	ACTIVE_BACTERIAL_CORE_SURVEILLANCE	Y	NORTH AMERICA	UNITED STATES	MINNESOTA	_	_	CDC	OCT	2009	_	19-64	_	BLOOD	_	_	QUELLUNG	BROTH DILUTION	0.5	BROTH DILUTION	1	BROTH DILUTION	0.25	BROTH DILUTION	0.5	BROTH DILUTION	2	BROTH DILUTION	0.12	BROTH DILUTION	4	BROTH DILUTION	0.06	BROTH DILUTION	4	BROTH DILUTION	0.5	BROTH DILUTION	2	BROTH DILUTION	2	BROTH DILUTION	2	BROTH DILUTION	2	BROTH DILUTION
12299_1#87	38	2010209976	2010209976	ACTIVE_BACTERIAL_CORE_SURVEILLANCE	Y	NORTH AMERICA	UNITED STATES	MINNESOTA	_	_	CDC	NOV	2009	_	>=65	_	BLOOD	_	_	QUELLUNG	BROTH DILUTION	0.03	BROTH DILUTION	0.06	BROTH DILUTION	0.06	BROTH DILUTION	0.5	BROTH DILUTION	0.5	BROTH DILUTION	0.06	BROTH DILUTION	0.06	BROTH DILUTION	0.12	BROTH DILUTION	0.25	BROTH DILUTION	0.5	BROTH DILUTION	2	BROTH DILUTION	2	BROTH DILUTION	2	BROTH DILUTION	2	BROTH DILUTION
12299_1#88	7F	2010209982	2010209982	ACTIVE_BACTERIAL_CORE_SURVEILLANCE	Y	NORTH AMERICA	UNITED STATES	MINNESOTA	_	_	CDC	NOV	2009	_	19-64	_	BLOOD	_	_	QUELLUNG	BROTH DILUTION	0.03	BROTH DILUTION	0.03	BROTH DILUTION	0.06	BROTH DILUTION	0.5	BROTH DILUTION	0.5	BROTH DILUTION	0.06	BROTH DILUTION	0.06	BROTH DILUTION	0.12	BROTH DILUTION	0.25	BROTH DILUTION	0.5	BROTH DILUTION	2	BROTH DILUTION	2	BROTH DILUTION	2	BROTH DILUTION	2	BROTH DILUTION
12299_1#89	8	2010209992	2010209992	ACTIVE_BACTERIAL_CORE_SURVEILLANCE	Y	NORTH AMERICA	UNITED STATES	MINNESOTA	_	_	CDC	NOV	2009	_	>=65	_	BLOOD	_	_	QUELLUNG	BROTH DILUTION	0.03	BROTH DILUTION	0.03	BROTH DILUTION	0.06	BROTH DILUTION	0.5	BROTH DILUTION	0.5	BROTH DILUTION	0.06	BROTH DILUTION	0.06	BROTH DILUTION	0.12	BROTH DILUTION	0.25	BROTH DILUTION	0.5	BROTH DILUTION	2	BROTH DILUTION	2	BROTH DILUTION	4	BROTH DILUTION	2	BROTH DILUTION
12299_1#90	7F	2010210015	2010210015	ACTIVE_BACTERIAL_CORE_SURVEILLANCE	Y	NORTH AMERICA	UNITED STATES	MINNESOTA	_	_	CDC	DEC	2009	_	>=65	_	BLOOD	_	_	QUELLUNG	BROTH DILUTION	0.03	BROTH DILUTION	0.03	BROTH DILUTION	0.06	BROTH DILUTION	0.5	BROTH DILUTION	0.5	BROTH DILUTION	0.06	BROTH DILUTION	0.06	BROTH DILUTION	0.12	BROTH DILUTION	0.25	BROTH DILUTION	0.5	BROTH DILUTION	2	BROTH DILUTION	2	BROTH DILUTION	2	BROTH DILUTION	2	BROTH DILUTION
[truncated: 24,925 more rows]
[truncated: 101 more columns]

## Sheet: Supplementary 3
Serotypes in SeroBA(v2.0)		Missing Serotypes		Additional Genetic Subtypes
1		6H		06A-I
2		7D		06A-II
3		24B		06A-III
4		24C		06A-IV
5		24F		06A-V
06A				06A-VI
[truncated: 96 more rows]

## Sheet: Supplementary 4
lane_id	Phenotypic_serotype	Phenotype vs SeroBA(v2.0) Match - Serotype	Phenotype vs SeroBA(v2.0) Match - Serogroup	SeroBA Serotype	SeroBA Genetic Variant	Pneumocat	PneumoCaT vs SeroBA(v2.0) Match - Serotype	PneumoCaT vs SeroBA(v2.0) Match - Serogroup	PneumoCaT vs SeroBA(v2.0) Match - Genogroup
[truncated: 17,933 more rows]

[truncated: 2 more sheets: Supplementary 5, Supplementary 6]
